# Supplementary material for: MethCORR infers gene expression from DNA methylation and allows molecular analysis of ten common cancer types using fresh-frozen and formalin-fixed paraffin-embedded tumor samples
Source: Clin Epigenetics. 2021 Jan 28;13:20. doi: 10.1186/s13148-021-01000-0 (PMC7842045; doi:10.1186/s13148-021-01000-0)
Supplement: Supplementary file 1 — Additional file 1: Table S1. List of UCSC XENA TCGA samples used for the development of the MethCORR matrix and regression models. [file 13148_2021_1000_MOESM1_ESM.xlsx]

## Sheet: S1 XENA Samples MethCORR devel.
Supplementary Table 1
List of UCSC XENA TCGA samples used for the development of the MethCORR matrix and regression models. MethCORR was developed independently in each cancer type.
TCGA matched RNA sequencing ("IlluminaHiSeq") and 450K methlyation data ("Methylation450k") was downloaded from the XENA Public Data Hubs.
Genome-wide Spearman correlations between RNA expresssion and DNA methylation were independently identified in set 1 and set 2, whereas set 3 was used for validation.
TCGA cancer type	Patient id	MethCORR set
BRCA	TCGA-E2-A15K-06	Set 1
BRCA	TCGA-B6-A1KC-01	Set 1
BRCA	TCGA-XX-A899-01	Set 1
BRCA	TCGA-E2-A1IG-01	Set 1
BRCA	TCGA-BH-A0B3-11	Set 1
BRCA	TCGA-E9-A22G-01	Set 1
BRCA	TCGA-A2-A3XY-01	Set 1
BRCA	TCGA-S3-A6ZH-01	Set 1
BRCA	TCGA-AR-A1AS-01	Set 1
BRCA	TCGA-PL-A8LZ-01	Set 1
BRCA	TCGA-BH-A1F0-01	Set 1
BRCA	TCGA-E9-A245-01	Set 1
BRCA	TCGA-E9-A228-01	Set 1
BRCA	TCGA-E9-A1R6-01	Set 1
BRCA	TCGA-E2-A576-01	Set 1
BRCA	TCGA-A8-A0AD-01	Set 1
BRCA	TCGA-B6-A0WV-01	Set 1
BRCA	TCGA-E9-A1RF-11	Set 1
BRCA	TCGA-LD-A74U-01	Set 1
BRCA	TCGA-B6-A400-01	Set 1
BRCA	TCGA-BH-A0DI-01	Set 1
BRCA	TCGA-AC-A6IW-01	Set 1
BRCA	TCGA-AO-A1KO-01	Set 1
BRCA	TCGA-BH-A1FD-11	Set 1
BRCA	TCGA-A2-A3KC-01	Set 1
BRCA	TCGA-EW-A6SB-01	Set 1
BRCA	TCGA-LD-A7W5-01	Set 1
BRCA	TCGA-LL-A5YL-01	Set 1
BRCA	TCGA-EW-A1PF-01	Set 1
BRCA	TCGA-A2-A0CK-01	Set 1
BRCA	TCGA-D8-A27F-01	Set 1
BRCA	TCGA-A2-A0YC-01	Set 1
BRCA	TCGA-E9-A229-01	Set 1
BRCA	TCGA-GM-A2D9-01	Set 1
BRCA	TCGA-GM-A2DO-01	Set 1
BRCA	TCGA-E2-A1IF-01	Set 1
BRCA	TCGA-BH-A0B2-11	Set 1
BRCA	TCGA-AO-A0JG-01	Set 1
BRCA	TCGA-C8-A27A-01	Set 1
BRCA	TCGA-OL-A97C-01	Set 1
BRCA	TCGA-BH-A2L8-01	Set 1
BRCA	TCGA-B6-A0WX-01	Set 1
BRCA	TCGA-E2-A56Z-01	Set 1
BRCA	TCGA-EW-A1PE-01	Set 1
BRCA	TCGA-OL-A66I-01	Set 1
BRCA	TCGA-EW-A1J1-01	Set 1
BRCA	TCGA-BH-A1ES-06	Set 1
BRCA	TCGA-A2-A3XV-01	Set 1
BRCA	TCGA-E2-A106-01	Set 1
BRCA	TCGA-GM-A2DA-01	Set 1
BRCA	TCGA-A7-A56D-01	Set 1
BRCA	TCGA-E9-A1RC-01	Set 1
BRCA	TCGA-BH-A5IZ-01	Set 1
BRCA	TCGA-LL-A5YN-01	Set 1
BRCA	TCGA-E9-A1N8-01	Set 1
BRCA	TCGA-D8-A1X7-01	Set 1
BRCA	TCGA-AO-A0JD-01	Set 1
BRCA	TCGA-E9-A3QA-01	Set 1
BRCA	TCGA-A2-A0T7-01	Set 1
BRCA	TCGA-AN-A0XT-01	Set 1
BRCA	TCGA-BH-A1FG-11	Set 1
BRCA	TCGA-GM-A5PV-01	Set 1
BRCA	TCGA-AR-A0TT-01	Set 1
BRCA	TCGA-AR-A2LN-01	Set 1
BRCA	TCGA-BH-A1FN-11	Set 1
BRCA	TCGA-BH-A0E1-01	Set 1
BRCA	TCGA-E2-A10E-01	Set 1
BRCA	TCGA-A2-A0EU-01	Set 1
BRCA	TCGA-EW-A6SC-01	Set 1
BRCA	TCGA-B6-A408-01	Set 1
BRCA	TCGA-BH-A0BJ-01	Set 1
BRCA	TCGA-AQ-A1H2-01	Set 1
BRCA	TCGA-A2-A0YI-01	Set 1
BRCA	TCGA-AC-A3W5-01	Set 1
BRCA	TCGA-AR-A24N-01	Set 1
BRCA	TCGA-E2-A1LB-01	Set 1
BRCA	TCGA-D8-A27H-01	Set 1
BRCA	TCGA-D8-A73X-01	Set 1
BRCA	TCGA-A7-A6VV-01	Set 1
BRCA	TCGA-B6-A0RI-01	Set 1
BRCA	TCGA-AR-A5QN-01	Set 1
BRCA	TCGA-AR-A0TX-01	Set 1
BRCA	TCGA-A2-A0ST-01	Set 1
BRCA	TCGA-AC-A62Y-01	Set 1
BRCA	TCGA-C8-A273-01	Set 1
BRCA	TCGA-AO-A0JM-01	Set 1
BRCA	TCGA-B6-A0RO-01	Set 1
BRCA	TCGA-BH-A0HX-01	Set 1
BRCA	TCGA-BH-A0W4-01	Set 1
BRCA	TCGA-EW-A1P3-01	Set 1
BRCA	TCGA-AR-A24T-01	Set 1
BRCA	TCGA-D8-A1XO-01	Set 1
BRCA	TCGA-B6-A409-01	Set 1
BRCA	TCGA-E9-A1NI-01	Set 1
BRCA	TCGA-LL-A73Z-01	Set 1
BRCA	TCGA-AR-A24P-01	Set 1
BRCA	TCGA-A1-A0SG-01	Set 1
BRCA	TCGA-BH-A1F8-01	Set 1
BRCA	TCGA-EW-A1OX-01	Set 1
BRCA	TCGA-A1-A0SK-01	Set 1
BRCA	TCGA-GI-A2C9-01	Set 1
BRCA	TCGA-A2-A0T5-01	Set 1
BRCA	TCGA-GM-A2DN-01	Set 1
BRCA	TCGA-BH-A0BZ-01	Set 1
BRCA	TCGA-E2-A15K-01	Set 1
BRCA	TCGA-AR-A0TU-01	Set 1
BRCA	TCGA-D8-A1XD-01	Set 1
BRCA	TCGA-E2-A1LS-01	Set 1
BRCA	TCGA-OL-A5RY-01	Set 1
BRCA	TCGA-A7-A26I-01	Set 1
BRCA	TCGA-AR-A0TR-01	Set 1
BRCA	TCGA-BH-A0H3-01	Set 1
BRCA	TCGA-PE-A5DC-01	Set 1
BRCA	TCGA-BH-A0W5-01	Set 1
BRCA	TCGA-AO-A0JI-01	Set 1
BRCA	TCGA-E9-A1N4-11	Set 1
BRCA	TCGA-B6-A1KF-01	Set 1
BRCA	TCGA-AR-A2LJ-01	Set 1
BRCA	TCGA-AO-A03L-01	Set 1
BRCA	TCGA-D8-A1XZ-01	Set 1
BRCA	TCGA-A1-A0SO-01	Set 1
BRCA	TCGA-AC-A7VB-01	Set 1
BRCA	TCGA-S3-AA0Z-01	Set 1
BRCA	TCGA-E9-A1RI-11	Set 1
BRCA	TCGA-A2-A25F-01	Set 1
BRCA	TCGA-AC-A8OS-01	Set 1
BRCA	TCGA-BH-A28Q-01	Set 1
BRCA	TCGA-E2-A10C-01	Set 1
BRCA	TCGA-A2-A4S1-01	Set 1
BRCA	TCGA-BH-A202-01	Set 1
BRCA	TCGA-BH-A0C0-11	Set 1
BRCA	TCGA-D8-A73W-01	Set 1
BRCA	TCGA-OL-A5S0-01	Set 1
BRCA	TCGA-E9-A1NE-01	Set 1
BRCA	TCGA-AN-A0XR-01	Set 1
BRCA	TCGA-C8-A26Z-01	Set 1
BRCA	TCGA-BH-A0BF-01	Set 1
BRCA	TCGA-LQ-A4E4-01	Set 1
BRCA	TCGA-BH-A1FN-01	Set 1
BRCA	TCGA-A2-A1FW-01	Set 1
BRCA	TCGA-E2-A1L6-01	Set 1
BRCA	TCGA-E2-A1B6-01	Set 1
BRCA	TCGA-AC-A62X-01	Set 1
BRCA	TCGA-EW-A1PB-01	Set 1
BRCA	TCGA-E9-A1RB-01	Set 1
BRCA	TCGA-S3-AA11-01	Set 1
BRCA	TCGA-D8-A1JP-01	Set 1
BRCA	TCGA-EW-A1PA-01	Set 1
BRCA	TCGA-BH-A0HB-01	Set 1
BRCA	TCGA-BH-A0BT-11	Set 1
BRCA	TCGA-D8-A1JB-01	Set 1
BRCA	TCGA-GM-A5PX-01	Set 1
BRCA	TCGA-E2-A14U-01	Set 1
BRCA	TCGA-BH-A0C3-01	Set 1
BRCA	TCGA-E2-A1LB-11	Set 1
BRCA	TCGA-UU-A93S-01	Set 1
BRCA	TCGA-B6-A0RG-01	Set 1
BRCA	TCGA-AR-A1AL-01	Set 1
BRCA	TCGA-AR-A251-01	Set 1
BRCA	TCGA-GM-A2DL-01	Set 1
BRCA	TCGA-A2-A4RY-01	Set 1
BRCA	TCGA-BH-A1FD-01	Set 1
BRCA	TCGA-BH-A0AU-11	Set 1
BRCA	TCGA-E2-A1IU-01	Set 1
BRCA	TCGA-EW-A1J2-01	Set 1
BRCA	TCGA-E9-A1R3-01	Set 1
BRCA	TCGA-AC-A7VC-01	Set 1
BRCA	TCGA-A2-A0YM-01	Set 1
BRCA	TCGA-BH-A1F6-01	Set 1
BRCA	TCGA-AR-A0TV-01	Set 1
BRCA	TCGA-BH-A0BJ-11	Set 1
BRCA	TCGA-BH-A1FM-01	Set 1
BRCA	TCGA-A7-A13E-11	Set 1
BRCA	TCGA-AN-A0XW-01	Set 1
BRCA	TCGA-E2-A1LH-01	Set 1
BRCA	TCGA-BH-A0BT-01	Set 1
BRCA	TCGA-AR-A24R-01	Set 1
BRCA	TCGA-E9-A1N6-11	Set 1
BRCA	TCGA-D8-A27K-01	Set 1
BRCA	TCGA-B6-A1KI-01	Set 1
BRCA	TCGA-A8-A08O-01	Set 1
BRCA	TCGA-E9-A22H-01	Set 1
BRCA	TCGA-BH-A1FE-11	Set 1
BRCA	TCGA-A2-A0SU-01	Set 1
BRCA	TCGA-A7-A26G-01	Set 1
BRCA	TCGA-AO-A0JL-01	Set 1
BRCA	TCGA-AC-A62V-01	Set 1
BRCA	TCGA-BH-A1FB-11	Set 1
BRCA	TCGA-EW-A1J6-01	Set 1
BRCA	TCGA-AC-A3OD-01	Set 1
BRCA	TCGA-D8-A1JE-01	Set 1
BRCA	TCGA-EW-A1OY-01	Set 1
BRCA	TCGA-C8-A274-01	Set 1
BRCA	TCGA-AC-A5XU-01	Set 1
BRCA	TCGA-BH-A1FU-01	Set 1
BRCA	TCGA-C8-A1HG-01	Set 1
BRCA	TCGA-AC-A2FM-01	Set 1
BRCA	TCGA-A1-A0SH-01	Set 1
BRCA	TCGA-GM-A2DH-01	Set 1
BRCA	TCGA-C8-A1HM-01	Set 1
BRCA	TCGA-A2-A1G6-01	Set 1
BRCA	TCGA-BH-A1FC-01	Set 1
BRCA	TCGA-A7-A13D-01	Set 1
BRCA	TCGA-AC-A2BM-01	Set 1
BRCA	TCGA-BH-A0E0-01	Set 1
BRCA	TCGA-AC-A8OQ-01	Set 1
BRCA	TCGA-D8-A1XF-01	Set 1
BRCA	TCGA-AR-A2LO-01	Set 1
BRCA	TCGA-EW-A1OW-01	Set 1
BRCA	TCGA-OL-A5D7-01	Set 1
BRCA	TCGA-A1-A0SM-01	Set 1
BRCA	TCGA-D8-A1XR-01	Set 1
BRCA	TCGA-BH-A0E0-11	Set 1
BRCA	TCGA-D8-A1X6-01	Set 1
BRCA	TCGA-GM-A3NW-01	Set 1
BRCA	TCGA-OL-A66K-01	Set 1
BRCA	TCGA-BH-A8G0-01	Set 1
BRCA	TCGA-BH-A1FH-11	Set 1
BRCA	TCGA-AR-A1AP-01	Set 1
BRCA	TCGA-AR-A24W-01	Set 1
BRCA	TCGA-C8-A275-01	Set 1
BRCA	TCGA-BH-A0DQ-11	Set 1
BRCA	TCGA-BH-A208-01	Set 1
BRCA	TCGA-BH-A1EO-11	Set 1
BRCA	TCGA-BH-A1EU-01	Set 1
BRCA	TCGA-A7-A4SB-01	Set 1
BRCA	TCGA-E9-A54X-01	Set 1
BRCA	TCGA-D8-A1Y3-01	Set 1
BRCA	TCGA-AC-A5XS-01	Set 1
BRCA	TCGA-E9-A1N6-01	Set 1
BRCA	TCGA-A7-A5ZX-01	Set 1
BRCA	TCGA-B6-A3ZX-01	Set 1
BRCA	TCGA-D8-A1XT-01	Set 1
BRCA	TCGA-A2-A0YT-01	Set 1
BRCA	TCGA-AR-A1AN-01	Set 1
BRCA	TCGA-BH-A204-01	Set 1
BRCA	TCGA-C8-A1HK-01	Set 1
BRCA	TCGA-AR-A24L-01	Set 1
BRCA	TCGA-AR-A0U3-01	Set 1
BRCA	TCGA-BH-A0B9-01	Set 1
BRCA	TCGA-D8-A1JH-01	Set 1
BRCA	TCGA-A1-A0SQ-01	Set 1
BRCA	TCGA-E9-A1R2-01	Set 1
BRCA	TCGA-AO-A126-01	Set 1
BRCA	TCGA-E2-A105-01	Set 1
BRCA	TCGA-BH-A1F2-01	Set 1
BRCA	TCGA-AC-A8OP-01	Set 1
BRCA	TCGA-LL-A7SZ-01	Set 1
BRCA	TCGA-AR-A5QP-01	Set 1
BRCA	TCGA-E9-A6HE-01	Set 1
BRCA	TCGA-C8-A3M7-01	Set 1
BRCA	TCGA-C8-A1HJ-01	Set 1
BRCA	TCGA-E2-A572-01	Set 1
BRCA	TCGA-EW-A6SD-01	Set 1
BRCA	TCGA-BH-A1EO-01	Set 1
BRCA	TCGA-BH-A0BC-11	Set 1
BRCA	TCGA-E2-A15J-01	Set 1
BRCA	TCGA-E9-A247-01	Set 1
BRCA	TCGA-A2-A0EP-01	Set 1
BRCA	TCGA-AR-A24Z-01	Set 1
BRCA	TCGA-LD-A7W6-01	Set 1
BRCA	TCGA-A2-A0CR-01	Set 1
BRCA	TCGA-A2-A0T0-01	Set 1
BRCA	TCGA-AO-A12B-01	Set 1
BRCA	TCGA-C8-A8HQ-01	Set 1
BRCA	TCGA-GM-A2DM-01	Set 1
BRCA	TCGA-D8-A27P-01	Set 1
BRCA	TCGA-BH-A1EX-01	Set 1
BRCA	TCGA-Z7-A8R6-01	Set 1
BRCA	TCGA-BH-A0BM-01	Set 1
BRCA	TCGA-AC-A6IX-06	Set 1
BRCA	TCGA-AC-A3EH-01	Set 1
BRCA	TCGA-E9-A1R5-01	Set 1
BRCA	TCGA-3C-AALK-01	Set 1
BRCA	TCGA-AR-A0TQ-01	Set 1
BRCA	TCGA-C8-A27B-01	Set 1
BRCA	TCGA-XX-A89A-01	Set 1
BRCA	TCGA-AR-A24V-01	Set 1
BRCA	TCGA-D8-A1JL-01	Set 1
BRCA	TCGA-HN-A2NL-01	Set 1
BRCA	TCGA-GM-A2DK-01	Set 1
BRCA	TCGA-E9-A1N9-01	Set 1
BRCA	TCGA-BH-A1F6-11	Set 1
BRCA	TCGA-D8-A27W-01	Set 1
BRCA	TCGA-BH-A1FR-01	Set 1
BRCA	TCGA-E9-A1RD-01	Set 1
BRCA	TCGA-AR-A24Q-01	Set 1
BRCA	TCGA-B6-A0RM-01	Set 1
BRCA	TCGA-A2-A3Y0-01	Set 1
BRCA	TCGA-A2-A1FV-01	Set 1
BRCA	TCGA-E2-A108-01	Set 1
BRCA	TCGA-E9-A227-01	Set 1
BRCA	TCGA-D8-A1XM-01	Set 1
BRCA	TCGA-AO-A0JJ-01	Set 1
BRCA	TCGA-AC-A3TN-01	Set 1
BRCA	TCGA-BH-A0H0-01	Set 1
BRCA	TCGA-E9-A1NH-01	Set 1
BRCA	TCGA-AC-A2QJ-01	Set 1
BRCA	TCGA-E9-A1RD-11	Set 1
BRCA	TCGA-E9-A1R7-01	Set 1
BRCA	TCGA-AR-A0U0-01	Set 1
BRCA	TCGA-C8-A8HR-01	Set 1
BRCA	TCGA-AR-A1AW-01	Set 1
BRCA	TCGA-E2-A1IK-01	Set 1
BRCA	TCGA-A2-A0T1-01	Set 1
BRCA	TCGA-EW-A3E8-01	Set 1
BRCA	TCGA-A7-A425-01	Set 1
BRCA	TCGA-A2-A0CO-01	Set 1
BRCA	TCGA-AC-A2QI-01	Set 1
BRCA	TCGA-A2-A0YJ-01	Set 1
BRCA	TCGA-A7-A3IY-01	Set 1
BRCA	TCGA-D8-A3Z5-01	Set 1
BRCA	TCGA-AO-A0JA-01	Set 1
BRCA	TCGA-A2-A0YF-01	Set 1
BRCA	TCGA-A7-A426-01	Set 1
BRCA	TCGA-D8-A27T-01	Set 1
BRCA	TCGA-E2-A1IO-01	Set 1
BRCA	TCGA-OL-A6VO-01	Set 1
BRCA	TCGA-BH-A0HA-11	Set 1
BRCA	TCGA-C8-A1HO-01	Set 1
BRCA	TCGA-E9-A1NF-11	Set 1
BRCA	TCGA-AR-A2LK-01	Set 1
BRCA	TCGA-BH-A0AZ-11	Set 1
BRCA	TCGA-LL-A6FR-01	Set 1
BRCA	TCGA-A2-A3XZ-01	Set 1
BRCA	TCGA-AR-A0U4-01	Set 1
BRCA	TCGA-A2-A3XW-01	Set 1
BRCA	TCGA-A2-A4RX-01	Set 1
BRCA	TCGA-AO-A1KS-01	Set 1
BRCA	TCGA-D8-A1Y1-01	Set 1
BRCA	TCGA-A2-A1G1-01	Set 1
BRCA	TCGA-AQ-A1H3-01	Set 1
BRCA	TCGA-E9-A2JS-01	Set 1
BRCA	TCGA-AO-A12G-01	Set 1
BRCA	TCGA-BH-A0DZ-11	Set 1
BRCA	TCGA-OL-A5DA-01	Set 1
BRCA	TCGA-A2-A0EN-01	Set 1
BRCA	TCGA-E2-A1L7-01	Set 1
BRCA	TCGA-BH-A0B6-01	Set 1
BRCA	TCGA-E2-A1IE-01	Set 1
BRCA	TCGA-BH-A0BS-11	Set 1
BRCA	TCGA-A2-A25B-01	Set 1
BRCA	TCGA-A2-A0T6-01	Set 1
BRCA	TCGA-OL-A5RZ-01	Set 1
BRCA	TCGA-BH-A1EW-11	Set 1
BRCA	TCGA-A2-A3KD-01	Set 1
BRCA	TCGA-A7-A26F-01	Set 1
BRCA	TCGA-E9-A5UP-01	Set 1
BRCA	TCGA-D8-A27R-01	Set 1
BRCA	TCGA-A1-A0SI-01	Set 1
BRCA	TCGA-E2-A1LE-01	Set 2
BRCA	TCGA-AC-A3W6-01	Set 2
BRCA	TCGA-E9-A1RA-01	Set 2
BRCA	TCGA-BH-A18V-06	Set 2
BRCA	TCGA-GM-A2DD-01	Set 2
BRCA	TCGA-BH-A0HN-01	Set 2
BRCA	TCGA-E9-A1NA-01	Set 2
BRCA	TCGA-OL-A5D6-01	Set 2
BRCA	TCGA-A2-A4RW-01	Set 2
BRCA	TCGA-5T-A9QA-01	Set 2
BRCA	TCGA-AR-A1AK-01	Set 2
BRCA	TCGA-A7-A6VY-01	Set 2
BRCA	TCGA-B6-A401-01	Set 2
BRCA	TCGA-AC-A3TM-01	Set 2
BRCA	TCGA-E2-A1B1-01	Set 2
BRCA	TCGA-S3-AA12-01	Set 2
BRCA	TCGA-A7-A2KD-01	Set 2
BRCA	TCGA-AO-A03N-01	Set 2
BRCA	TCGA-EW-A3U0-01	Set 2
BRCA	TCGA-E2-A1L7-11	Set 2
BRCA	TCGA-E2-A1B5-01	Set 2
BRCA	TCGA-AO-A0JF-01	Set 2
BRCA	TCGA-A7-A0DB-11	Set 2
BRCA	TCGA-BH-A0DH-11	Set 2
BRCA	TCGA-AR-A1AJ-01	Set 2
BRCA	TCGA-D8-A27N-01	Set 2
BRCA	TCGA-EW-A1P5-01	Set 2
BRCA	TCGA-D8-A1JK-01	Set 2
BRCA	TCGA-OL-A66N-01	Set 2
BRCA	TCGA-BH-A0DG-11	Set 2
BRCA	TCGA-OL-A66H-01	Set 2
BRCA	TCGA-BH-A0H7-11	Set 2
BRCA	TCGA-A2-A0SY-01	Set 2
BRCA	TCGA-E2-A1IH-01	Set 2
BRCA	TCGA-LL-A7T0-01	Set 2
BRCA	TCGA-B6-A0RN-01	Set 2
BRCA	TCGA-BH-A0AU-01	Set 2
BRCA	TCGA-BH-A0DK-11	Set 2
BRCA	TCGA-GM-A2DF-01	Set 2
BRCA	TCGA-AR-A1AU-01	Set 2
BRCA	TCGA-E2-A109-01	Set 2
BRCA	TCGA-D8-A1X5-01	Set 2
BRCA	TCGA-A2-A0SX-01	Set 2
BRCA	TCGA-BH-A1F5-01	Set 2
BRCA	TCGA-A7-A0D9-01	Set 2
BRCA	TCGA-D8-A4Z1-01	Set 2
BRCA	TCGA-BH-A209-11	Set 2
BRCA	TCGA-E2-A1LI-01	Set 2
BRCA	TCGA-BH-A0BV-11	Set 2
BRCA	TCGA-BH-A0HP-01	Set 2
BRCA	TCGA-D8-A1XJ-01	Set 2
BRCA	TCGA-E2-A1L9-01	Set 2
BRCA	TCGA-AR-A5QM-01	Set 2
BRCA	TCGA-E9-A1RB-11	Set 2
BRCA	TCGA-UL-AAZ6-01	Set 2
BRCA	TCGA-BH-A1ES-01	Set 2
BRCA	TCGA-BH-A6R8-01	Set 2
BRCA	TCGA-BH-A1FH-01	Set 2
BRCA	TCGA-A7-A13G-11	Set 2
BRCA	TCGA-BH-A0DV-01	Set 2
BRCA	TCGA-E9-A1RF-01	Set 2
BRCA	TCGA-AC-A6IV-01	Set 2
BRCA	TCGA-A2-A1G0-01	Set 2
BRCA	TCGA-BH-A1EY-01	Set 2
BRCA	TCGA-E2-A10F-01	Set 2
BRCA	TCGA-A2-A1FZ-01	Set 2
BRCA	TCGA-D8-A1JU-01	Set 2
BRCA	TCGA-EW-A1OZ-01	Set 2
BRCA	TCGA-A1-A0SN-01	Set 2
BRCA	TCGA-A7-A4SF-01	Set 2
BRCA	TCGA-LL-A440-01	Set 2
BRCA	TCGA-AN-A0XU-01	Set 2
BRCA	TCGA-AR-A1AY-01	Set 2
BRCA	TCGA-LL-A5YO-01	Set 2
BRCA	TCGA-AR-A0TW-01	Set 2
BRCA	TCGA-AC-A2FK-01	Set 2
BRCA	TCGA-BH-A0W3-01	Set 2
BRCA	TCGA-A7-A6VW-01	Set 2
BRCA	TCGA-AC-A2FF-11	Set 2
BRCA	TCGA-C8-A3M8-01	Set 2
BRCA	TCGA-A2-A0YK-01	Set 2
BRCA	TCGA-AC-A2B8-01	Set 2
BRCA	TCGA-E2-A1LL-01	Set 2
BRCA	TCGA-A2-A25A-01	Set 2
BRCA	TCGA-AR-A2LL-01	Set 2
BRCA	TCGA-E2-A107-01	Set 2
BRCA	TCGA-E9-A22B-01	Set 2
BRCA	TCGA-S3-AA17-01	Set 2
BRCA	TCGA-D8-A1XG-01	Set 2
BRCA	TCGA-A7-A26H-01	Set 2
BRCA	TCGA-D8-A1JM-01	Set 2
BRCA	TCGA-AC-A2FO-01	Set 2
BRCA	TCGA-AO-A1KQ-01	Set 2
BRCA	TCGA-E2-A1IL-01	Set 2
BRCA	TCGA-A7-A13G-01	Set 2
BRCA	TCGA-E2-A574-01	Set 2
BRCA	TCGA-E9-A1RI-01	Set 2
BRCA	TCGA-AN-A0XP-01	Set 2
BRCA	TCGA-BH-A0AZ-01	Set 2
BRCA	TCGA-JL-A3YW-01	Set 2
BRCA	TCGA-AC-A2FB-01	Set 2
BRCA	TCGA-A2-A0SW-01	Set 2
BRCA	TCGA-E9-A1QZ-01	Set 2
BRCA	TCGA-E2-A573-01	Set 2
BRCA	TCGA-E9-A249-01	Set 2
BRCA	TCGA-BH-A1FE-06	Set 2
BRCA	TCGA-BH-A42U-01	Set 2
BRCA	TCGA-D8-A1XU-01	Set 2
BRCA	TCGA-E2-A1LS-11	Set 2
BRCA	TCGA-BH-A0H9-01	Set 2
BRCA	TCGA-AN-A0XN-01	Set 2
BRCA	TCGA-C8-A1HE-01	Set 2
BRCA	TCGA-A2-A25E-01	Set 2
BRCA	TCGA-AR-A1AX-01	Set 2
BRCA	TCGA-A7-A3J1-01	Set 2
BRCA	TCGA-BH-A0H7-01	Set 2
BRCA	TCGA-E9-A1RH-01	Set 2
BRCA	TCGA-E9-A22A-01	Set 2
BRCA	TCGA-B6-A0RT-01	Set 2
BRCA	TCGA-AO-A128-01	Set 2
BRCA	TCGA-A2-A1G4-01	Set 2
BRCA	TCGA-BH-A0H9-11	Set 2
BRCA	TCGA-A1-A0SE-01	Set 2
BRCA	TCGA-BH-A0C3-11	Set 2
BRCA	TCGA-GM-A2DB-01	Set 2
BRCA	TCGA-AR-A1AR-01	Set 2
BRCA	TCGA-AR-A24M-01	Set 2
BRCA	TCGA-AO-A1KP-01	Set 2
BRCA	TCGA-B6-A0RE-01	Set 2
BRCA	TCGA-AC-A23H-01	Set 2
BRCA	TCGA-OL-A5RX-01	Set 2
BRCA	TCGA-AR-A5QQ-01	Set 2
BRCA	TCGA-A1-A0SF-01	Set 2
BRCA	TCGA-OL-A5RW-01	Set 2
BRCA	TCGA-B6-A0WT-01	Set 2
BRCA	TCGA-A2-A0YD-01	Set 2
BRCA	TCGA-BH-AB28-01	Set 2
BRCA	TCGA-LD-A66U-01	Set 2
BRCA	TCGA-E2-A2P5-01	Set 2
BRCA	TCGA-AC-A2FG-01	Set 2
BRCA	TCGA-E9-A248-01	Set 2
BRCA	TCGA-BH-A0DS-01	Set 2
BRCA	TCGA-BH-A1FB-01	Set 2
BRCA	TCGA-BH-A1EU-11	Set 2
BRCA	TCGA-A7-A13E-01	Set 2
BRCA	TCGA-A7-A0CE-11	Set 2
BRCA	TCGA-A2-A0SV-01	Set 2
BRCA	TCGA-EW-A424-01	Set 2
BRCA	TCGA-BH-A203-11	Set 2
BRCA	TCGA-E9-A226-01	Set 2
BRCA	TCGA-3C-AALI-01	Set 2
BRCA	TCGA-BH-A0DD-01	Set 2
BRCA	TCGA-D8-A1XS-01	Set 2
BRCA	TCGA-D8-A1JD-01	Set 2
BRCA	TCGA-AR-A1AI-01	Set 2
BRCA	TCGA-S3-A6ZG-01	Set 2
BRCA	TCGA-WT-AB41-01	Set 2
BRCA	TCGA-D8-A1XQ-01	Set 2
BRCA	TCGA-AC-A3YJ-01	Set 2
BRCA	TCGA-AN-A0XS-01	Set 2
BRCA	TCGA-A7-A13H-01	Set 2
BRCA	TCGA-A7-A4SC-01	Set 2
BRCA	TCGA-BH-A1FJ-01	Set 2
BRCA	TCGA-BH-A6R9-01	Set 2
BRCA	TCGA-AQ-A04L-01	Set 2
BRCA	TCGA-E2-A1LK-01	Set 2
BRCA	TCGA-E2-A2P6-01	Set 2
BRCA	TCGA-BH-A0AY-11	Set 2
BRCA	TCGA-LL-A442-01	Set 2
BRCA	TCGA-BH-A0HK-11	Set 2
BRCA	TCGA-BH-A0AW-01	Set 2
BRCA	TCGA-E9-A54Y-01	Set 2
BRCA	TCGA-OL-A5RV-01	Set 2
BRCA	TCGA-EW-A1IY-01	Set 2
BRCA	TCGA-AO-A03U-01	Set 2
BRCA	TCGA-C8-A26V-01	Set 2
BRCA	TCGA-GM-A2DC-01	Set 2
BRCA	TCGA-BH-A1FJ-11	Set 2
BRCA	TCGA-BH-A1F8-11	Set 2
BRCA	TCGA-A7-A26E-01	Set 2
BRCA	TCGA-AR-A2LE-01	Set 2
BRCA	TCGA-BH-A0GZ-01	Set 2
BRCA	TCGA-GM-A3XG-01	Set 2
BRCA	TCGA-D8-A1JJ-01	Set 2
BRCA	TCGA-AC-A6NO-01	Set 2
BRCA	TCGA-A7-A26J-01	Set 2
BRCA	TCGA-D8-A1JC-01	Set 2
BRCA	TCGA-AO-A0JC-01	Set 2
BRCA	TCGA-D8-A1XA-01	Set 2
BRCA	TCGA-HN-A2OB-01	Set 2
BRCA	TCGA-BH-A0BZ-11	Set 2
BRCA	TCGA-E2-A1LA-01	Set 2
BRCA	TCGA-BH-A1FC-11	Set 2
BRCA	TCGA-AC-A2FE-01	Set 2
BRCA	TCGA-EW-A1PH-01	Set 2
BRCA	TCGA-BH-A0E1-11	Set 2
BRCA	TCGA-OL-A66P-01	Set 2
BRCA	TCGA-B6-A0RL-01	Set 2
BRCA	TCGA-E9-A1NG-11	Set 2
BRCA	TCGA-LL-A8F5-01	Set 2
BRCA	TCGA-BH-A201-01	Set 2
BRCA	TCGA-D8-A1XL-01	Set 2
BRCA	TCGA-C8-A1HI-01	Set 2
BRCA	TCGA-A7-A0DC-11	Set 2
BRCA	TCGA-BH-A1EV-01	Set 2
BRCA	TCGA-E9-A3Q9-01	Set 2
BRCA	TCGA-E9-A1RE-01	Set 2
BRCA	TCGA-A2-A3XU-01	Set 2
BRCA	TCGA-E9-A1R7-11	Set 2
BRCA	TCGA-A7-A3IZ-01	Set 2
BRCA	TCGA-A2-A3XS-01	Set 2
BRCA	TCGA-D8-A1JG-01	Set 2
BRCA	TCGA-EW-A1P4-01	Set 2
BRCA	TCGA-A7-A0D9-11	Set 2
BRCA	TCGA-BH-A0BS-01	Set 2
BRCA	TCGA-AC-A23C-01	Set 2
BRCA	TCGA-BH-A209-01	Set 2
BRCA	TCGA-EW-A1P6-01	Set 2
BRCA	TCGA-E2-A15I-01	Set 2
BRCA	TCGA-EW-A1P0-01	Set 2
BRCA	TCGA-BH-A0DV-11	Set 2
BRCA	TCGA-B6-A1KN-01	Set 2
BRCA	TCGA-A2-A0YG-01	Set 2
BRCA	TCGA-A2-A0CT-01	Set 2
BRCA	TCGA-E2-A1BC-01	Set 2
BRCA	TCGA-AQ-A54O-01	Set 2
BRCA	TCGA-BH-A1FL-01	Set 2
BRCA	TCGA-BH-A203-01	Set 2
BRCA	TCGA-B6-A0RP-01	Set 2
BRCA	TCGA-D8-A1XC-01	Set 2
BRCA	TCGA-AR-A2LQ-01	Set 2
BRCA	TCGA-A7-A0DC-01	Set 2
BRCA	TCGA-A7-A3RF-01	Set 2
BRCA	TCGA-EW-A6SA-01	Set 2
BRCA	TCGA-LL-A5YP-01	Set 2
BRCA	TCGA-E9-A1NA-11	Set 2
BRCA	TCGA-LL-A740-01	Set 2
BRCA	TCGA-BH-A0H6-01	Set 2
BRCA	TCGA-B6-A0RV-01	Set 2
BRCA	TCGA-BH-A0BA-01	Set 2
BRCA	TCGA-D8-A1JS-01	Set 2
BRCA	TCGA-EW-A423-01	Set 2
BRCA	TCGA-A2-A25C-01	Set 2
BRCA	TCGA-BH-A5J0-01	Set 2
BRCA	TCGA-E9-A1NG-01	Set 2
BRCA	TCGA-AR-A24K-01	Set 2
BRCA	TCGA-EW-A2FV-01	Set 2
BRCA	TCGA-OL-A66L-01	Set 2
BRCA	TCGA-GM-A4E0-01	Set 2
BRCA	TCGA-AN-A0XV-01	Set 2
BRCA	TCGA-AC-A3HN-01	Set 2
BRCA	TCGA-BH-A0E2-01	Set 2
BRCA	TCGA-E9-A2JT-01	Set 2
BRCA	TCGA-E9-A1R4-01	Set 2
BRCA	TCGA-A7-A6VX-01	Set 2
BRCA	TCGA-D8-A1JA-01	Set 2
BRCA	TCGA-E9-A243-01	Set 2
BRCA	TCGA-BH-A0DK-01	Set 2
BRCA	TCGA-BH-A1FE-01	Set 2
BRCA	TCGA-GM-A3XN-01	Set 2
BRCA	TCGA-D8-A1XB-01	Set 2
BRCA	TCGA-B6-A0WZ-01	Set 2
BRCA	TCGA-LL-A5YM-01	Set 2
BRCA	TCGA-E9-A3HO-01	Set 2
BRCA	TCGA-3C-AAAU-01	Set 2
BRCA	TCGA-GM-A3XL-01	Set 2
BRCA	TCGA-AR-A254-01	Set 2
BRCA	TCGA-A2-A04R-01	Set 2
BRCA	TCGA-B6-A2IU-01	Set 2
BRCA	TCGA-D8-A1J9-01	Set 2
BRCA	TCGA-GM-A2DI-01	Set 2
BRCA	TCGA-AR-A250-01	Set 2
BRCA	TCGA-AC-A3W7-01	Set 2
BRCA	TCGA-D8-A1Y2-01	Set 2
BRCA	TCGA-AR-A0TP-01	Set 2
BRCA	TCGA-A8-A075-01	Set 2
BRCA	TCGA-OL-A66J-01	Set 2
BRCA	TCGA-AQ-A7U7-01	Set 2
BRCA	TCGA-AR-A2LM-01	Set 2
BRCA	TCGA-E9-A1NC-01	Set 2
BRCA	TCGA-E9-A24A-01	Set 2
BRCA	TCGA-4H-AAAK-01	Set 2
BRCA	TCGA-PE-A5DD-01	Set 2
BRCA	TCGA-C8-A1HF-01	Set 2
BRCA	TCGA-BH-A0HF-01	Set 2
BRCA	TCGA-E9-A1R0-01	Set 2
BRCA	TCGA-E2-A1LG-01	Set 2
BRCA	TCGA-AR-A1AT-01	Set 2
BRCA	TCGA-B6-A0RU-01	Set 2
BRCA	TCGA-A2-A259-01	Set 2
BRCA	TCGA-B6-A0X1-01	Set 2
BRCA	TCGA-MS-A51U-01	Set 2
BRCA	TCGA-BH-A1FG-01	Set 2
BRCA	TCGA-AO-A12C-01	Set 2
BRCA	TCGA-BH-A0DQ-01	Set 2
BRCA	TCGA-EW-A1PD-01	Set 2
BRCA	TCGA-BH-A0WA-01	Set 2
BRCA	TCGA-Z7-A8R5-01	Set 2
BRCA	TCGA-A7-A4SD-01	Set 2
BRCA	TCGA-S3-AA14-01	Set 2
BRCA	TCGA-S3-AA15-01	Set 2
BRCA	TCGA-EW-A1IW-01	Set 2
BRCA	TCGA-E9-A5UO-01	Set 2
BRCA	TCGA-D8-A1XW-01	Set 2
BRCA	TCGA-BH-A1EV-11	Set 2
BRCA	TCGA-B6-A0X5-01	Set 2
BRCA	TCGA-A2-A0T4-01	Set 2
BRCA	TCGA-BH-A1EN-11	Set 2
BRCA	TCGA-PL-A8LV-01	Set 2
BRCA	TCGA-EW-A1P8-01	Set 2
BRCA	TCGA-C8-A8HP-01	Set 2
BRCA	TCGA-E9-A22E-01	Set 2
BRCA	TCGA-D8-A1X9-01	Set 2
BRCA	TCGA-EW-A1PG-01	Set 2
BRCA	TCGA-AC-A3QQ-01	Set 2
BRCA	TCGA-OL-A5RU-01	Set 2
BRCA	TCGA-AC-A3QP-01	Set 2
BRCA	TCGA-5L-AAT1-01	Set 2
BRCA	TCGA-D8-A3Z6-01	Set 2
BRCA	TCGA-AC-A2BK-01	Set 2
BRCA	TCGA-BH-A28O-01	Set 2
BRCA	TCGA-BH-A1FM-11	Set 2
BRCA	TCGA-AQ-A0Y5-01	Set 2
BRCA	TCGA-B6-A40C-01	Set 2
BRCA	TCGA-V7-A7HQ-01	Set 2
BRCA	TCGA-A7-A0CH-11	Set 2
BRCA	TCGA-B6-A0X7-01	Set 2
BRCA	TCGA-EW-A1IX-01	Set 2
BRCA	TCGA-S3-AA10-01	Set 2
BRCA	TCGA-A2-A3XT-01	Set 2
BRCA	TCGA-PE-A5DE-01	Set 2
BRCA	TCGA-D8-A27E-01	Set 2
BRCA	TCGA-E9-A295-01	Set 2
BRCA	TCGA-E2-A1B4-01	Set 2
BRCA	TCGA-B6-A0IK-01	Set 2
BRCA	TCGA-AC-A6IX-01	Set 2
BRCA	TCGA-BH-A1ET-01	Set 2
BRCA	TCGA-E2-A1IJ-01	Set 2
BRCA	TCGA-E9-A22D-01	Set 2
BRCA	TCGA-AC-A2FF-01	Set 2
BRCA	TCGA-AR-A2LR-01	Set 2
BRCA	TCGA-B6-A0WY-01	Set 2
BRCA	TCGA-BH-A0B8-01	Set 2
BRCA	TCGA-BH-A0B3-01	Set 2
BRCA	TCGA-E9-A1N5-11	Set 2
BRCA	TCGA-C8-A278-01	Set 2
BRCA	TCGA-C8-A26W-01	Set 2
BRCA	TCGA-BH-A0HA-01	Set 2
BRCA	TCGA-D8-A27G-01	Set 2
BRCA	TCGA-AQ-A04H-01	Set 2
BRCA	TCGA-BH-A0BM-11	Set 3
BRCA	TCGA-EW-A1J3-01	Set 3
BRCA	TCGA-LL-A6FQ-01	Set 3
BRCA	TCGA-E9-A1N4-01	Set 3
BRCA	TCGA-D8-A1JN-01	Set 3
BRCA	TCGA-BH-A0BA-11	Set 3
BRCA	TCGA-E2-A9RU-01	Set 3
BRCA	TCGA-D8-A1XY-01	Set 3
BRCA	TCGA-BH-A0RX-01	Set 3
BRCA	TCGA-D8-A1XK-01	Set 3
BRCA	TCGA-A2-A25D-01	Set 3
BRCA	TCGA-E2-A3DX-01	Set 3
BRCA	TCGA-S3-A6ZF-01	Set 3
BRCA	TCGA-E2-A1II-01	Set 3
BRCA	TCGA-AR-A1AO-01	Set 3
BRCA	TCGA-BH-A42T-01	Set 3
BRCA	TCGA-AN-A0XL-01	Set 3
BRCA	TCGA-AR-A256-01	Set 3
BRCA	TCGA-AC-A23E-01	Set 3
BRCA	TCGA-BH-A0B5-01	Set 3
BRCA	TCGA-BH-A0DG-01	Set 3
BRCA	TCGA-BH-A1FR-11	Set 3
BRCA	TCGA-A2-A4S3-01	Set 3
BRCA	TCGA-A7-A4SE-01	Set 3
BRCA	TCGA-E2-A15I-11	Set 3
BRCA	TCGA-AO-A1KR-01	Set 3
BRCA	TCGA-GM-A3NY-01	Set 3
BRCA	TCGA-D8-A1JF-01	Set 3
BRCA	TCGA-BH-A0HI-01	Set 3
BRCA	TCGA-E9-A1RC-11	Set 3
BRCA	TCGA-AO-A0JE-01	Set 3
BRCA	TCGA-E9-A1ND-11	Set 3
BRCA	TCGA-D8-A1JI-01	Set 3
BRCA	TCGA-AO-A0JB-01	Set 3
BRCA	TCGA-BH-A0GY-01	Set 3
BRCA	TCGA-E9-A1NF-01	Set 3
BRCA	TCGA-E2-A570-01	Set 3
BRCA	TCGA-EW-A1PC-01	Set 3
BRCA	TCGA-E9-A1RG-01	Set 3
BRCA	TCGA-AR-A0TZ-01	Set 3
BRCA	TCGA-E9-A5FK-01	Set 3
BRCA	TCGA-E9-A244-01	Set 3
BRCA	TCGA-BH-A0BC-01	Set 3
BRCA	TCGA-AQ-A54N-01	Set 3
BRCA	TCGA-BH-A42V-01	Set 3
BRCA	TCGA-AC-A8OR-01	Set 3
BRCA	TCGA-C8-A1HN-01	Set 3
BRCA	TCGA-BH-A204-11	Set 3
BRCA	TCGA-AC-A23G-01	Set 3
BRCA	TCGA-BH-A0C0-01	Set 3
BRCA	TCGA-EW-A2FR-01	Set 3
BRCA	TCGA-B6-A40B-01	Set 3
BRCA	TCGA-B6-A0I1-01	Set 3
BRCA	TCGA-D8-A1JT-01	Set 3
BRCA	TCGA-E9-A1RH-11	Set 3
BRCA	TCGA-AC-A5EH-01	Set 3
BRCA	TCGA-D8-A1Y0-01	Set 3
BRCA	TCGA-E2-A15K-11	Set 3
BRCA	TCGA-A2-A0YL-01	Set 3
BRCA	TCGA-BH-A8FZ-01	Set 3
BRCA	TCGA-E2-A14N-01	Set 3
BRCA	TCGA-BH-A0HY-01	Set 3
BRCA	TCGA-BH-A0DH-01	Set 3
BRCA	TCGA-D8-A1X8-01	Set 3
BRCA	TCGA-AO-A03M-01	Set 3
BRCA	TCGA-BH-A8FY-01	Set 3
BRCA	TCGA-BH-A1EW-01	Set 3
BRCA	TCGA-A2-A1FX-01	Set 3
BRCA	TCGA-LD-A9QF-01	Set 3
BRCA	TCGA-LL-A6FP-01	Set 3
BRCA	TCGA-E2-A1L8-01	Set 3
BRCA	TCGA-E2-A1IN-01	Set 3
BRCA	TCGA-OK-A5Q2-01	Set 3
BRCA	TCGA-B6-A0WW-01	Set 3
BRCA	TCGA-EW-A2FS-01	Set 3
BRCA	TCGA-D8-A27L-01	Set 3
BRCA	TCGA-EW-A1P7-01	Set 3
BRCA	TCGA-E2-A1AZ-01	Set 3
BRCA	TCGA-A2-A4S0-01	Set 3
BRCA	TCGA-D8-A27V-01	Set 3
BRCA	TCGA-E9-A1N5-01	Set 3
BRCA	TCGA-BH-A1F0-11	Set 3
BRCA	TCGA-C8-A1HL-01	Set 3
BRCA	TCGA-A7-A5ZW-01	Set 3
BRCA	TCGA-JL-A3YX-01	Set 3
BRCA	TCGA-EW-A1P1-01	Set 3
BRCA	TCGA-OL-A66O-01	Set 3
BRCA	TCGA-EW-A6S9-01	Set 3
BRCA	TCGA-AR-A252-01	Set 3
BRCA	TCGA-BH-A0B2-01	Set 3
BRCA	TCGA-D8-A1XV-01	Set 3
BRCA	TCGA-W8-A86G-01	Set 3
BRCA	TCGA-A8-A0A6-01	Set 3
BRCA	TCGA-E2-A1BD-01	Set 3
BRCA	TCGA-AC-A2FB-11	Set 3
BRCA	TCGA-A2-A0T2-01	Set 3
BRCA	TCGA-D8-A27M-01	Set 3
BRCA	TCGA-E2-A1BC-11	Set 3
BRCA	TCGA-B6-A402-01	Set 3
BRCA	TCGA-C8-A26X-01	Set 3
BRCA	TCGA-AC-A3BB-01	Set 3
BRCA	TCGA-AO-A12E-01	Set 3
BRCA	TCGA-D8-A73U-01	Set 3
BRCA	TCGA-OL-A6VR-01	Set 3
BRCA	TCGA-A2-A0YH-01	Set 3
BRCA	TCGA-A7-A13F-01	Set 3
BRCA	TCGA-D8-A27I-01	Set 3
BRCA	TCGA-LL-A50Y-01	Set 3
BRCA	TCGA-3C-AALJ-01	Set 3
BRCA	TCGA-EW-A1IZ-01	Set 3
BRCA	TCGA-WT-AB44-01	Set 3
BRCA	TCGA-AO-A1KT-01	Set 3
BRCA	TCGA-AR-A24S-01	Set 3
BRCA	TCGA-B6-A0RS-01	Set 3
BRCA	TCGA-AO-A124-01	Set 3
BRCA	TCGA-AR-A1AM-01	Set 3
BRCA	TCGA-E2-A1IP-01	Set 3
BRCA	TCGA-BH-A1ET-11	Set 3
BRCA	TCGA-AR-A24X-01	Set 3
BRCA	TCGA-A2-A4S2-01	Set 3
BRCA	TCGA-LL-A73Y-01	Set 3
BRCA	TCGA-LL-A9Q3-01	Set 3
BRCA	TCGA-AN-A0XO-01	Set 3
BRCA	TCGA-BH-A0B8-11	Set 3
BRCA	TCGA-E9-A1N3-01	Set 3
BRCA	TCGA-OL-A6VQ-01	Set 3
BRCA	TCGA-AR-A24U-01	Set 3
BRCA	TCGA-AC-A3YI-01	Set 3
BRCA	TCGA-PL-A8LY-01	Set 3
BRCA	TCGA-AR-A2LH-01	Set 3
BRCA	TCGA-AR-A1AQ-01	Set 3
BRCA	TCGA-BH-A0HK-01	Set 3
BRCA	TCGA-AR-A24H-01	Set 3
BRCA	TCGA-A7-A5ZV-01	Set 3
BRCA	TCGA-AR-A24O-01	Set 3
BRCA	TCGA-AC-A23H-11	Set 3
BRCA	TCGA-PL-A8LX-01	Set 3
BRCA	TCGA-A2-A3XX-01	Set 3
BRCA	TCGA-BH-A0DP-11	Set 3
BRCA	TCGA-AC-A4ZE-01	Set 3
BRCA	TCGA-LL-A441-01	Set 3
BRCA	TCGA-A1-A0SB-01	Set 3
BRCA	TCGA-GI-A2C8-01	Set 3
BRCA	TCGA-A7-A13F-11	Set 3
BRCA	TCGA-B6-A0X4-01	Set 3
BRCA	TCGA-EW-A2FW-01	Set 3
BRCA	TCGA-E9-A5FL-01	Set 3
BRCA	TCGA-AC-A2FM-11	Set 3
BRCA	TCGA-A1-A0SJ-01	Set 3
BRCA	TCGA-5L-AAT0-01	Set 3
BRCA	TCGA-BH-A1EN-01	Set 3
BRCA	TCGA-AC-A2QH-01	Set 3
BRCA	TCGA-A7-A3J0-01	Set 3
BRCA	TCGA-AO-A125-01	Set 3
BRCA	TCGA-E9-A3X8-01	Set 3
BRCA	TCGA-E2-A10B-01	Set 3
BRCA	TCGA-BH-A208-11	Set 3
BRCA	TCGA-D8-A1J8-01	Set 3
BRCA	TCGA-EW-A1OV-01	Set 3
BRCA	TCGA-E9-A1ND-01	Set 3
BRCA	TCGA-E2-A1B0-01	Set 3
BRCA	TCGA-AR-A255-01	Set 3
BRCA	TCGA-C8-A26Y-01	Set 3
BRCA	TCGA-AO-A129-01	Set 3
BRCA	TCGA-BH-A0DP-01	Set 3
BRCA	TCGA-A1-A0SP-01	Set 3
BRCA	TCGA-AR-A1AV-01	Set 3
BRCA	TCGA-A2-A0YE-01	Set 3
BRCA	TCGA-OL-A5D8-01	Set 3
BRCA	TCGA-AR-A0U2-01	Set 3
BRCA	TCGA-A7-A4SA-01	Set 3
BRCA	TCGA-EW-A1J5-01	Set 3
BRCA	TCGA-BH-A1F2-11	Set 3
PRAD	TCGA-YL-A9WL-01	Set 1
PRAD	TCGA-EJ-7318-01	Set 1
PRAD	TCGA-G9-6496-01	Set 1
PRAD	TCGA-V1-A9ZI-01	Set 1
PRAD	TCGA-KK-A8IG-01	Set 1
PRAD	TCGA-KK-A7AQ-01	Set 1
PRAD	TCGA-G9-6361-01	Set 1
PRAD	TCGA-KK-A6DY-01	Set 1
PRAD	TCGA-CH-5788-01	Set 1
PRAD	TCGA-EJ-7781-01	Set 1
PRAD	TCGA-V1-A9O5-01	Set 1
PRAD	TCGA-2A-A8VV-01	Set 1
PRAD	TCGA-HI-7170-01	Set 1
PRAD	TCGA-EJ-5525-01	Set 1
PRAD	TCGA-G9-6351-11	Set 1
PRAD	TCGA-HC-7744-01	Set 1
PRAD	TCGA-XK-AAJT-01	Set 1
PRAD	TCGA-ZG-A9L6-01	Set 1
PRAD	TCGA-G9-6351-01	Set 1
PRAD	TCGA-KK-A7B0-01	Set 1
PRAD	TCGA-HC-7817-01	Set 1
PRAD	TCGA-V1-A9O9-01	Set 1
PRAD	TCGA-EJ-5502-01	Set 1
PRAD	TCGA-EJ-5496-01	Set 1
PRAD	TCGA-VN-A943-01	Set 1
PRAD	TCGA-YL-A8SI-01	Set 1
PRAD	TCGA-2A-AAYU-01	Set 1
PRAD	TCGA-EJ-8468-01	Set 1
PRAD	TCGA-G9-6384-11	Set 1
PRAD	TCGA-J9-A52E-01	Set 1
PRAD	TCGA-V1-A8WV-01	Set 1
PRAD	TCGA-2A-A8VL-01	Set 1
PRAD	TCGA-HC-7211-01	Set 1
PRAD	TCGA-HC-A48F-01	Set 1
PRAD	TCGA-H9-A6BY-01	Set 1
PRAD	TCGA-YL-A8HK-01	Set 1
PRAD	TCGA-CH-5752-01	Set 1
PRAD	TCGA-KK-A8IK-01	Set 1
PRAD	TCGA-EJ-5498-01	Set 1
PRAD	TCGA-KK-A8I4-01	Set 1
PRAD	TCGA-EJ-A8FP-01	Set 1
PRAD	TCGA-J4-A67S-01	Set 1
PRAD	TCGA-VN-A88O-01	Set 1
PRAD	TCGA-CH-5738-01	Set 1
PRAD	TCGA-G9-A9S0-01	Set 1
PRAD	TCGA-KK-A8II-01	Set 1
PRAD	TCGA-HC-7230-01	Set 1
PRAD	TCGA-G9-6329-01	Set 1
PRAD	TCGA-EJ-7328-01	Set 1
PRAD	TCGA-EJ-7793-01	Set 1
PRAD	TCGA-G9-6363-11	Set 1
PRAD	TCGA-FC-A5OB-01	Set 1
PRAD	TCGA-G9-6498-01	Set 1
PRAD	TCGA-G9-6496-11	Set 1
PRAD	TCGA-HC-A9TH-01	Set 1
PRAD	TCGA-G9-7522-01	Set 1
PRAD	TCGA-V1-A9OF-01	Set 1
PRAD	TCGA-EJ-5518-01	Set 1
PRAD	TCGA-HC-7738-01	Set 1
PRAD	TCGA-J4-A6G1-01	Set 1
PRAD	TCGA-KK-A7AZ-01	Set 1
PRAD	TCGA-CH-5761-01	Set 1
PRAD	TCGA-CH-5769-11	Set 1
PRAD	TCGA-M7-A71Z-01	Set 1
PRAD	TCGA-MG-AAMC-01	Set 1
PRAD	TCGA-HC-8266-01	Set 1
PRAD	TCGA-Y6-A8TL-01	Set 1
PRAD	TCGA-EJ-7325-01	Set 1
PRAD	TCGA-QU-A6IM-01	Set 1
PRAD	TCGA-YL-A8SB-01	Set 1
PRAD	TCGA-HC-A6AQ-01	Set 1
PRAD	TCGA-FC-A66V-01	Set 1
PRAD	TCGA-EJ-7327-01	Set 1
PRAD	TCGA-XK-AAJR-01	Set 1
PRAD	TCGA-CH-5743-01	Set 1
PRAD	TCGA-EJ-A8FU-01	Set 1
PRAD	TCGA-VN-A88Q-01	Set 1
PRAD	TCGA-G9-6499-01	Set 1
PRAD	TCGA-X4-A8KQ-01	Set 1
PRAD	TCGA-KC-A4BN-01	Set 1
PRAD	TCGA-VN-A88P-01	Set 1
PRAD	TCGA-HC-8216-01	Set 1
PRAD	TCGA-G9-7523-01	Set 1
PRAD	TCGA-J9-A8CK-01	Set 1
PRAD	TCGA-HC-8260-01	Set 1
PRAD	TCGA-2A-A8VT-01	Set 1
PRAD	TCGA-V1-A8MU-01	Set 1
PRAD	TCGA-YL-A8SH-01	Set 1
PRAD	TCGA-HC-7749-01	Set 1
PRAD	TCGA-V1-A8MJ-01	Set 1
PRAD	TCGA-EJ-7125-11	Set 1
PRAD	TCGA-2A-A8VX-01	Set 1
PRAD	TCGA-G9-6342-01	Set 1
PRAD	TCGA-CH-5768-01	Set 1
PRAD	TCGA-XK-AAJA-01	Set 1
PRAD	TCGA-YL-A9WX-01	Set 1
PRAD	TCGA-TP-A8TT-01	Set 1
PRAD	TCGA-H9-7775-01	Set 1
PRAD	TCGA-XK-AAK1-01	Set 1
PRAD	TCGA-EJ-5503-01	Set 1
PRAD	TCGA-EJ-A6RC-01	Set 1
PRAD	TCGA-CH-5791-01	Set 1
PRAD	TCGA-EJ-5505-01	Set 1
PRAD	TCGA-KC-A4BR-01	Set 1
PRAD	TCGA-G9-6384-01	Set 1
PRAD	TCGA-EJ-8472-01	Set 1
PRAD	TCGA-J4-A83M-01	Set 1
PRAD	TCGA-KK-A6E6-01	Set 1
PRAD	TCGA-EJ-5497-01	Set 1
PRAD	TCGA-KK-A6E2-01	Set 1
PRAD	TCGA-KK-A8IC-01	Set 1
PRAD	TCGA-KK-A7B2-01	Set 1
PRAD	TCGA-KK-A6E5-01	Set 1
PRAD	TCGA-J4-AATV-01	Set 1
PRAD	TCGA-YL-A9WI-01	Set 1
PRAD	TCGA-EJ-A8FN-01	Set 1
PRAD	TCGA-G9-7510-01	Set 1
PRAD	TCGA-HC-A8D0-01	Set 1
PRAD	TCGA-KK-A59Y-01	Set 1
PRAD	TCGA-EJ-A7NM-01	Set 1
PRAD	TCGA-CH-5769-01	Set 1
PRAD	TCGA-KK-A8I8-01	Set 1
PRAD	TCGA-VN-A88M-01	Set 1
PRAD	TCGA-VP-A878-01	Set 1
PRAD	TCGA-VP-A87D-01	Set 1
PRAD	TCGA-G9-6336-01	Set 1
PRAD	TCGA-KK-A8IJ-01	Set 1
PRAD	TCGA-KK-A8I5-01	Set 1
PRAD	TCGA-CH-5764-01	Set 1
PRAD	TCGA-G9-6363-01	Set 1
PRAD	TCGA-EJ-7330-01	Set 1
PRAD	TCGA-G9-6356-01	Set 1
PRAD	TCGA-VP-A87B-01	Set 1
PRAD	TCGA-J4-A67O-01	Set 1
PRAD	TCGA-KK-A7AP-01	Set 1
PRAD	TCGA-EJ-A46I-01	Set 1
PRAD	TCGA-EJ-7794-01	Set 1
PRAD	TCGA-EJ-7782-11	Set 1
PRAD	TCGA-CH-5789-01	Set 1
PRAD	TCGA-HC-7819-01	Set 1
PRAD	TCGA-XJ-A83H-01	Set 1
PRAD	TCGA-EJ-5501-01	Set 1
PRAD	TCGA-G9-6354-01	Set 1
PRAD	TCGA-G9-A9S7-01	Set 1
PRAD	TCGA-EJ-5517-01	Set 1
PRAD	TCGA-HC-7742-01	Set 1
PRAD	TCGA-J4-8200-01	Set 1
PRAD	TCGA-KK-A7B4-01	Set 1
PRAD	TCGA-KK-A7AW-01	Set 1
PRAD	TCGA-EJ-7317-01	Set 1
PRAD	TCGA-EJ-5499-01	Set 1
PRAD	TCGA-CH-5771-01	Set 1
PRAD	TCGA-YL-A9WH-01	Set 1
PRAD	TCGA-HC-7211-11	Set 1
PRAD	TCGA-KK-A6E7-01	Set 1
PRAD	TCGA-XK-AAIW-01	Set 1
PRAD	TCGA-KC-A7F3-01	Set 1
PRAD	TCGA-HC-A4ZV-01	Set 1
PRAD	TCGA-EJ-5511-01	Set 1
PRAD	TCGA-M7-A723-01	Set 1
PRAD	TCGA-KK-A7AV-01	Set 1
PRAD	TCGA-J4-A83K-01	Set 1
PRAD	TCGA-QU-A6IO-01	Set 1
PRAD	TCGA-EJ-7797-01	Set 1
PRAD	TCGA-EJ-5510-01	Set 1
PRAD	TCGA-4L-AA1F-01	Set 1
PRAD	TCGA-J4-8198-01	Set 1
PRAD	TCGA-G9-6333-11	Set 1
PRAD	TCGA-YJ-A8SW-01	Set 1
PRAD	TCGA-HC-7737-11	Set 1
PRAD	TCGA-HI-7169-01	Set 1
PRAD	TCGA-YL-A8SJ-01	Set 1
PRAD	TCGA-YL-A9WY-01	Set 1
PRAD	TCGA-V1-A8X3-01	Set 1
PRAD	TCGA-EJ-AB27-01	Set 1
PRAD	TCGA-KK-A8I7-01	Set 1
PRAD	TCGA-EJ-A65G-01	Set 1
PRAD	TCGA-EJ-7327-11	Set 1
PRAD	TCGA-HC-A6HY-01	Set 1
PRAD	TCGA-G9-6338-01	Set 1
PRAD	TCGA-J4-A67N-01	Set 1
PRAD	TCGA-YL-A8S9-01	Set 1
PRAD	TCGA-V1-A9ZG-01	Set 1
PRAD	TCGA-G9-7521-01	Set 1
PRAD	TCGA-EJ-7784-11	Set 1
PRAD	TCGA-J9-A8CL-01	Set 1
PRAD	TCGA-VN-A88L-01	Set 1
PRAD	TCGA-EJ-5519-01	Set 1
PRAD	TCGA-HC-7077-01	Set 1
PRAD	TCGA-YL-A8SP-01	Set 1
PRAD	TCGA-YL-A9WK-01	Set 1
PRAD	TCGA-VP-A87K-01	Set 1
PRAD	TCGA-EJ-7794-11	Set 1
PRAD	TCGA-EJ-7785-01	Set 1
PRAD	TCGA-EJ-A65B-01	Set 1
PRAD	TCGA-CH-5745-01	Set 1
PRAD	TCGA-KK-A5A1-01	Set 1
PRAD	TCGA-G9-7509-01	Set 1
PRAD	TCGA-XK-AAJP-01	Set 1
PRAD	TCGA-CH-5739-01	Set 1
PRAD	TCGA-EJ-7792-11	Set 1
PRAD	TCGA-KC-A7F5-01	Set 1
PRAD	TCGA-HC-A6AP-01	Set 1
PRAD	TCGA-HC-7737-01	Set 1
PRAD	TCGA-HC-7745-01	Set 1
PRAD	TCGA-G9-6494-01	Set 1
PRAD	TCGA-KC-A7FD-01	Set 1
PRAD	TCGA-XJ-A9DX-01	Set 1
PRAD	TCGA-HC-8257-01	Set 1
PRAD	TCGA-ZG-A9LS-01	Set 1
PRAD	TCGA-HC-A6AN-01	Set 1
PRAD	TCGA-EJ-5531-01	Set 1
PRAD	TCGA-KK-A7B1-01	Set 1
PRAD	TCGA-ZG-A9LM-01	Set 1
PRAD	TCGA-EJ-7788-01	Set 2
PRAD	TCGA-QU-A6IL-01	Set 2
PRAD	TCGA-HI-7168-01	Set 2
PRAD	TCGA-J9-A8CM-01	Set 2
PRAD	TCGA-KK-A6E3-01	Set 2
PRAD	TCGA-EJ-5512-01	Set 2
PRAD	TCGA-HC-A632-01	Set 2
PRAD	TCGA-VP-A87J-01	Set 2
PRAD	TCGA-EJ-7328-11	Set 2
PRAD	TCGA-HC-8261-01	Set 2
PRAD	TCGA-HC-7752-01	Set 2
PRAD	TCGA-YL-A8HO-01	Set 2
PRAD	TCGA-G9-6353-01	Set 2
PRAD	TCGA-G9-6371-01	Set 2
PRAD	TCGA-EJ-A65J-01	Set 2
PRAD	TCGA-2A-A8VO-01	Set 2
PRAD	TCGA-EJ-7791-01	Set 2
PRAD	TCGA-V1-A9O7-01	Set 2
PRAD	TCGA-KK-A59V-01	Set 2
PRAD	TCGA-CH-5768-11	Set 2
PRAD	TCGA-V1-A8WW-01	Set 2
PRAD	TCGA-G9-6370-01	Set 2
PRAD	TCGA-EJ-5542-01	Set 2
PRAD	TCGA-XJ-A9DI-01	Set 2
PRAD	TCGA-HC-8262-01	Set 2
PRAD	TCGA-XJ-A9DK-01	Set 2
PRAD	TCGA-EJ-7317-11	Set 2
PRAD	TCGA-TP-A8TV-01	Set 2
PRAD	TCGA-YL-A8SL-01	Set 2
PRAD	TCGA-ZG-A9LB-01	Set 2
PRAD	TCGA-KK-A8IM-01	Set 2
PRAD	TCGA-J9-A52D-01	Set 2
PRAD	TCGA-EJ-5504-01	Set 2
PRAD	TCGA-FC-7708-01	Set 2
PRAD	TCGA-V1-A9ZR-01	Set 2
PRAD	TCGA-TK-A8OK-01	Set 2
PRAD	TCGA-G9-6366-01	Set 2
PRAD	TCGA-HC-A76X-01	Set 2
PRAD	TCGA-ZG-A9L5-01	Set 2
PRAD	TCGA-V1-A9Z9-01	Set 2
PRAD	TCGA-VN-A88K-01	Set 2
PRAD	TCGA-J4-A83N-01	Set 2
PRAD	TCGA-ZG-A9LN-01	Set 2
PRAD	TCGA-HC-7742-11	Set 2
PRAD	TCGA-HC-7818-01	Set 2
PRAD	TCGA-EJ-A7NK-01	Set 2
PRAD	TCGA-HC-A631-01	Set 2
PRAD	TCGA-HC-A8CY-01	Set 2
PRAD	TCGA-EJ-5507-01	Set 2
PRAD	TCGA-FC-A6HD-01	Set 2
PRAD	TCGA-EJ-7314-01	Set 2
PRAD	TCGA-YL-A8S8-01	Set 2
PRAD	TCGA-HC-7209-01	Set 2
PRAD	TCGA-V1-A8WN-01	Set 2
PRAD	TCGA-HC-7819-11	Set 2
PRAD	TCGA-QU-A6IP-01	Set 2
PRAD	TCGA-J4-A6G3-01	Set 2
PRAD	TCGA-KC-A7FA-01	Set 2
PRAD	TCGA-V1-A9OX-01	Set 2
PRAD	TCGA-EJ-7781-11	Set 2
PRAD	TCGA-KK-A8ID-01	Set 2
PRAD	TCGA-XJ-A9DQ-01	Set 2
PRAD	TCGA-G9-7519-01	Set 2
PRAD	TCGA-FC-A8O0-01	Set 2
PRAD	TCGA-G9-6499-11	Set 2
PRAD	TCGA-J4-A67Q-01	Set 2
PRAD	TCGA-HC-7212-01	Set 2
PRAD	TCGA-HC-7231-01	Set 2
PRAD	TCGA-V1-A8MG-01	Set 2
PRAD	TCGA-EJ-A7NN-01	Set 2
PRAD	TCGA-H9-A6BX-01	Set 2
PRAD	TCGA-HC-7075-01	Set 2
PRAD	TCGA-EJ-A8FO-01	Set 2
PRAD	TCGA-G9-6362-11	Set 2
PRAD	TCGA-G9-6385-01	Set 2
PRAD	TCGA-FC-A4JI-01	Set 2
PRAD	TCGA-EJ-A7NF-01	Set 2
PRAD	TCGA-KK-A7AY-01	Set 2
PRAD	TCGA-HC-7232-01	Set 2
PRAD	TCGA-EJ-A7NH-01	Set 2
PRAD	TCGA-EJ-A65M-01	Set 2
PRAD	TCGA-HI-7171-01	Set 2
PRAD	TCGA-G9-6342-11	Set 2
PRAD	TCGA-EJ-5522-01	Set 2
PRAD	TCGA-V1-A9Z8-01	Set 2
PRAD	TCGA-ZG-A9L4-01	Set 2
PRAD	TCGA-M7-A724-01	Set 2
PRAD	TCGA-HC-7747-01	Set 2
PRAD	TCGA-VN-A88N-01	Set 2
PRAD	TCGA-XQ-A8TB-01	Set 2
PRAD	TCGA-VN-A88I-01	Set 2
PRAD	TCGA-J4-A83L-01	Set 2
PRAD	TCGA-CH-5748-01	Set 2
PRAD	TCGA-KK-A8IA-01	Set 2
PRAD	TCGA-KK-A59Z-01	Set 2
PRAD	TCGA-CH-5772-01	Set 2
PRAD	TCGA-EJ-5495-01	Set 2
PRAD	TCGA-EJ-7786-01	Set 2
PRAD	TCGA-EJ-7782-01	Set 2
PRAD	TCGA-KK-A8IH-01	Set 2
PRAD	TCGA-HC-A6AL-01	Set 2
PRAD	TCGA-EJ-7321-01	Set 2
PRAD	TCGA-EJ-A7NG-01	Set 2
PRAD	TCGA-EJ-A65F-01	Set 2
PRAD	TCGA-J4-A67L-01	Set 2
PRAD	TCGA-XK-AAJ3-01	Set 2
PRAD	TCGA-CH-5792-01	Set 2
PRAD	TCGA-V1-A8MF-01	Set 2
PRAD	TCGA-HC-7820-01	Set 2
PRAD	TCGA-CH-5790-01	Set 2
PRAD	TCGA-ZG-A8QZ-01	Set 2
PRAD	TCGA-ZG-A9M4-01	Set 2
PRAD	TCGA-V1-A8WS-01	Set 2
PRAD	TCGA-EJ-8474-01	Set 2
PRAD	TCGA-CH-5740-01	Set 2
PRAD	TCGA-HC-A76W-01	Set 2
PRAD	TCGA-V1-A9O5-06	Set 2
PRAD	TCGA-J4-A67R-01	Set 2
PRAD	TCGA-EJ-7218-01	Set 2
PRAD	TCGA-2A-AAYF-01	Set 2
PRAD	TCGA-EJ-7789-11	Set 2
PRAD	TCGA-YL-A8HL-01	Set 2
PRAD	TCGA-HC-A9TE-01	Set 2
PRAD	TCGA-HC-7080-01	Set 2
PRAD	TCGA-V1-A9Z7-01	Set 2
PRAD	TCGA-XQ-A8TA-01	Set 2
PRAD	TCGA-HC-7750-01	Set 2
PRAD	TCGA-KK-A6E4-01	Set 2
PRAD	TCGA-YL-A8SF-01	Set 2
PRAD	TCGA-G9-6365-11	Set 2
PRAD	TCGA-EJ-AB20-01	Set 2
PRAD	TCGA-KK-A8IF-01	Set 2
PRAD	TCGA-WW-A8ZI-01	Set 2
PRAD	TCGA-M7-A71Y-01	Set 2
PRAD	TCGA-HC-8264-01	Set 2
PRAD	TCGA-EJ-7123-11	Set 2
PRAD	TCGA-EJ-A46H-01	Set 2
PRAD	TCGA-J4-A83I-01	Set 2
PRAD	TCGA-V1-A8WL-01	Set 2
PRAD	TCGA-EJ-7331-11	Set 2
PRAD	TCGA-EJ-A46B-01	Set 2
PRAD	TCGA-J9-A8CN-01	Set 2
PRAD	TCGA-YL-A9WJ-01	Set 2
PRAD	TCGA-KC-A7FE-01	Set 2
PRAD	TCGA-G9-6373-01	Set 2
PRAD	TCGA-YL-A8SA-01	Set 2
PRAD	TCGA-HC-7740-01	Set 2
PRAD	TCGA-2A-A8W3-01	Set 2
PRAD	TCGA-EJ-7789-01	Set 2
PRAD	TCGA-HC-7078-01	Set 2
PRAD	TCGA-V1-A9OQ-01	Set 2
PRAD	TCGA-CH-5766-01	Set 2
PRAD	TCGA-EJ-A46E-01	Set 2
PRAD	TCGA-G9-6347-01	Set 2
PRAD	TCGA-HC-8258-01	Set 2
PRAD	TCGA-J9-A52B-01	Set 2
PRAD	TCGA-HC-8213-01	Set 2
PRAD	TCGA-V1-A9OT-01	Set 2
PRAD	TCGA-VN-A88R-01	Set 2
PRAD	TCGA-HC-A6HX-01	Set 2
PRAD	TCGA-CH-5761-11	Set 2
PRAD	TCGA-M7-A721-01	Set 2
PRAD	TCGA-J9-A52C-01	Set 2
PRAD	TCGA-HC-7745-11	Set 2
PRAD	TCGA-CH-5737-01	Set 2
PRAD	TCGA-HC-A6AS-01	Set 2
PRAD	TCGA-J4-AAU2-01	Set 2
PRAD	TCGA-V1-A8MK-01	Set 2
PRAD	TCGA-HC-8259-01	Set 2
PRAD	TCGA-VP-A879-01	Set 2
PRAD	TCGA-ZG-A9L2-01	Set 2
PRAD	TCGA-M7-A725-01	Set 2
PRAD	TCGA-EJ-A46G-01	Set 2
PRAD	TCGA-YL-A8SO-01	Set 2
PRAD	TCGA-HC-8265-01	Set 2
PRAD	TCGA-CH-5762-01	Set 2
PRAD	TCGA-EJ-7312-01	Set 2
PRAD	TCGA-J4-A6M7-01	Set 2
PRAD	TCGA-KK-A8IB-01	Set 2
PRAD	TCGA-HC-A6AO-01	Set 2
PRAD	TCGA-X4-A8KS-01	Set 2
PRAD	TCGA-EJ-5506-01	Set 2
PRAD	TCGA-CH-5767-11	Set 2
PRAD	TCGA-KC-A4BV-01	Set 2
PRAD	TCGA-EJ-5509-01	Set 2
PRAD	TCGA-V1-A9OA-01	Set 2
PRAD	TCGA-XA-A8JR-01	Set 2
PRAD	TCGA-EJ-7123-01	Set 2
PRAD	TCGA-G9-6356-11	Set 2
PRAD	TCGA-ZG-A9MC-01	Set 2
PRAD	TCGA-G9-6348-11	Set 2
PRAD	TCGA-EJ-7785-11	Set 2
PRAD	TCGA-G9-7525-01	Set 2
PRAD	TCGA-V1-A8ML-01	Set 2
PRAD	TCGA-ZG-A9LZ-01	Set 2
PRAD	TCGA-G9-6378-01	Set 2
PRAD	TCGA-V1-A9OH-01	Set 2
PRAD	TCGA-EJ-5526-01	Set 2
PRAD	TCGA-ZG-A9L0-01	Set 2
PRAD	TCGA-VP-A87E-01	Set 2
PRAD	TCGA-ZG-A8QW-01	Set 2
PRAD	TCGA-EJ-5521-01	Set 2
PRAD	TCGA-HC-A8D1-01	Set 2
PRAD	TCGA-V1-A9OY-01	Set 2
PRAD	TCGA-KK-A7B3-01	Set 2
PRAD	TCGA-CH-5751-01	Set 2
PRAD	TCGA-CH-5763-01	Set 2
PRAD	TCGA-G9-6343-01	Set 2
PRAD	TCGA-YL-A8SC-01	Set 2
PRAD	TCGA-ZG-A9L9-01	Set 2
PRAD	TCGA-ZG-A9L1-01	Set 2
PRAD	TCGA-EJ-5516-01	Set 2
PRAD	TCGA-G9-6348-01	Set 2
PRAD	TCGA-XK-AAIR-01	Set 2
PRAD	TCGA-VP-AA1N-01	Set 3
PRAD	TCGA-EJ-7783-01	Set 3
PRAD	TCGA-EJ-7784-01	Set 3
PRAD	TCGA-EJ-5530-01	Set 3
PRAD	TCGA-HC-7233-01	Set 3
PRAD	TCGA-ZG-A9NI-01	Set 3
PRAD	TCGA-YL-A8HJ-01	Set 3
PRAD	TCGA-EJ-5524-01	Set 3
PRAD	TCGA-HC-7079-01	Set 3
PRAD	TCGA-YL-A8SR-01	Set 3
PRAD	TCGA-G9-6339-01	Set 3
PRAD	TCGA-HC-7213-01	Set 3
PRAD	TCGA-G9-6365-01	Set 3
PRAD	TCGA-G9-6332-01	Set 3
PRAD	TCGA-EJ-A8FS-01	Set 3
PRAD	TCGA-CH-5765-01	Set 3
PRAD	TCGA-QU-A6IN-01	Set 3
PRAD	TCGA-ZG-A9N3-01	Set 3
PRAD	TCGA-ZG-A8QX-01	Set 3
PRAD	TCGA-EJ-5494-01	Set 3
PRAD	TCGA-EJ-A46F-01	Set 3
PRAD	TCGA-EJ-5527-01	Set 3
PRAD	TCGA-CH-5744-01	Set 3
PRAD	TCGA-EJ-A7NJ-01	Set 3
PRAD	TCGA-CH-5753-01	Set 3
PRAD	TCGA-ZG-A8QY-01	Set 3
PRAD	TCGA-CH-5741-01	Set 3
PRAD	TCGA-CH-5794-01	Set 3
PRAD	TCGA-HC-7736-01	Set 3
PRAD	TCGA-J4-A67M-01	Set 3
PRAD	TCGA-EJ-8469-01	Set 3
PRAD	TCGA-G9-6362-01	Set 3
PRAD	TCGA-KK-A59X-01	Set 3
PRAD	TCGA-XJ-A83F-01	Set 3
PRAD	TCGA-YL-A8HM-01	Set 3
PRAD	TCGA-KK-A8I9-01	Set 3
PRAD	TCGA-Y6-A9XI-01	Set 3
PRAD	TCGA-EJ-8470-01	Set 3
PRAD	TCGA-J4-A67T-01	Set 3
PRAD	TCGA-M7-A720-01	Set 3
PRAD	TCGA-EJ-5532-01	Set 3
PRAD	TCGA-ZG-A9LU-01	Set 3
PRAD	TCGA-EJ-7792-01	Set 3
PRAD	TCGA-VP-A872-01	Set 3
PRAD	TCGA-J4-AATZ-01	Set 3
PRAD	TCGA-G9-A9S4-01	Set 3
PRAD	TCGA-EJ-7125-01	Set 3
PRAD	TCGA-XK-AAIV-01	Set 3
PRAD	TCGA-HC-7210-01	Set 3
PRAD	TCGA-VP-A876-01	Set 3
PRAD	TCGA-VP-A875-01	Set 3
PRAD	TCGA-V1-A8MM-01	Set 3
PRAD	TCGA-2A-A8W1-01	Set 3
PRAD	TCGA-HC-7752-11	Set 3
PRAD	TCGA-HC-7821-01	Set 3
PRAD	TCGA-J4-A83J-01	Set 3
PRAD	TCGA-KK-A8IL-01	Set 3
PRAD	TCGA-G9-6369-01	Set 3
PRAD	TCGA-EJ-5508-01	Set 3
PRAD	TCGA-EJ-5514-01	Set 3
PRAD	TCGA-ZG-A9KY-01	Set 3
PRAD	TCGA-KK-A6E8-01	Set 3
PRAD	TCGA-J9-A8CP-01	Set 3
PRAD	TCGA-G9-6364-01	Set 3
PRAD	TCGA-HC-8256-01	Set 3
PRAD	TCGA-M7-A722-01	Set 3
PRAD	TCGA-KK-A8I6-01	Set 3
PRAD	TCGA-KK-A6E1-01	Set 3
PRAD	TCGA-EJ-5515-01	Set 3
PRAD	TCGA-EJ-7786-11	Set 3
PRAD	TCGA-EJ-7331-01	Set 3
PRAD	TCGA-EJ-7115-01	Set 3
PRAD	TCGA-V1-A9ZK-01	Set 3
PRAD	TCGA-SU-A7E7-01	Set 3
PRAD	TCGA-HC-7081-01	Set 3
PRAD	TCGA-VP-A87C-01	Set 3
PRAD	TCGA-EJ-7315-01	Set 3
PRAD	TCGA-J4-A67K-01	Set 3
PRAD	TCGA-EJ-A65E-01	Set 3
PRAD	TCGA-CH-5767-01	Set 3
PRAD	TCGA-G9-6379-01	Set 3
PRAD	TCGA-CH-5746-01	Set 3
PRAD	TCGA-KK-A7AU-01	Set 3
PRAD	TCGA-YL-A8SQ-01	Set 3
PRAD	TCGA-G9-6333-01	Set 3
PRAD	TCGA-G9-6377-01	Set 3
PRAD	TCGA-EJ-A65D-01	Set 3
PRAD	TCGA-KC-A7F6-01	Set 3
PRAD	TCGA-YL-A8SK-01	Set 3
PRAD	TCGA-CH-5754-01	Set 3
PRAD	TCGA-HC-7748-01	Set 3
PRAD	TCGA-XJ-A83G-01	Set 3
PRAD	TCGA-KK-A6E0-01	Set 3
PRAD	TCGA-V1-A9OL-01	Set 3
PRAD	TCGA-KC-A4BL-01	Set 3
PRAD	TCGA-ZG-A9LY-01	Set 3
PRAD	TCGA-CH-5750-01	Set 3
PRAD	TCGA-FC-7961-01	Set 3
PRAD	TCGA-VP-A87H-01	Set 3
PRAD	TCGA-ZG-A9ND-01	Set 3
PRAD	TCGA-G9-6367-01	Set 3
PRAD	TCGA-EJ-A6RA-01	Set 3
PRAD	TCGA-XK-AAJU-01	Set 3
PRAD	TCGA-EJ-A46D-01	Set 3
PRAD	TCGA-2A-AAYO-01	Set 3
LUAD	TCGA-55-8621-01	Set 1
LUAD	TCGA-55-6970-01	Set 1
LUAD	TCGA-38-A44F-01	Set 1
LUAD	TCGA-75-5122-01	Set 1
LUAD	TCGA-97-A4M3-01	Set 1
LUAD	TCGA-55-8514-01	Set 1
LUAD	TCGA-44-7661-01	Set 1
LUAD	TCGA-69-7978-01	Set 1
LUAD	TCGA-50-5072-01	Set 1
LUAD	TCGA-97-8552-01	Set 1
LUAD	TCGA-55-7573-01	Set 1
LUAD	TCGA-62-8398-01	Set 1
LUAD	TCGA-49-6745-01	Set 1
LUAD	TCGA-78-7161-01	Set 1
LUAD	TCGA-55-6712-01	Set 1
LUAD	TCGA-55-8508-01	Set 1
LUAD	TCGA-44-5643-01	Set 1
LUAD	TCGA-55-8085-01	Set 1
LUAD	TCGA-50-5935-01	Set 1
LUAD	TCGA-75-6203-01	Set 1
LUAD	TCGA-55-6982-01	Set 1
LUAD	TCGA-53-7624-01	Set 1
LUAD	TCGA-69-7765-01	Set 1
LUAD	TCGA-91-6848-01	Set 1
LUAD	TCGA-05-4425-01	Set 1
LUAD	TCGA-49-4490-01	Set 1
LUAD	TCGA-69-7764-01	Set 1
LUAD	TCGA-53-7813-01	Set 1
LUAD	TCGA-49-AAR4-01	Set 1
LUAD	TCGA-62-A46O-01	Set 1
LUAD	TCGA-05-4390-01	Set 1
LUAD	TCGA-05-4415-01	Set 1
LUAD	TCGA-97-A4M6-01	Set 1
LUAD	TCGA-97-7547-01	Set 1
LUAD	TCGA-78-7166-01	Set 1
LUAD	TCGA-78-8640-01	Set 1
LUAD	TCGA-49-AAR9-01	Set 1
LUAD	TCGA-MN-A4N1-01	Set 1
LUAD	TCGA-75-7027-01	Set 1
LUAD	TCGA-MP-A4SY-01	Set 1
LUAD	TCGA-50-5936-11	Set 1
LUAD	TCGA-44-A47B-01	Set 1
LUAD	TCGA-55-8510-01	Set 1
LUAD	TCGA-55-8205-01	Set 1
LUAD	TCGA-55-A4DF-01	Set 1
LUAD	TCGA-99-8033-01	Set 1
LUAD	TCGA-50-8459-01	Set 1
LUAD	TCGA-75-5126-01	Set 1
LUAD	TCGA-55-8089-01	Set 1
LUAD	TCGA-55-6986-01	Set 1
LUAD	TCGA-4B-A93V-01	Set 1
LUAD	TCGA-53-7626-01	Set 1
LUAD	TCGA-44-7672-01	Set 1
LUAD	TCGA-55-7994-01	Set 1
LUAD	TCGA-91-8496-01	Set 1
LUAD	TCGA-05-4396-01	Set 1
LUAD	TCGA-50-6673-01	Set 1
LUAD	TCGA-75-6207-01	Set 1
LUAD	TCGA-67-6216-01	Set 1
LUAD	TCGA-97-8174-01	Set 1
LUAD	TCGA-97-8171-01	Set 1
LUAD	TCGA-62-A46S-01	Set 1
LUAD	TCGA-78-7146-01	Set 1
LUAD	TCGA-50-6593-01	Set 1
LUAD	TCGA-99-7458-01	Set 1
LUAD	TCGA-05-5420-01	Set 1
LUAD	TCGA-75-6211-01	Set 1
LUAD	TCGA-95-7944-01	Set 1
LUAD	TCGA-44-6148-01	Set 1
LUAD	TCGA-55-A4DG-01	Set 1
LUAD	TCGA-50-5946-01	Set 1
LUAD	TCGA-78-7542-01	Set 1
LUAD	TCGA-99-8025-01	Set 1
LUAD	TCGA-62-8397-01	Set 1
LUAD	TCGA-99-8028-01	Set 1
LUAD	TCGA-44-6778-11	Set 1
LUAD	TCGA-69-7973-01	Set 1
LUAD	TCGA-44-8119-01	Set 1
LUAD	TCGA-49-AARO-01	Set 1
LUAD	TCGA-44-6777-01	Set 1
LUAD	TCGA-MP-A4TI-01	Set 1
LUAD	TCGA-49-AARR-01	Set 1
LUAD	TCGA-73-4676-01	Set 1
LUAD	TCGA-49-AAR0-01	Set 1
LUAD	TCGA-MP-A4TC-01	Set 1
LUAD	TCGA-NJ-A55O-01	Set 1
LUAD	TCGA-L9-A743-01	Set 1
LUAD	TCGA-75-5146-01	Set 1
LUAD	TCGA-05-4417-01	Set 1
LUAD	TCGA-38-4631-01	Set 1
LUAD	TCGA-78-7147-01	Set 1
LUAD	TCGA-93-A4JN-01	Set 1
LUAD	TCGA-95-A4VK-01	Set 1
LUAD	TCGA-55-8620-01	Set 1
LUAD	TCGA-55-7911-01	Set 1
LUAD	TCGA-44-6144-11	Set 1
LUAD	TCGA-55-5899-01	Set 1
LUAD	TCGA-49-6767-01	Set 1
LUAD	TCGA-75-6212-01	Set 1
LUAD	TCGA-49-AAR2-01	Set 1
LUAD	TCGA-50-5051-01	Set 1
LUAD	TCGA-86-8585-01	Set 1
LUAD	TCGA-50-5944-01	Set 1
LUAD	TCGA-69-8255-01	Set 1
LUAD	TCGA-55-7816-01	Set 1
LUAD	TCGA-55-6980-01	Set 1
LUAD	TCGA-55-7576-01	Set 1
LUAD	TCGA-49-6744-01	Set 1
LUAD	TCGA-62-8394-01	Set 1
LUAD	TCGA-50-5931-11	Set 1
LUAD	TCGA-50-5935-11	Set 1
LUAD	TCGA-80-5611-01	Set 1
LUAD	TCGA-64-5779-01	Set 1
LUAD	TCGA-75-5147-01	Set 1
LUAD	TCGA-97-A4M1-01	Set 1
LUAD	TCGA-44-A47G-01	Set 1
LUAD	TCGA-MP-A4T4-01	Set 1
LUAD	TCGA-78-7154-01	Set 1
LUAD	TCGA-O1-A52J-01	Set 1
LUAD	TCGA-J2-A4AD-01	Set 1
LUAD	TCGA-75-7030-01	Set 1
LUAD	TCGA-44-2665-11	Set 1
LUAD	TCGA-44-6147-11	Set 1
LUAD	TCGA-86-8054-01	Set 1
LUAD	TCGA-L4-A4E5-01	Set 1
LUAD	TCGA-MP-A4T6-01	Set 1
LUAD	TCGA-55-6642-01	Set 1
LUAD	TCGA-55-7728-01	Set 1
LUAD	TCGA-49-6743-01	Set 1
LUAD	TCGA-50-6595-01	Set 1
LUAD	TCGA-91-A4BD-01	Set 1
LUAD	TCGA-93-A4JO-01	Set 1
LUAD	TCGA-55-A48X-01	Set 1
LUAD	TCGA-73-7498-01	Set 1
LUAD	TCGA-55-6979-01	Set 1
LUAD	TCGA-55-7227-01	Set 1
LUAD	TCGA-NJ-A4YP-01	Set 1
LUAD	TCGA-78-7148-01	Set 1
LUAD	TCGA-55-A48Y-01	Set 1
LUAD	TCGA-86-8674-01	Set 1
LUAD	TCGA-69-8453-01	Set 1
LUAD	TCGA-55-7995-01	Set 1
LUAD	TCGA-49-4514-01	Set 1
LUAD	TCGA-35-5375-01	Set 1
LUAD	TCGA-44-7670-01	Set 1
LUAD	TCGA-62-A470-01	Set 1
LUAD	TCGA-73-7499-01	Set 1
LUAD	TCGA-50-7109-01	Set 1
LUAD	TCGA-69-8254-01	Set 1
LUAD	TCGA-55-8615-01	Set 1
LUAD	TCGA-86-8280-01	Set 1
LUAD	TCGA-44-2668-01	Set 1
LUAD	TCGA-55-7913-01	Set 1
LUAD	TCGA-L9-A8F4-01	Set 1
LUAD	TCGA-62-A46Y-01	Set 1
LUAD	TCGA-95-7567-01	Set 1
LUAD	TCGA-78-7539-01	Set 1
LUAD	TCGA-78-7220-01	Set 1
LUAD	TCGA-86-8673-01	Set 1
LUAD	TCGA-50-6590-01	Set 1
LUAD	TCGA-MN-A4N4-01	Set 1
LUAD	TCGA-75-6206-01	Set 1
LUAD	TCGA-50-5936-01	Set 1
LUAD	TCGA-86-7711-01	Set 1
LUAD	TCGA-86-6562-01	Set 1
LUAD	TCGA-78-7540-01	Set 1
LUAD	TCGA-44-3918-01	Set 1
LUAD	TCGA-69-A59K-01	Set 1
LUAD	TCGA-MP-A4TF-01	Set 1
LUAD	TCGA-97-7553-01	Set 1
LUAD	TCGA-44-7660-01	Set 1
LUAD	TCGA-53-A4EZ-01	Set 1
LUAD	TCGA-97-7937-01	Set 1
LUAD	TCGA-44-6145-01	Set 1
LUAD	TCGA-78-7149-01	Set 1
LUAD	TCGA-50-5939-11	Set 1
LUAD	TCGA-91-6830-01	Set 1
LUAD	TCGA-55-6543-01	Set 1
LUAD	TCGA-86-7954-01	Set 1
LUAD	TCGA-55-6984-01	Set 1
LUAD	TCGA-67-4679-01	Set 1
LUAD	TCGA-55-8614-01	Set 1
LUAD	TCGA-55-6983-01	Set 1
LUAD	TCGA-S2-AA1A-01	Set 1
LUAD	TCGA-J2-8192-01	Set 1
LUAD	TCGA-44-6774-01	Set 1
LUAD	TCGA-78-7167-01	Set 1
LUAD	TCGA-97-8547-01	Set 1
LUAD	TCGA-55-8302-01	Set 1
LUAD	TCGA-95-7562-01	Set 1
LUAD	TCGA-55-8619-01	Set 1
LUAD	TCGA-44-2665-01	Set 2
LUAD	TCGA-05-5423-01	Set 2
LUAD	TCGA-50-8460-01	Set 2
LUAD	TCGA-86-8359-01	Set 2
LUAD	TCGA-L9-A50W-01	Set 2
LUAD	TCGA-95-7043-01	Set 2
LUAD	TCGA-05-5715-01	Set 2
LUAD	TCGA-99-AA5R-01	Set 2
LUAD	TCGA-55-A490-01	Set 2
LUAD	TCGA-86-8075-01	Set 2
LUAD	TCGA-NJ-A55R-01	Set 2
LUAD	TCGA-86-8056-01	Set 2
LUAD	TCGA-55-8512-01	Set 2
LUAD	TCGA-MP-A4TA-01	Set 2
LUAD	TCGA-MP-A4T8-01	Set 2
LUAD	TCGA-97-8176-01	Set 2
LUAD	TCGA-78-7159-01	Set 2
LUAD	TCGA-55-7907-01	Set 2
LUAD	TCGA-44-A479-01	Set 2
LUAD	TCGA-86-8672-01	Set 2
LUAD	TCGA-69-7760-01	Set 2
LUAD	TCGA-97-A4M2-01	Set 2
LUAD	TCGA-97-A4M7-01	Set 2
LUAD	TCGA-50-5049-01	Set 2
LUAD	TCGA-44-2655-11	Set 2
LUAD	TCGA-97-8172-01	Set 2
LUAD	TCGA-49-AARE-01	Set 2
LUAD	TCGA-50-5066-01	Set 2
LUAD	TCGA-44-5645-11	Set 2
LUAD	TCGA-55-6975-01	Set 2
LUAD	TCGA-50-5933-11	Set 2
LUAD	TCGA-69-7979-01	Set 2
LUAD	TCGA-86-8279-01	Set 2
LUAD	TCGA-93-A4JP-01	Set 2
LUAD	TCGA-NJ-A4YF-01	Set 2
LUAD	TCGA-NJ-A4YG-01	Set 2
LUAD	TCGA-86-A4D0-01	Set 2
LUAD	TCGA-55-A492-01	Set 2
LUAD	TCGA-55-7815-01	Set 2
LUAD	TCGA-49-AARQ-01	Set 2
LUAD	TCGA-78-8660-01	Set 2
LUAD	TCGA-44-6147-01	Set 2
LUAD	TCGA-86-8669-01	Set 2
LUAD	TCGA-55-A57B-01	Set 2
LUAD	TCGA-91-6849-01	Set 2
LUAD	TCGA-62-A472-01	Set 2
LUAD	TCGA-50-5932-11	Set 2
LUAD	TCGA-50-5045-01	Set 2
LUAD	TCGA-86-A4JF-01	Set 2
LUAD	TCGA-55-8208-01	Set 2
LUAD	TCGA-80-5607-01	Set 2
LUAD	TCGA-78-7150-01	Set 2
LUAD	TCGA-44-7662-01	Set 2
LUAD	TCGA-73-A9RS-01	Set 2
LUAD	TCGA-86-8073-01	Set 2
LUAD	TCGA-44-5645-01	Set 2
LUAD	TCGA-91-7771-01	Set 2
LUAD	TCGA-55-8207-01	Set 2
LUAD	TCGA-97-A4M5-01	Set 2
LUAD	TCGA-44-7671-01	Set 2
LUAD	TCGA-93-8067-01	Set 2
LUAD	TCGA-95-A4VP-01	Set 2
LUAD	TCGA-55-8206-01	Set 2
LUAD	TCGA-55-8513-01	Set 2
LUAD	TCGA-55-7570-01	Set 2
LUAD	TCGA-64-1681-01	Set 2
LUAD	TCGA-86-8074-01	Set 2
LUAD	TCGA-95-7948-01	Set 2
LUAD	TCGA-86-7953-01	Set 2
LUAD	TCGA-69-7763-01	Set 2
LUAD	TCGA-MP-A4TE-01	Set 2
LUAD	TCGA-NJ-A4YQ-01	Set 2
LUAD	TCGA-50-5941-01	Set 2
LUAD	TCGA-62-A46R-01	Set 2
LUAD	TCGA-71-6725-01	Set 2
LUAD	TCGA-55-8096-01	Set 2
LUAD	TCGA-55-8097-01	Set 2
LUAD	TCGA-64-5778-01	Set 2
LUAD	TCGA-MN-A4N5-01	Set 2
LUAD	TCGA-05-5429-01	Set 2
LUAD	TCGA-55-8299-01	Set 2
LUAD	TCGA-55-8301-01	Set 2
LUAD	TCGA-91-A4BC-01	Set 2
LUAD	TCGA-67-6217-01	Set 2
LUAD	TCGA-86-A4P8-01	Set 2
LUAD	TCGA-78-7633-01	Set 2
LUAD	TCGA-50-6594-01	Set 2
LUAD	TCGA-44-6146-11	Set 2
LUAD	TCGA-97-7554-01	Set 2
LUAD	TCGA-64-5815-01	Set 2
LUAD	TCGA-55-7284-01	Set 2
LUAD	TCGA-78-8648-01	Set 2
LUAD	TCGA-MP-A4TK-01	Set 2
LUAD	TCGA-69-7761-01	Set 2
LUAD	TCGA-86-7714-01	Set 2
LUAD	TCGA-99-8032-01	Set 2
LUAD	TCGA-MP-A4TH-01	Set 2
LUAD	TCGA-62-8395-01	Set 2
LUAD	TCGA-50-5068-01	Set 2
LUAD	TCGA-49-6745-11	Set 2
LUAD	TCGA-78-7155-01	Set 2
LUAD	TCGA-75-7025-01	Set 2
LUAD	TCGA-78-7156-01	Set 2
LUAD	TCGA-55-6978-01	Set 2
LUAD	TCGA-69-7974-01	Set 2
LUAD	TCGA-55-8087-01	Set 2
LUAD	TCGA-91-6829-01	Set 2
LUAD	TCGA-50-5066-02	Set 2
LUAD	TCGA-78-8662-01	Set 2
LUAD	TCGA-44-2656-01	Set 2
LUAD	TCGA-05-4410-01	Set 2
LUAD	TCGA-91-6836-01	Set 2
LUAD	TCGA-95-8494-01	Set 2
LUAD	TCGA-67-6215-01	Set 2
LUAD	TCGA-69-8253-01	Set 2
LUAD	TCGA-73-4658-01	Set 2
LUAD	TCGA-80-5608-01	Set 2
LUAD	TCGA-55-7725-01	Set 2
LUAD	TCGA-97-A4M0-01	Set 2
LUAD	TCGA-69-7980-01	Set 2
LUAD	TCGA-L9-A5IP-01	Set 2
LUAD	TCGA-55-8507-01	Set 2
LUAD	TCGA-93-7347-01	Set 2
LUAD	TCGA-44-6145-11	Set 2
LUAD	TCGA-50-8457-01	Set 2
LUAD	TCGA-55-8505-01	Set 2
LUAD	TCGA-97-A4LX-01	Set 2
LUAD	TCGA-64-1679-01	Set 2
LUAD	TCGA-55-A494-01	Set 2
LUAD	TCGA-95-7947-01	Set 2
LUAD	TCGA-50-6592-01	Set 2
LUAD	TCGA-44-6776-01	Set 2
LUAD	TCGA-86-A456-01	Set 2
LUAD	TCGA-05-4384-01	Set 2
LUAD	TCGA-86-8281-01	Set 2
LUAD	TCGA-75-6214-01	Set 2
LUAD	TCGA-05-5428-01	Set 2
LUAD	TCGA-55-8092-01	Set 2
LUAD	TCGA-NJ-A7XG-01	Set 2
LUAD	TCGA-MP-A5C7-01	Set 2
LUAD	TCGA-44-6146-01	Set 2
LUAD	TCGA-55-6981-01	Set 2
LUAD	TCGA-55-8204-01	Set 2
LUAD	TCGA-50-5930-01	Set 2
LUAD	TCGA-MP-A4SV-01	Set 2
LUAD	TCGA-MP-A4TD-01	Set 2
LUAD	TCGA-86-A4P7-01	Set 2
LUAD	TCGA-49-6742-01	Set 2
LUAD	TCGA-86-8055-01	Set 2
LUAD	TCGA-78-7160-01	Set 2
LUAD	TCGA-L9-A7SV-01	Set 2
LUAD	TCGA-05-5425-01	Set 2
LUAD	TCGA-73-4676-11	Set 2
LUAD	TCGA-55-6971-01	Set 2
LUAD	TCGA-91-6828-01	Set 2
LUAD	TCGA-71-8520-01	Set 2
LUAD	TCGA-J2-8194-01	Set 2
LUAD	TCGA-55-8616-01	Set 2
LUAD	TCGA-97-8177-01	Set 2
LUAD	TCGA-78-7158-01	Set 2
LUAD	TCGA-50-5933-01	Set 2
LUAD	TCGA-NJ-A4YI-01	Set 2
LUAD	TCGA-93-7348-01	Set 2
LUAD	TCGA-55-7574-01	Set 2
LUAD	TCGA-49-4512-01	Set 2
LUAD	TCGA-86-7713-01	Set 2
LUAD	TCGA-55-7726-01	Set 2
LUAD	TCGA-91-6840-01	Set 2
LUAD	TCGA-78-7152-01	Set 2
LUAD	TCGA-50-5931-01	Set 2
LUAD	TCGA-55-6972-01	Set 2
LUAD	TCGA-86-8668-01	Set 2
LUAD	TCGA-86-6851-01	Set 2
LUAD	TCGA-91-6835-01	Set 2
LUAD	TCGA-55-7724-01	Set 2
LUAD	TCGA-64-5774-01	Set 2
LUAD	TCGA-50-5939-01	Set 2
LUAD	TCGA-44-8120-01	Set 2
LUAD	TCGA-50-6597-01	Set 2
LUAD	TCGA-55-8090-01	Set 2
LUAD	TCGA-78-7143-01	Set 2
LUAD	TCGA-50-6591-01	Set 2
LUAD	TCGA-49-4487-01	Set 2
LUAD	TCGA-55-7903-01	Set 2
LUAD	TCGA-50-5932-01	Set 2
LUAD	TCGA-86-7701-01	Set 2
LUAD	TCGA-J2-A4AE-01	Set 2
LUAD	TCGA-55-6969-01	Set 2
LUAD	TCGA-L9-A444-01	Set 2
LUAD	TCGA-55-8203-01	Set 2
LUAD	TCGA-44-5644-01	Set 2
LUAD	TCGA-62-A471-01	Set 3
LUAD	TCGA-05-4424-01	Set 3
LUAD	TCGA-86-8671-01	Set 3
LUAD	TCGA-78-7163-01	Set 3
LUAD	TCGA-64-5775-01	Set 3
LUAD	TCGA-44-2662-11	Set 3
LUAD	TCGA-55-6985-01	Set 3
LUAD	TCGA-NJ-A55A-01	Set 3
LUAD	TCGA-97-8175-01	Set 3
LUAD	TCGA-55-A48Z-01	Set 3
LUAD	TCGA-55-7910-01	Set 3
LUAD	TCGA-86-8278-01	Set 3
LUAD	TCGA-44-2668-11	Set 3
LUAD	TCGA-44-7659-01	Set 3
LUAD	TCGA-49-6761-01	Set 3
LUAD	TCGA-55-A491-01	Set 3
LUAD	TCGA-95-8039-01	Set 3
LUAD	TCGA-62-8399-01	Set 3
LUAD	TCGA-78-7145-01	Set 3
LUAD	TCGA-55-A493-01	Set 3
LUAD	TCGA-49-AAR3-01	Set 3
LUAD	TCGA-97-8179-01	Set 3
LUAD	TCGA-55-7727-01	Set 3
LUAD	TCGA-44-7667-01	Set 3
LUAD	TCGA-44-6148-11	Set 3
LUAD	TCGA-49-4488-01	Set 3
LUAD	TCGA-78-7535-01	Set 3
LUAD	TCGA-62-A46P-01	Set 3
LUAD	TCGA-78-7537-01	Set 3
LUAD	TCGA-55-7281-01	Set 3
LUAD	TCGA-44-6775-01	Set 3
LUAD	TCGA-50-5946-02	Set 3
LUAD	TCGA-75-6205-01	Set 3
LUAD	TCGA-55-8511-01	Set 3
LUAD	TCGA-78-8655-01	Set 3
LUAD	TCGA-50-5930-11	Set 3
LUAD	TCGA-MP-A4T9-01	Set 3
LUAD	TCGA-44-A47A-01	Set 3
LUAD	TCGA-64-5781-01	Set 3
LUAD	TCGA-91-8499-01	Set 3
LUAD	TCGA-50-5055-01	Set 3
LUAD	TCGA-55-7914-01	Set 3
LUAD	TCGA-86-8076-01	Set 3
LUAD	TCGA-62-A46V-01	Set 3
LUAD	TCGA-97-7938-01	Set 3
LUAD	TCGA-91-8497-01	Set 3
LUAD	TCGA-55-8091-01	Set 3
LUAD	TCGA-05-4427-01	Set 3
LUAD	TCGA-62-8402-01	Set 3
LUAD	TCGA-50-5044-01	Set 3
LUAD	TCGA-75-7031-01	Set 3
LUAD	TCGA-75-5125-01	Set 3
LUAD	TCGA-49-AAQV-01	Set 3
LUAD	TCGA-MP-A4T7-01	Set 3
LUAD	TCGA-44-7669-01	Set 3
LUAD	TCGA-38-4632-01	Set 3
LUAD	TCGA-55-8094-01	Set 3
LUAD	TCGA-86-8358-01	Set 3
LUAD	TCGA-05-4405-01	Set 3
LUAD	TCGA-91-6831-01	Set 3
LUAD	TCGA-95-A4VN-01	Set 3
LUAD	TCGA-55-7283-01	Set 3
LUAD	TCGA-38-7271-01	Set 3
LUAD	TCGA-78-7162-01	Set 3
LUAD	TCGA-05-4433-01	Set 3
LUAD	TCGA-MP-A4TJ-01	Set 3
LUAD	TCGA-97-7552-01	Set 3
LUAD	TCGA-62-A46U-01	Set 3
LUAD	TCGA-49-AARN-01	Set 3
LUAD	TCGA-MP-A4SW-01	Set 3
LUAD	TCGA-78-7536-01	Set 3
LUAD	TCGA-86-7955-01	Set 3
LUAD	TCGA-83-5908-01	Set 3
LUAD	TCGA-44-4112-01	Set 3
LUAD	TCGA-44-8117-01	Set 3
LUAD	TCGA-J2-A4AG-01	Set 3
LUAD	TCGA-L9-A443-01	Set 3
LUAD	TCGA-93-A4JQ-01	Set 3
LUAD	TCGA-44-6778-01	Set 3
LUAD	TCGA-91-6847-01	Set 3
LUAD	TCGA-55-6968-01	Set 3
LUAD	TCGA-55-8506-01	Set 3
LUAD	TCGA-38-6178-01	Set 3
LUAD	TCGA-55-6987-01	Set 3
LUAD	TCGA-44-A4SS-01	Set 3
LUAD	TCGA-38-4632-11	Set 3
LUAD	TCGA-44-2666-01	Set 3
LUAD	TCGA-95-7039-01	Set 3
LUAD	TCGA-97-7546-01	Set 3
LUAD	TCGA-44-A4SU-01	Set 3
LUAD	TCGA-97-7941-01	Set 3
LUAD	TCGA-L4-A4E6-01	Set 3
LUAD	TCGA-44-6779-01	Set 3
LUAD	TCGA-50-5942-01	Set 3
LUAD	TCGA-78-7153-01	Set 3
LUSC	TCGA-56-8625-01	Set 1
LUSC	TCGA-56-6545-01	Set 1
LUSC	TCGA-NC-A5HE-01	Set 1
LUSC	TCGA-33-4566-01	Set 1
LUSC	TCGA-21-5782-01	Set 1
LUSC	TCGA-85-7696-01	Set 1
LUSC	TCGA-94-7033-01	Set 1
LUSC	TCGA-22-4601-01	Set 1
LUSC	TCGA-56-7223-01	Set 1
LUSC	TCGA-43-A474-01	Set 1
LUSC	TCGA-98-8020-01	Set 1
LUSC	TCGA-98-A53J-01	Set 1
LUSC	TCGA-56-7580-01	Set 1
LUSC	TCGA-22-5477-01	Set 1
LUSC	TCGA-NC-A5HH-01	Set 1
LUSC	TCGA-77-8136-01	Set 1
LUSC	TCGA-58-8393-01	Set 1
LUSC	TCGA-39-5016-01	Set 1
LUSC	TCGA-85-A4QR-01	Set 1
LUSC	TCGA-92-7340-01	Set 1
LUSC	TCGA-77-8140-01	Set 1
LUSC	TCGA-56-A62T-01	Set 1
LUSC	TCGA-58-A46L-01	Set 1
LUSC	TCGA-85-8072-01	Set 1
LUSC	TCGA-92-8064-01	Set 1
LUSC	TCGA-63-7023-01	Set 1
LUSC	TCGA-63-A5MW-01	Set 1
LUSC	TCGA-77-8008-01	Set 1
LUSC	TCGA-85-8276-01	Set 1
LUSC	TCGA-85-8584-01	Set 1
LUSC	TCGA-52-7812-01	Set 1
LUSC	TCGA-43-A56V-01	Set 1
LUSC	TCGA-77-8009-01	Set 1
LUSC	TCGA-77-6843-01	Set 1
LUSC	TCGA-94-8490-01	Set 1
LUSC	TCGA-56-7579-01	Set 1
LUSC	TCGA-22-5480-01	Set 1
LUSC	TCGA-43-6771-01	Set 1
LUSC	TCGA-90-7767-01	Set 1
LUSC	TCGA-85-8353-01	Set 1
LUSC	TCGA-85-A50Z-01	Set 1
LUSC	TCGA-LA-A446-01	Set 1
LUSC	TCGA-22-A5C4-01	Set 1
LUSC	TCGA-NC-A5HP-01	Set 1
LUSC	TCGA-33-4586-01	Set 1
LUSC	TCGA-22-4613-01	Set 1
LUSC	TCGA-43-5668-01	Set 1
LUSC	TCGA-39-5036-01	Set 1
LUSC	TCGA-NC-A5HK-01	Set 1
LUSC	TCGA-98-A53I-01	Set 1
LUSC	TCGA-46-6025-01	Set 1
LUSC	TCGA-98-A53A-01	Set 1
LUSC	TCGA-43-5670-01	Set 1
LUSC	TCGA-37-5819-01	Set 1
LUSC	TCGA-56-A4ZK-01	Set 1
LUSC	TCGA-70-6722-01	Set 1
LUSC	TCGA-94-A5I6-01	Set 1
LUSC	TCGA-63-A5M9-01	Set 1
LUSC	TCGA-NC-A5HQ-01	Set 1
LUSC	TCGA-85-A4PA-01	Set 1
LUSC	TCGA-56-8309-01	Set 1
LUSC	TCGA-85-A5B5-01	Set 1
LUSC	TCGA-56-8304-01	Set 1
LUSC	TCGA-56-7730-01	Set 1
LUSC	TCGA-18-4721-01	Set 1
LUSC	TCGA-85-8355-01	Set 1
LUSC	TCGA-58-8386-01	Set 1
LUSC	TCGA-85-8052-01	Set 1
LUSC	TCGA-85-8352-01	Set 1
LUSC	TCGA-63-7021-01	Set 1
LUSC	TCGA-21-A5DI-01	Set 1
LUSC	TCGA-52-7811-01	Set 1
LUSC	TCGA-98-A53C-01	Set 1
LUSC	TCGA-33-4589-01	Set 1
LUSC	TCGA-43-8115-01	Set 1
LUSC	TCGA-43-6773-01	Set 1
LUSC	TCGA-77-8156-01	Set 1
LUSC	TCGA-33-4583-01	Set 1
LUSC	TCGA-56-A4BX-01	Set 1
LUSC	TCGA-22-5479-01	Set 1
LUSC	TCGA-77-8133-01	Set 1
LUSC	TCGA-63-A5MY-01	Set 1
LUSC	TCGA-43-7657-01	Set 1
LUSC	TCGA-22-5492-01	Set 1
LUSC	TCGA-98-A53D-01	Set 1
LUSC	TCGA-98-A53H-01	Set 1
LUSC	TCGA-77-8146-01	Set 1
LUSC	TCGA-77-A5FZ-01	Set 1
LUSC	TCGA-85-8580-01	Set 1
LUSC	TCGA-68-8250-01	Set 1
LUSC	TCGA-56-7822-01	Set 1
LUSC	TCGA-68-A59J-01	Set 1
LUSC	TCGA-34-5232-01	Set 1
LUSC	TCGA-63-A5MV-01	Set 1
LUSC	TCGA-34-5231-01	Set 1
LUSC	TCGA-22-5485-01	Set 1
LUSC	TCGA-22-5473-01	Set 1
LUSC	TCGA-85-8351-01	Set 1
LUSC	TCGA-77-A5G8-01	Set 1
LUSC	TCGA-56-7582-01	Set 1
LUSC	TCGA-63-A5MT-01	Set 1
LUSC	TCGA-22-5478-11	Set 1
LUSC	TCGA-90-7964-01	Set 1
LUSC	TCGA-58-A46K-01	Set 1
LUSC	TCGA-77-7463-01	Set 1
LUSC	TCGA-34-5239-01	Set 1
LUSC	TCGA-37-A5EN-01	Set 1
LUSC	TCGA-77-6845-01	Set 1
LUSC	TCGA-56-8624-01	Set 1
LUSC	TCGA-63-A5MU-01	Set 1
LUSC	TCGA-22-5472-11	Set 1
LUSC	TCGA-39-5021-01	Set 1
[truncated: 2,259 more rows]
