# Supplementary material for: MethCORR infers gene expression from DNA methylation and allows molecular analysis of ten common cancer types using fresh-frozen and formalin-fixed paraffin-embedded tumor samples
Source: Clin Epigenetics. 2021 Jan 28;13:20. doi: 10.1186/s13148-021-01000-0 (PMC7842045; doi:10.1186/s13148-021-01000-0)
Supplement: Supplementary file 2 — Additional file 2: Table S2. Gene-specific model fit for UCSC XENA TCGA BRCA. Table S3. Gene-specific model fit for UCSC XENA TCGA PRAD. Table S4. Gene-specific model fit for UCSC XENA TCGA LUAD. Table S5. Gene-specific model fit for UCSC XENA TCGA LUSC. Table S6. Gene-specific model fit for UCSC XENA TCGA STAD. Table S7. Gene-specific model fit for UCSC XENA TCGA BLCA. Table S8. Gene-specific model fit for UCSC XENA TCGA SKCM. Table S9. Gene-specific model fit for UCSC XENA TCGA KIRC. Table S10. Gene-specific model fit for UCSC XENA TCGA UCEC. Table S11. Gene-specific model fit for UCSC XENA TCGA ESCA. [file 13148_2021_1000_MOESM2_ESM.xlsx]

## Sheet: S2 XENA BRCA regression models
Supplementary Table 2
Gene specific model fit for UCSC XENA TCGA BRCA discovery (set 1+2) and validation (set 3) sets.
Gene	MethCORR gene	Selected model	R2 discovery	R2 validation	RMSE discovery	RMSE validation	MAE discovery	MAE validation
SEPT1	Yes	Simple linear regression model	0.63705	0.56674	0.84228	0.87336	0.65463	0.66575
SEPT2	Yes	Simple linear regression model	0.20979	0.16187	0.36766	0.36958	0.27742	0.2898
SEPT3	Yes	Simple linear regression model	0.46267	0.34856	1.28893	1.44699	0.98746	1.16146
SEPT4	Yes	Simple linear regression model	0.33758	0.37159	0.75287	0.75736	0.56902	0.55548
SEPT5	Yes	Simple linear regression model	0.28696	0.16493	0.85378	1.03018	0.67558	0.77365
SEPT6	Yes	Simple linear regression model	0.42928	0.33292	0.59559	0.61779	0.44918	0.45963
SEPT7	Yes	Simple linear regression model	0.27745	0.2585	0.36955	0.37063	0.27224	0.29079
SEPT8	Yes	Simple linear regression model	0.27746	0.31136	0.53787	0.5742	0.40886	0.44412
SEPT9	Yes	Simple linear regression model	0.33449	0.28056	0.52068	0.5246	0.39536	0.39392
SEPT10	Yes	Simple linear regression model	0.35374	0.3468	0.62303	0.62207	0.45592	0.46962
SEPT11	Yes	Simple linear regression model	0.29114	0.34383	0.68532	0.70534	0.53619	0.54584
SEPT12	No	Simple linear regression model	0.15892	0.16898	1.13846	1.18323	0.87722	0.89367
SEP15	No	Simple linear regression model	0.12618	0.06165	0.39966	0.36442	0.29454	0.28103
A1BG	Yes	Simple linear regression model	0.3133	0.35349	1.03103	1.00097	0.79029	0.74486
A2BP1	No	Simple linear regression model	0.10178	0.15634	0.95598	0.86347	0.61311	0.6081
A2LD1	No	Simple linear regression model	0.25365	0.05652	0.6258	0.76959	0.46603	0.60502
A2M	Yes	Simple linear regression model	0.48104	0.5079	0.77425	0.71283	0.52745	0.51903
A2ML1	Yes	Polynomial 4 regression model	0.54464	0.43557	2.12421	2.41294	1.60389	1.80678
A4GALT	No	Simple linear regression model	0.18782	0.11215	1.00776	1.09237	0.79825	0.85757
A4GNT	No	Simple linear regression model	0.11334	0.12257	0.67364	0.65795	0.5299	0.5533
ABAT	Yes	Polynomial 4 regression model	0.57891	0.55592	1.20592	1.13258	0.93957	0.82666
ABCA1	Yes	Simple linear regression model	0.30976	0.35098	0.83213	0.86806	0.65458	0.68244
ABCA10	Yes	Simple linear regression model	0.65325	0.677	1.23506	1.30024	0.97327	1.01055
ABCA11P	No	Simple linear regression model	0.21717	0.12078	0.62212	0.6324	0.46129	0.48108
ABCA12	Yes	Simple linear regression model	0.24069	0.22106	2.57523	2.66269	2.08994	2.08013
ABCA13	Yes	Simple linear regression model	0.46026	0.441	1.7419	1.66611	1.27179	1.29434
ABCA17P	No	Simple linear regression model	0.14276	0.10578	1.20132	1.17441	0.90383	0.89067
ABCA2	Yes	Simple linear regression model	0.24028	0.18162	0.69188	0.72792	0.53971	0.57054
ABCA3	Yes	Simple linear regression model	0.34327	0.32938	0.90655	0.88177	0.68623	0.6737
ABCA4	No	Simple linear regression model	0.17904	0.05951	1.81273	2.12348	1.467	1.69508
ABCA5	Yes	Simple linear regression model	0.41014	0.39396	0.88192	0.93684	0.67693	0.7263
ABCA6	Yes	Simple linear regression model	0.58762	0.59058	1.20907	1.35438	0.94344	0.98921
ABCA7	No	Simple linear regression model	0.26043	0.12318	0.82481	0.87528	0.6377	0.67672
ABCA8	Yes	Simple linear regression model	0.58595	0.62805	1.79074	1.78636	1.42619	1.43507
ABCA9	Yes	Simple linear regression model	0.61764	0.65136	1.37325	1.42472	1.0756	1.07162
ABCB1	Yes	Simple linear regression model	0.54893	0.50407	1.15224	1.2758	0.88931	0.94985
ABCB10	No	Simple linear regression model	0.19838	0.11181	0.50116	0.55558	0.38905	0.42898
ABCB11	Yes	Simple linear regression model	0.17304	0.3026	1.07853	1.22749	0.76247	0.8769
ABCB4	Yes	Simple linear regression model	0.34877	0.26987	0.81436	0.8943	0.62773	0.69324
ABCB5	Yes	Simple linear regression model	0.56751	0.61573	1.34025	1.34709	1.05635	1.07535
ABCB6	No	Simple linear regression model	0.15444	0.16853	0.76286	0.77389	0.53708	0.58669
ABCB7	No	Simple linear regression model	0.14698	0.15041	0.39342	0.4392	0.29115	0.32326
ABCB8	Yes	Simple linear regression model	0.29118	0.32438	0.59034	0.5668	0.45077	0.4452
ABCB9	Yes	Simple linear regression model	0.23249	0.2876	0.85001	0.83437	0.66228	0.63816
ABCC1	Yes	Simple linear regression model	0.26159	0.2649	0.53868	0.53023	0.3983	0.41369
ABCC10	Yes	Simple linear regression model	0.295	0.26755	0.45916	0.45147	0.3534	0.35086
ABCC11	Yes	Polynomial 4 regression model	0.40933	0.39944	2.60549	2.69302	2.09565	2.09393
ABCC12	Yes	Simple linear regression model	0.2021	0.2163	2.18911	2.26239	1.72051	1.74396
ABCC13	Yes	Simple linear regression model	0.24096	0.25833	2.47592	2.30304	1.91037	1.77961
ABCC2	Yes	Simple linear regression model	0.16977	0.19631	1.54613	1.50809	1.10565	1.09972
ABCC3	No	Polynomial 4 regression model	0.1957	0.0454	1.34779	1.53643	1.01037	1.1396
ABCC4	Yes	Simple linear regression model	0.28115	0.23044	1.20136	1.25718	0.84346	0.88072
ABCC5	Yes	Simple linear regression model	0.2321	0.18862	0.92325	1.00786	0.70467	0.80023
ABCC6	Yes	Simple linear regression model	0.37495	0.41117	1.52084	1.5735	1.22912	1.26006
ABCC6P1	Yes	Simple linear regression model	0.22262	0.21403	1.35594	1.40747	1.08048	1.14779
ABCC6P2	Yes	Simple linear regression model	0.29035	0.25085	1.29218	1.31972	1.02832	1.04898
ABCC8	Yes	Polynomial 4 regression model	0.59864	0.53392	1.88352	1.95113	1.48931	1.4922
ABCC9	Yes	Simple linear regression model	0.45353	0.51566	1.06	1.10735	0.81704	0.86611
ABCD1	Yes	Simple linear regression model	0.29532	0.18369	0.73929	0.79415	0.55934	0.61974
ABCD2	Yes	Simple linear regression model	0.58035	0.62351	1.271	1.35834	0.96599	1.0674
ABCD3	Yes	Simple linear regression model	0.2782	0.22537	0.71836	0.73243	0.54343	0.55358
ABCD4	Yes	Simple linear regression model	0.28449	0.31212	0.50217	0.44114	0.38869	0.36101
ABCE1	Yes	Simple linear regression model	0.34432	0.24507	0.42918	0.46823	0.33007	0.37064
ABCF1	Yes	Simple linear regression model	0.42934	0.31324	0.36438	0.37024	0.27827	0.28354
ABCF2	Yes	Simple linear regression model	0.29254	0.23686	0.36143	0.33571	0.26785	0.25405
ABCF3	Yes	Simple linear regression model	0.27682	0.19444	0.40446	0.42154	0.29091	0.3067
ABCG1	Yes	Simple linear regression model	0.38051	0.33382	0.75817	0.87519	0.57552	0.65817
ABCG2	Yes	Simple linear regression model	0.37146	0.28866	1.17628	1.26713	0.89683	0.96625
ABCG4	No	Simple linear regression model	0.18992	0.04835	0.71916	0.8358	0.53541	0.63224
ABCG5	No	Simple linear regression model	0.07519	0.03393	0.77148	0.87638	0.59415	0.68275
ABCG8	No	Simple linear regression model	0.09166	0.07349	0.79977	1.0213	0.5293	0.67927
ABHD1	Yes	Simple linear regression model	0.25013	0.23969	1.11362	1.18688	0.87972	0.94285
ABHD10	No	Simple linear regression model	0.11743	0.08312	0.4592	0.48957	0.33707	0.37608
ABHD11	Yes	Simple linear regression model	0.30786	0.36297	0.79519	0.80237	0.62175	0.65178
ABHD12	Yes	Simple linear regression model	0.30382	0.30502	0.58865	0.65197	0.44877	0.48252
ABHD12B	No	Simple linear regression model	0.19024	0.12039	2.01406	1.99879	1.5602	1.55579
ABHD13	No	Simple linear regression model	0.20141	0.1525	0.48676	0.46558	0.37955	0.36361
ABHD14A	Yes	Simple linear regression model	0.24901	0.1953	0.68302	0.83629	0.52812	0.65159
ABHD14B	Yes	Simple linear regression model	0.30058	0.29404	0.58143	0.64626	0.44249	0.51274
ABHD15	Yes	Simple linear regression model	0.3633	0.2673	0.59887	0.70038	0.43276	0.51913
ABHD2	Yes	Simple linear regression model	0.26131	0.19114	0.94363	1.11229	0.72723	0.83175
ABHD3	Yes	Simple linear regression model	0.24299	0.22242	0.76067	0.78584	0.58811	0.61273
ABHD4	No	Simple linear regression model	0.24375	0.13325	0.52355	0.58362	0.38924	0.45063
ABHD5	Yes	Simple linear regression model	0.22194	0.31892	0.51118	0.53946	0.38401	0.40167
ABHD6	Yes	Simple linear regression model	0.33465	0.40078	0.69323	0.82017	0.53482	0.63365
ABHD8	Yes	Simple linear regression model	0.31191	0.25682	0.63448	0.70991	0.48599	0.54812
ABI1	Yes	Simple linear regression model	0.22004	0.24463	0.39768	0.36808	0.28926	0.28716
ABI2	Yes	Simple linear regression model	0.33323	0.1686	0.44997	0.52684	0.33735	0.3889
ABI3	Yes	Simple linear regression model	0.4983	0.35971	0.64372	0.67909	0.50584	0.51024
ABI3BP	Yes	Simple linear regression model	0.50188	0.46269	1.3933	1.56431	1.05768	1.1153
ABL1	Yes	Simple linear regression model	0.16356	0.23941	0.43542	0.41951	0.33307	0.33263
ABL2	No	Simple linear regression model	0.17924	0.08999	0.50469	0.57682	0.39529	0.45591
ABLIM1	Yes	Simple linear regression model	0.36327	0.39476	0.80151	0.8307	0.60598	0.62953
ABLIM2	Yes	Simple linear regression model	0.47184	0.31287	0.78177	0.93967	0.60648	0.71147
ABLIM3	Yes	Simple linear regression model	0.62025	0.61603	1.04029	1.13539	0.80668	0.86588
ABO	Yes	Simple linear regression model	0.17449	0.16055	1.68054	1.61467	1.29344	1.2255
ABP1	Yes	Simple linear regression model	0.24317	0.22763	1.85464	1.66409	1.29801	1.21968
ABR	Yes	Simple linear regression model	0.1769	0.16156	0.48988	0.52518	0.35968	0.38502
ABRA	No	Simple linear regression model	0.12196	0.27019	0.69537	0.58557	0.44353	0.43838
ABT1	Yes	Simple linear regression model	0.35779	0.17497	0.39186	0.40453	0.30669	0.30105
ABTB1	Yes	Simple linear regression model	0.3125	0.16044	0.69975	0.85943	0.55272	0.66273
ABTB2	Yes	Simple linear regression model	0.435	0.4249	1.06356	1.1518	0.81528	0.86689
ACACA	No	Simple linear regression model	0.15322	0.05139	0.73711	0.82086	0.56339	0.63034
ACACB	Yes	Simple linear regression model	0.52958	0.62174	1.14366	1.15937	0.91117	0.90505
ACAD10	No	Simple linear regression model	0.14581	0.14489	0.47532	0.49238	0.36109	0.37521
ACAD11	Yes	Simple linear regression model	0.30191	0.27012	0.57366	0.71167	0.44072	0.57139
ACAD8	No	Simple linear regression model	0.20617	0.09906	0.54436	0.60978	0.40584	0.43227
ACAD9	No	Simple linear regression model	0.2412	0.131	0.37053	0.43851	0.27216	0.33398
ACADL	Yes	Simple linear regression model	0.42616	0.54763	1.7722	1.75332	1.36761	1.34907
ACADM	No	Simple linear regression model	0.21122	0.11159	0.63038	0.71847	0.4391	0.55155
ACADS	Yes	Simple linear regression model	0.27135	0.31515	1.03058	0.99078	0.78677	0.73514
ACADSB	Yes	Simple linear regression model	0.53339	0.45617	1.01183	1.01386	0.82064	0.79963
ACADVL	Yes	Simple linear regression model	0.35193	0.28883	0.58004	0.6562	0.45985	0.50526
ACAN	Yes	Simple linear regression model	0.25923	0.20574	1.64666	1.81299	1.2305	1.29206
ACAP1	Yes	Polynomial 4 regression model	0.78422	0.74604	0.82538	0.86433	0.63279	0.65203
ACAP2	Yes	Simple linear regression model	0.2612	0.27786	0.54158	0.50431	0.41466	0.37681
ACAP3	Yes	Simple linear regression model	0.34694	0.24567	0.69473	0.7281	0.54479	0.58189
ACAT1	Yes	Simple linear regression model	0.3002	0.27944	0.62646	0.72303	0.49299	0.56949
ACAT2	No	Simple linear regression model	0.16546	0.07294	0.74435	0.83998	0.52456	0.62086
ACBD3	Yes	Simple linear regression model	0.20686	0.22175	0.52276	0.52308	0.4122	0.41222
ACBD4	Yes	Simple linear regression model	0.39061	0.29626	0.82835	0.90089	0.65253	0.71461
ACBD5	No	Simple linear regression model	0.18028	0.12461	0.55278	0.56707	0.41398	0.44976
ACBD6	Yes	Simple linear regression model	0.26747	0.37963	0.46745	0.45007	0.36281	0.36249
ACBD7	Yes	Simple linear regression model	0.29051	0.26942	1.2533	1.37443	0.98633	1.05709
ACCN1	No	Simple linear regression model	0.23749	0.12051	1.7947	1.88488	1.30843	1.38717
ACCN2	Yes	Simple linear regression model	0.23754	0.16271	1.12884	1.09546	0.88621	0.86001
ACCN3	Yes	Simple linear regression model	0.27943	0.21668	1.33549	1.47151	1.04288	1.17386
ACCN4	Yes	Simple linear regression model	0.24025	0.20034	0.9301	1.13113	0.71022	0.85154
ACCS	Yes	Simple linear regression model	0.21428	0.16113	0.84751	0.88719	0.66495	0.69946
ACD	Yes	Simple linear regression model	0.32531	0.28759	0.50456	0.53422	0.38927	0.43648
ACE	No	Simple linear regression model	0.18526	0.10146	0.83653	0.9415	0.63871	0.70038
ACE2	Yes	Simple linear regression model	0.442	0.48077	1.75555	1.71609	1.19877	1.2327
ACER1	No	Simple linear regression model	0.16651	0.10021	1.01956	0.90309	0.71544	0.68807
ACER2	Yes	Simple linear regression model	0.33399	0.28855	1.19402	1.35148	0.90263	1.00815
ACER3	Yes	Simple linear regression model	0.21113	0.17584	0.86893	0.92396	0.64858	0.72554
ACHE	Yes	Simple linear regression model	0.32346	0.3954	1.32266	1.15609	0.95027	0.85535
ACIN1	Yes	Simple linear regression model	0.17269	0.20555	0.32714	0.31381	0.2485	0.24118
ACLY	No	Simple linear regression model	0.16457	0.07554	0.53122	0.57824	0.4038	0.44478
ACMSD	Yes	Simple linear regression model	0.31035	0.37707	1.68992	1.75048	1.27409	1.32037
ACN9	Yes	Simple linear regression model	0.28332	0.18475	1.00023	1.08419	0.77055	0.8185
ACO1	Yes	Polynomial 4 regression model	0.51087	0.54737	0.61003	0.68055	0.47333	0.53166
ACO2	Yes	Simple linear regression model	0.31552	0.21317	0.43815	0.51902	0.35066	0.39802
ACOT1	Yes	Simple linear regression model	0.27937	0.19901	0.74769	0.79617	0.58634	0.60453
ACOT11	Yes	Simple linear regression model	0.23951	0.18702	1.08986	1.06181	0.85434	0.84374
ACOT12	No	Simple linear regression model	0.00785	0.00073	0.39416	0.41984	0.26596	0.30703
ACOT13	No	Simple linear regression model	0.17943	0.13661	0.45786	0.50192	0.35894	0.39583
ACOT2	Yes	Simple linear regression model	0.27852	0.196	0.65744	0.72857	0.50395	0.54511
ACOT4	Yes	Simple linear regression model	0.46518	0.51462	0.85321	0.81465	0.64806	0.63106
ACOT6	No	Simple linear regression model	0.20407	0.14894	1.03188	1.17946	0.79017	0.88894
ACOT7	Yes	Simple linear regression model	0.30869	0.21789	0.77563	0.81464	0.61086	0.62842
ACOT8	Yes	Simple linear regression model	0.24937	0.24206	0.53492	0.53927	0.40231	0.40438
ACOT9	Yes	Simple linear regression model	0.44328	0.43535	0.62412	0.58014	0.45167	0.4287
ACOX1	Yes	Simple linear regression model	0.22547	0.21057	0.50549	0.55837	0.38039	0.4191
ACOX2	Yes	Simple linear regression model	0.40161	0.38917	1.57122	1.6596	1.27808	1.31816
ACOX3	No	Simple linear regression model	0.19414	0.10692	0.69521	0.74271	0.54776	0.57578
ACOXL	No	Simple linear regression model	0.19222	0.11729	1.17581	1.28326	0.87011	0.95691
ACP1	Yes	Simple linear regression model	0.24737	0.23971	0.39258	0.46947	0.28124	0.33698
ACP2	Yes	Simple linear regression model	0.26356	0.17876	0.49506	0.53115	0.37898	0.41077
ACP5	Yes	Simple linear regression model	0.19623	0.17093	1.05718	1.20258	0.78708	0.92113
ACP6	Yes	Simple linear regression model	0.21611	0.25041	0.72456	0.73702	0.55207	0.56551
ACPL2	No	Simple linear regression model	0.17446	0.09568	0.60202	0.56991	0.44667	0.44536
ACPP	Yes	Simple linear regression model	0.3555	0.25851	1.08734	1.1721	0.84076	0.90486
ACPT	No	Simple linear regression model	0.10166	0.09794	0.55555	0.62179	0.34961	0.37959
ACR	Yes	Simple linear regression model	0.25774	0.22237	0.94226	1.00828	0.73232	0.7958
ACRBP	No	Simple linear regression model	0.16796	0.053	0.83232	0.80807	0.6368	0.60255
ACRC	No	Simple linear regression model	0.17194	0.15513	0.76444	0.82026	0.59662	0.61879
ACRV1	No	Simple linear regression model	0.29591	0.12425	0.74691	0.9143	0.58997	0.67857
ACSBG1	Yes	Simple linear regression model	0.27949	0.3527	0.99181	0.84863	0.62454	0.57305
ACSBG2	Yes	Simple linear regression model	0.21734	0.2611	0.73457	0.73952	0.58321	0.59678
ACSF2	No	Simple linear regression model	0.26416	0.14383	0.98459	1.08643	0.71639	0.81144
ACSF3	No	Simple linear regression model	0.21468	0.15661	0.6238	0.62818	0.45131	0.46444
ACSL1	Yes	Simple linear regression model	0.34148	0.35378	1.10269	1.25439	0.8866	0.99001
ACSL3	No	Simple linear regression model	0.13018	0.02538	0.70933	0.73679	0.52869	0.56743
ACSL4	Yes	Simple linear regression model	0.51654	0.57189	0.77832	0.75968	0.59719	0.58949
ACSL5	Yes	Simple linear regression model	0.48801	0.4858	0.88834	0.94742	0.69516	0.69199
ACSL6	No	Simple linear regression model	0.21179	0.15577	1.42864	1.4368	1.06043	1.08516
ACSM1	Yes	Simple linear regression model	0.27089	0.20426	1.85976	1.90706	1.34899	1.42571
ACSM2A	Yes	Simple linear regression model	0.18088	0.39053	0.79937	0.84561	0.45079	0.50969
ACSM2B	No	Simple linear regression model	0.14778	0.32758	0.62814	0.6699	0.32709	0.37081
ACSM3	Yes	Simple linear regression model	0.27157	0.24981	1.21965	1.38618	0.93272	0.98537
ACSM5	Yes	Simple linear regression model	0.50903	0.57059	1.23389	1.31053	0.98076	1.0573
ACSS1	Yes	Simple linear regression model	0.26837	0.26337	0.93337	0.94461	0.71221	0.73294
ACSS2	Yes	Polynomial 4 regression model	0.45857	0.56645	0.54972	0.5666	0.40812	0.43125
ACSS3	Yes	Simple linear regression model	0.31215	0.29954	1.33776	1.49199	1.03875	1.18106
ACTA1	No	Simple linear regression model	0.12648	0.15109	2.19718	2.06669	1.69958	1.62985
ACTA2	Yes	Polynomial 4 regression model	0.57556	0.48733	0.83242	0.91383	0.62695	0.67089
ACTB	No	Simple linear regression model	0.3388	0.15323	0.45285	0.56026	0.36105	0.42872
ACTBL2	Yes	Simple linear regression model	0.18171	0.26105	1.29905	1.20962	0.9837	0.94866
ACTC1	No	Simple linear regression model	0.10373	0.14319	1.5879	1.63208	1.16967	1.19892
ACTG1	No	Simple linear regression model	0.23546	0.15422	0.4423	0.52548	0.33726	0.40419
ACTG2	Yes	Simple linear regression model	0.50328	0.51697	1.76639	1.80798	1.39084	1.4188
ACTL6A	Yes	Simple linear regression model	0.33779	0.34793	0.47705	0.48971	0.34307	0.35768
ACTL7B	No	Simple linear regression model	0.02161	0.00968	0.32783	0.31668	0.24384	0.25161
ACTL8	Yes	Simple linear regression model	0.37727	0.36689	2.15704	2.25703	1.55232	1.60829
ACTN1	Yes	Simple linear regression model	0.3229	0.2948	0.60359	0.60467	0.45989	0.48545
ACTN2	No	Simple linear regression model	0.1536	0.14711	2.07117	1.96703	1.5503	1.46737
ACTN3	No	Simple linear regression model	0.12675	0.00911	0.80059	1.16043	0.55163	0.71373
ACTN4	Yes	Simple linear regression model	0.20259	0.24045	0.5093	0.4469	0.36765	0.35576
ACTR10	Yes	Simple linear regression model	0.20244	0.23942	0.33858	0.36124	0.25854	0.26543
ACTR1A	No	Simple linear regression model	0.22489	0.12164	0.33275	0.34395	0.26017	0.27868
ACTR1B	Yes	Simple linear regression model	0.18599	0.16103	0.43833	0.45543	0.33948	0.36036
ACTR2	Yes	Simple linear regression model	0.40087	0.38329	0.41862	0.44313	0.31705	0.34187
ACTR3	Yes	Simple linear regression model	0.35333	0.37787	0.43789	0.4577	0.34232	0.35664
ACTR3B	Yes	Simple linear regression model	0.42984	0.40756	0.66868	0.66349	0.4981	0.50741
ACTR3C	No	Simple linear regression model	0.17008	0.04136	0.83056	0.89397	0.64284	0.67897
ACTR5	Yes	Simple linear regression model	0.27408	0.20477	0.39661	0.52226	0.3011	0.34447
ACTR6	No	Simple linear regression model	0.13422	0.04694	0.43917	0.50853	0.3323	0.38141
ACTR8	Yes	Simple linear regression model	0.25874	0.16641	0.35476	0.38717	0.27603	0.29234
ACTRT2	No	Simple linear regression model	0.00014	0.00423	0.10975	0.06113	0.02005	0.01651
ACVR1	Yes	Simple linear regression model	0.31029	0.35635	0.5018	0.46249	0.38001	0.36608
ACVR1B	Yes	Simple linear regression model	0.35274	0.29016	0.49295	0.47709	0.3709	0.36498
ACVR1C	Yes	Simple linear regression model	0.51326	0.63288	1.54436	1.5602	1.22881	1.24963
ACVR2A	Yes	Simple linear regression model	0.42876	0.41914	0.56577	0.55506	0.44551	0.43394
ACVR2B	No	Simple linear regression model	0.19443	0.10162	0.65168	0.73678	0.5226	0.57774
ACVRL1	Yes	Simple linear regression model	0.55586	0.54074	0.56605	0.6095	0.43361	0.4607
ACY1	No	Simple linear regression model	0.14472	0.11071	0.6599	0.71491	0.49699	0.52854
ACY3	Yes	Simple linear regression model	0.32131	0.26	1.60301	1.64068	1.22499	1.24232
ACYP1	No	Simple linear regression model	0.22999	0.15679	0.70033	0.69221	0.5374	0.54939
ACYP2	Yes	Simple linear regression model	0.25712	0.20581	0.62253	0.71315	0.48649	0.572
ACAA1	Yes	Simple linear regression model	0.32369	0.23449	0.57092	0.59198	0.43678	0.45876
ACAA2	Yes	Simple linear regression model	0.27068	0.31631	0.65999	0.7338	0.49324	0.5598
ADA	Yes	Simple linear regression model	0.43319	0.32009	0.72534	0.79402	0.54998	0.61366
ADAD2	Yes	Simple linear regression model	0.18369	0.23226	0.93387	0.95015	0.68641	0.74694
ADAL	Yes	Simple linear regression model	0.32586	0.36352	0.53791	0.56834	0.41032	0.44609
ADAM10	Yes	Simple linear regression model	0.20492	0.18741	0.82845	0.91473	0.58995	0.66612
ADAM11	No	Simple linear regression model	0.23743	0.12819	1.07349	1.2611	0.82696	0.93392
ADAM12	Yes	Polynomial 4 regression model	0.30386	0.31039	1.26847	1.32709	1.00207	1.02565
ADAM15	Yes	Simple linear regression model	0.42465	0.37245	0.616	0.63896	0.47199	0.50457
ADAM17	No	Simple linear regression model	0.16467	0.15908	0.70949	0.75473	0.49532	0.52844
ADAM18	No	Polynomial 4 regression model	0.25749	0.01902	0.53177	0.35662	0.19929	0.14378
ADAM19	Yes	Simple linear regression model	0.4269	0.47973	0.92818	0.90485	0.73902	0.72285
ADAM2	No	Simple linear regression model	0.13328	0.01381	1.18811	0.80108	0.61028	0.48263
ADAM20	No	Simple linear regression model	0.17616	0.02325	0.61104	0.70566	0.48872	0.57095
ADAM21	No	Simple linear regression model	0.18978	0.13541	1.01065	1.12181	0.78077	0.86374
ADAM21P1	No	Simple linear regression model	0.1574	0.11052	0.8246	0.88148	0.65416	0.69086
ADAM22	No	Simple linear regression model	0.15777	0.10077	1.52012	1.69265	1.23845	1.3704
ADAM23	Yes	Simple linear regression model	0.25173	0.28318	1.32269	1.37822	1.03582	1.08145
ADAM28	Yes	Simple linear regression model	0.3147	0.26617	1.07599	1.11621	0.80436	0.82415
ADAM29	No	Simple linear regression model	0.13115	0.06438	1.66105	1.49126	1.10008	1.03163
ADAM30	No	Simple linear regression model	0.00268	0.00217	0.19559	0.38831	0.08959	0.12296
ADAM32	Yes	Simple linear regression model	0.24524	0.18498	1.59456	1.61776	1.23833	1.28063
ADAM33	Yes	Simple linear regression model	0.6009	0.63352	1.30323	1.32698	1.01898	1.03802
ADAM6	Yes	Simple linear regression model	0.49092	0.44258	1.69853	2.09861	1.33189	1.58749
ADAM8	Yes	Simple linear regression model	0.31888	0.26689	1.20156	1.21647	0.95251	0.9657
ADAM9	No	Simple linear regression model	0.25381	0.14715	0.94285	0.92734	0.71428	0.73303
ADAMDEC1	Yes	Simple linear regression model	0.49407	0.51458	1.68531	1.89689	1.35438	1.55764
ADAMTS1	Yes	Simple linear regression model	0.46406	0.385	1.09647	1.23726	0.84974	0.95226
ADAMTS10	Yes	Simple linear regression model	0.23442	0.19995	1.11077	1.09021	0.86104	0.84567
ADAMTS12	No	Simple linear regression model	0.1836	0.14365	1.55795	1.57213	1.28793	1.28527
ADAMTS13	Yes	Simple linear regression model	0.25376	0.29279	1.0603	1.06734	0.83928	0.84671
ADAMTS14	Yes	Simple linear regression model	0.36369	0.27483	1.38957	1.6279	1.105	1.34014
ADAMTS15	Yes	Simple linear regression model	0.39386	0.32993	1.86919	2.02382	1.47601	1.65999
ADAMTS16	Yes	Polynomial 4 regression model	0.3081	0.40671	1.91425	1.84825	1.54009	1.49446
ADAMTS17	Yes	Simple linear regression model	0.39983	0.3358	1.08787	1.27428	0.8409	0.97353
ADAMTS18	Yes	Simple linear regression model	0.30199	0.25049	1.81023	1.80731	1.40706	1.38728
ADAMTS19	No	Simple linear regression model	0.1818	0.12515	2.12543	2.184	1.73591	1.78762
ADAMTS2	Yes	Polynomial 4 regression model	0.37977	0.46331	1.15355	1.13469	0.8956	0.83383
ADAMTS20	No	Simple linear regression model	0.11207	0.06065	1.12083	1.26132	0.80299	0.8858
ADAMTS3	Yes	Simple linear regression model	0.49799	0.51769	0.95462	1.09125	0.7264	0.7876
ADAMTS4	No	Simple linear regression model	0.17302	0.12353	1.1603	1.26929	0.89844	1.00765
ADAMTS5	Yes	Simple linear regression model	0.6191	0.68063	1.03619	0.98736	0.78765	0.78845
ADAMTS6	No	Simple linear regression model	0.16706	0.1472	1.10852	1.1512	0.89629	0.91584
ADAMTS7	Yes	Simple linear regression model	0.28219	0.23054	0.97976	1.00568	0.77341	0.77422
ADAMTS8	Yes	Simple linear regression model	0.27854	0.27056	1.63163	1.55424	1.24495	1.26418
ADAMTS9	Yes	Simple linear regression model	0.50754	0.3888	0.84251	1.02426	0.65869	0.7903
ADAMTSL1	Yes	Simple linear regression model	0.31799	0.43924	1.00801	0.97415	0.79408	0.78209
ADAMTSL2	Yes	Polynomial 4 regression model	0.3255	0.20335	1.07343	1.17581	0.83957	0.92541
ADAMTSL3	Yes	Simple linear regression model	0.25122	0.25615	1.24879	1.42914	0.96452	1.07938
ADAMTSL4	Yes	Simple linear regression model	0.37439	0.44831	1.07292	1.06159	0.79668	0.79738
ADAMTSL5	Yes	Simple linear regression model	0.34395	0.34454	1.24359	1.36557	0.97673	1.05382
ADAP1	Yes	Simple linear regression model	0.28506	0.32102	1.08894	1.01711	0.81511	0.76747
ADAP2	Yes	Simple linear regression model	0.34707	0.25251	0.64664	0.68241	0.5048	0.53201
ADAR	Yes	Simple linear regression model	0.3061	0.26225	0.50432	0.54027	0.39014	0.41572
ADARB1	Yes	Simple linear regression model	0.32844	0.39831	0.52402	0.58204	0.3884	0.42036
ADARB2	No	Simple linear regression model	0.1421	0.20274	1.36253	1.29412	1.04063	1.04483
ADAT1	Yes	Simple linear regression model	0.22781	0.1951	0.77883	0.87032	0.59596	0.65815
ADAT2	Yes	Simple linear regression model	0.34531	0.37588	0.69095	0.70767	0.55338	0.57326
ADAT3	Yes	Simple linear regression model	0.42112	0.3277	0.93487	1.02124	0.7278	0.78775
ADC	Yes	Simple linear regression model	0.33876	0.33106	0.69596	0.72068	0.52025	0.56331
ADCK1	Yes	Simple linear regression model	0.24692	0.19731	0.49155	0.50473	0.38072	0.39862
ADCK2	No	Simple linear regression model	0.19701	0.13214	0.46641	0.51861	0.35927	0.39968
ADCK4	Yes	Simple linear regression model	0.26914	0.24488	0.54763	0.53377	0.41555	0.41569
ADCK5	Yes	Simple linear regression model	0.43708	0.46277	0.87418	0.79973	0.67284	0.62712
ADCY1	Yes	Simple linear regression model	0.33723	0.44053	1.74524	1.55836	1.38597	1.19601
ADCY10	No	Simple linear regression model	0.1356	0.07087	1.19798	1.25651	0.89782	0.91713
ADCY2	No	Simple linear regression model	0.21315	0.08422	1.87994	2.162	1.50241	1.78443
ADCY3	Yes	Simple linear regression model	0.31721	0.40589	0.61792	0.61383	0.46336	0.47283
ADCY4	Yes	Simple linear regression model	0.54848	0.50542	0.82979	0.90263	0.64086	0.7172
ADCY5	Yes	Simple linear regression model	0.33161	0.405	2.07331	2.05687	1.67789	1.6892
ADCY6	Yes	Simple linear regression model	0.32888	0.34742	0.59589	0.65168	0.46525	0.51023
ADCY7	Yes	Simple linear regression model	0.47958	0.53754	0.68317	0.63775	0.53368	0.51092
ADCY8	No	Simple linear regression model	0.12344	0.13465	1.23677	1.30024	0.75011	0.77654
ADCY9	Yes	Simple linear regression model	0.36214	0.3233	0.70279	0.77956	0.54425	0.62419
ADCYAP1	No	Simple linear regression model	0.10315	0.05141	2.05759	2.23074	1.63963	1.66469
ADCYAP1R1	Yes	Simple linear regression model	0.50273	0.55042	1.15665	1.24941	0.90553	0.98157
ADD1	Yes	Simple linear regression model	0.50346	0.47839	0.30307	0.358	0.23665	0.27101
ADD2	Yes	Simple linear regression model	0.3214	0.31698	1.30872	1.28889	0.93161	0.94157
ADD3	Yes	Simple linear regression model	0.36383	0.42793	0.95462	0.91905	0.70848	0.66608
ADH1A	Yes	Simple linear regression model	0.59413	0.67205	1.50369	1.53489	1.19444	1.15768
ADH1B	Yes	Simple linear regression model	0.47598	0.53553	2.97679	2.90404	2.41306	2.31725
ADH1C	Yes	Simple linear regression model	0.49705	0.55658	1.80706	1.73853	1.40319	1.32072
ADH4	Yes	Simple linear regression model	0.47078	0.47142	1.09523	1.1957	0.78981	0.89078
ADH5	Yes	Simple linear regression model	0.42293	0.56976	0.36105	0.35298	0.28104	0.26795
ADH6	No	Simple linear regression model	0.1435	0.0921	0.81483	0.92508	0.55161	0.62019
ADH7	No	Simple linear regression model	0.16917	0.1047	1.41966	1.48046	0.7698	0.83876
ADHFE1	Yes	Simple linear regression model	0.33566	0.32016	1.12066	1.27668	0.87772	0.94029
ADI1	Yes	Simple linear regression model	0.23528	0.24939	0.65961	0.63469	0.50568	0.47271
ADIPOQ	Yes	Simple linear regression model	0.41806	0.48507	3.1769	3.07735	2.61348	2.47933
ADIPOR1	Yes	Simple linear regression model	0.39025	0.42943	0.41154	0.43835	0.31	0.33301
ADIPOR2	No	Simple linear regression model	0.19603	0.12407	0.71313	0.81705	0.55611	0.6289
ADK	No	Simple linear regression model	0.17379	0.14892	0.49045	0.48022	0.34942	0.37964
ADM	Yes	Simple linear regression model	0.34587	0.36482	1.31649	1.41983	1.03193	1.08696
ADM2	Yes	Simple linear regression model	0.359	0.41934	1.11734	1.09078	0.84505	0.8409
ADNP	No	Simple linear regression model	0.22718	0.14153	0.55629	0.54581	0.38659	0.3992
ADNP2	No	Simple linear regression model	0.18274	0.10574	0.48191	0.54911	0.3666	0.43526
ADO	No	Simple linear regression model	0.19355	0.03617	0.35851	0.40489	0.26394	0.29356
ADORA1	No	Simple linear regression model	0.19025	0.15441	1.4746	1.48916	1.17018	1.15109
ADORA2A	Yes	Simple linear regression model	0.28921	0.26321	1.2727	1.34413	0.97077	1.05585
ADORA2B	Yes	Simple linear regression model	0.3757	0.3333	1.07879	1.2372	0.828	0.98791
ADORA3	No	Simple linear regression model	0.27676	0.11498	0.8979	1.00012	0.69454	0.78765
ADPGK	No	Simple linear regression model	0.15728	0.11451	0.3689	0.36414	0.2592	0.28353
ADPRH	Yes	Simple linear regression model	0.46744	0.45355	0.53352	0.55613	0.41167	0.43351
ADPRHL1	Yes	Simple linear regression model	0.19449	0.20272	0.90938	0.89315	0.67976	0.65621
ADPRHL2	Yes	Simple linear regression model	0.2539	0.18911	0.48685	0.52435	0.37372	0.39276
ADRA1A	Yes	Simple linear regression model	0.55749	0.65667	1.09846	1.04871	0.8349	0.77823
ADRA1B	Yes	Simple linear regression model	0.18338	0.23117	1.35111	1.28462	1.01684	1.01905
ADRA1D	Yes	Simple linear regression model	0.17292	0.22162	1.18802	0.98556	0.83086	0.7391
ADRA2A	Yes	Simple linear regression model	0.31384	0.36274	1.37691	1.444	1.03032	1.08328
ADRA2B	No	Simple linear regression model	0.28231	0.15589	1.12663	1.23828	0.86756	0.98053
ADRA2C	Yes	Simple linear regression model	0.45279	0.40498	1.42207	1.40051	1.07891	1.10144
ADRB1	Yes	Simple linear regression model	0.20739	0.21291	1.87425	1.87618	1.41571	1.41069
ADRB2	Yes	Simple linear regression model	0.51924	0.48542	1.09157	1.19687	0.81081	0.91614
ADRB3	Yes	Simple linear regression model	0.27415	0.18853	0.91627	0.95116	0.66008	0.73238
ADRBK1	Yes	Simple linear regression model	0.29493	0.16191	0.53763	0.56579	0.40134	0.4229
ADRBK2	Yes	Simple linear regression model	0.34884	0.40485	0.76507	0.81249	0.59212	0.62485
ADRM1	Yes	Simple linear regression model	0.44859	0.32869	0.61604	0.65453	0.45762	0.48223
ADSL	Yes	Simple linear regression model	0.27722	0.27423	0.41682	0.40199	0.33369	0.32504
ADSS	Yes	Simple linear regression model	0.30705	0.29332	0.47996	0.55428	0.37152	0.44406
ADSSL1	Yes	Simple linear regression model	0.27617	0.16435	0.97869	1.13129	0.72363	0.85873
AEBP1	Yes	Polynomial 4 regression model	0.38248	0.44892	1.01954	1.01821	0.78927	0.78986
AEBP2	Yes	Simple linear regression model	0.30156	0.18398	0.47622	0.50106	0.35317	0.36095
AEN	No	Simple linear regression model	0.17067	0.09634	0.52864	0.55531	0.41451	0.42812
AES	Yes	Simple linear regression model	0.27569	0.24143	0.53383	0.62642	0.41554	0.48988
AFAP1	No	Simple linear regression model	0.14904	0.10499	0.62226	0.62901	0.47231	0.49639
AFAP1L1	Yes	Simple linear regression model	0.48842	0.56352	0.65842	0.69247	0.49943	0.53789
AFAP1L2	Yes	Simple linear regression model	0.27083	0.18947	1.02301	1.14973	0.73674	0.81566
AFARP1	No	Simple linear regression model	0.1621	0.09147	0.76774	0.8491	0.59619	0.679
AFF1	Yes	Simple linear regression model	0.40393	0.34674	0.60865	0.66087	0.46489	0.50817
AFF2	Yes	Simple linear regression model	0.33187	0.30799	1.23335	1.39144	0.94419	0.97448
AFF3	Yes	Polynomial 4 regression model	0.64817	0.52966	1.4622	1.69602	1.1254	1.3144
AFF4	Yes	Simple linear regression model	0.28825	0.17257	0.66291	0.70054	0.5174	0.55344
AFG3L1	Yes	Simple linear regression model	0.20027	0.16848	0.56264	0.53932	0.43904	0.42437
AFG3L2	No	Simple linear regression model	0.28796	0.10772	0.43404	0.51843	0.32937	0.40508
AFM	No	Simple linear regression model	0.01173	0	0.36293	0.26146	0.13824	0.13303
AFMID	Yes	Simple linear regression model	0.16276	0.16281	0.69923	0.75885	0.51546	0.58919
AFP	Yes	Simple linear regression model	0.24414	0.26128	2.2543	2.19477	1.7167	1.6953
AFTPH	Yes	Simple linear regression model	0.25103	0.22923	0.46511	0.47329	0.35359	0.36662
AG2	Yes	Simple linear regression model	0.33567	0.28258	1.05399	1.14626	0.82397	0.90598
AGA	No	Simple linear regression model	0.1565	0.13407	0.55151	0.59267	0.42098	0.4514
AGAP1	No	Simple linear regression model	0.16396	0.02753	0.54375	0.596	0.41797	0.45964
AGAP11	Yes	Simple linear regression model	0.44961	0.52616	1.10425	1.11458	0.87129	0.88266
AGAP2	Yes	Simple linear regression model	0.53025	0.50253	0.80081	0.7941	0.58741	0.59932
AGAP3	Yes	Simple linear regression model	0.29418	0.26566	0.561	0.59687	0.42499	0.48925
AGAP4	Yes	Simple linear regression model	0.20833	0.21417	0.69414	0.70881	0.54134	0.55905
AGAP5	No	Simple linear regression model	0.19705	0.03103	0.76743	0.86222	0.60358	0.66186
AGAP6	No	Simple linear regression model	0.17495	0.15806	0.74307	0.75032	0.57828	0.59363
AGAP7	No	Simple linear regression model	0.09155	0.06471	1.01793	1.13745	0.7621	0.86601
AGAP8	No	Simple linear regression model	0.10092	0.07024	0.99839	1.04032	0.78554	0.83784
AGBL2	Yes	Simple linear regression model	0.36239	0.3264	1.06173	1.16183	0.82746	0.92518
AGBL3	No	Simple linear regression model	0.1504	0.05875	0.8486	0.93492	0.66109	0.7063
AGBL4	No	Simple linear regression model	0.23964	0.07071	1.1106	1.39416	0.87911	1.09111
AGBL5	Yes	Simple linear regression model	0.36816	0.24696	0.4427	0.49497	0.33965	0.36682
AGER	Yes	Simple linear regression model	0.35548	0.26904	0.99367	1.0631	0.76787	0.84038
AGFG1	Yes	Simple linear regression model	0.18113	0.18396	0.47936	0.53135	0.35928	0.39282
AGFG2	Yes	Simple linear regression model	0.28153	0.17848	0.57864	0.62755	0.44819	0.48799
AGGF1	Yes	Simple linear regression model	0.29696	0.33069	0.40965	0.39371	0.32197	0.30814
AGK	Yes	Simple linear regression model	0.1814	0.17978	0.39289	0.41196	0.28547	0.32218
AGL	Yes	Simple linear regression model	0.20533	0.16254	1.07334	1.05473	0.80583	0.82749
AGMAT	Yes	Simple linear regression model	0.35851	0.35274	0.89774	0.92731	0.67036	0.71521
AGPAT1	No	Simple linear regression model	0.20278	0.05898	0.35505	0.39114	0.27447	0.31694
AGPAT2	Yes	Simple linear regression model	0.35432	0.34389	0.86953	0.99262	0.67926	0.81363
AGPAT3	No	Simple linear regression model	0.16697	0.07075	0.41844	0.43909	0.321	0.31572
AGPAT4	Yes	Polynomial 4 regression model	0.55901	0.49518	0.70759	0.78543	0.53421	0.56678
AGPAT5	No	Simple linear regression model	0.21366	0.13572	0.64836	0.73874	0.49281	0.55987
AGPAT6	Yes	Simple linear regression model	0.21259	0.18493	0.68709	0.65342	0.51053	0.4863
AGPAT9	Yes	Simple linear regression model	0.29532	0.42721	1.12966	1.19223	0.83563	0.89485
AGPHD1	No	Simple linear regression model	0.15067	0.14411	0.72963	0.69395	0.53843	0.52458
AGPS	Yes	Simple linear regression model	0.38158	0.27914	0.77187	0.76975	0.59156	0.59144
AGR2	Yes	Polynomial 4 regression model	0.67124	0.71605	1.9725	1.8799	1.48235	1.35633
AGR3	Yes	Polynomial 4 regression model	0.67852	0.69249	2.25997	2.26552	1.594	1.60402
AGRN	Yes	Simple linear regression model	0.2401	0.26363	0.84754	0.80665	0.65648	0.62779
AGRP	No	Simple linear regression model	0.06401	0.03066	0.57072	0.49075	0.42877	0.38981
AGT	Yes	Simple linear regression model	0.34198	0.23479	1.77995	1.74998	1.38379	1.3919
AGTPBP1	Yes	Simple linear regression model	0.32641	0.27581	0.64995	0.67346	0.47578	0.49697
AGTR1	Yes	Simple linear regression model	0.44085	0.54851	2.00067	1.91211	1.50889	1.43738
AGTR2	No	Simple linear regression model	0.1896	0.07904	0.75393	0.74344	0.47481	0.51935
AGTRAP	Yes	Simple linear regression model	0.29528	0.2434	0.6291	0.64064	0.48835	0.49523
AGXT	No	Simple linear regression model	0.11621	0.12598	1.32371	1.38682	0.8315	0.92297
AGXT2	No	Simple linear regression model	0.1483	0.12721	0.68238	0.49151	0.4302	0.36842
AGXT2L1	No	Simple linear regression model	0.14817	0.09487	1.53317	1.76925	1.16164	1.30442
AGXT2L2	Yes	Simple linear regression model	0.3112	0.18686	0.56762	0.60713	0.43335	0.46134
AHCTF1	Yes	Simple linear regression model	0.3115	0.18735	0.49908	0.58678	0.38319	0.46887
AHCY	Yes	Simple linear regression model	0.27179	0.32889	0.56892	0.54337	0.44291	0.42634
AHCYL1	Yes	Simple linear regression model	0.28509	0.22395	0.48923	0.49228	0.37535	0.38228
AHCYL2	No	Simple linear regression model	0.22201	0.10687	0.67572	0.69313	0.50814	0.52799
AHDC1	Yes	Simple linear regression model	0.26667	0.19008	0.59417	0.61359	0.4651	0.48981
AHI1	No	Simple linear regression model	0.16748	0.10776	0.62029	0.61102	0.45437	0.48474
AHNAK	Yes	Simple linear regression model	0.44361	0.45731	0.79406	0.87447	0.6283	0.67996
AHNAK2	Yes	Simple linear regression model	0.19031	0.16766	1.21343	1.2894	0.91363	0.98405
AHR	Yes	Simple linear regression model	0.24403	0.19503	0.90289	0.90684	0.68468	0.70673
AHRR	Yes	Simple linear regression model	0.30312	0.30867	1.02991	1.10223	0.80155	0.8643
AHSA1	No	Simple linear regression model	0.22378	0.14766	0.4643	0.50179	0.35926	0.38087
AHSA2	Yes	Simple linear regression model	0.20801	0.1999	0.85777	0.86848	0.68216	0.70303
AHSG	No	Simple linear regression model	0.06918	0.06317	0.76702	0.5822	0.33563	0.3269
AICDA	Yes	Polynomial 4 regression model	0.57797	0.49049	0.74701	0.76503	0.5513	0.57604
AIDA	Yes	Simple linear regression model	0.26984	0.21455	0.42578	0.48344	0.3348	0.37155
AIF1	Yes	Simple linear regression model	0.53504	0.41492	0.68188	0.68501	0.51383	0.53249
AIF1L	Yes	Simple linear regression model	0.46628	0.47407	1.15872	1.14115	0.8694	0.88932
AIFM1	Yes	Simple linear regression model	0.25711	0.19905	0.45139	0.52191	0.34795	0.3926
AIFM2	Yes	Simple linear regression model	0.26186	0.35548	0.80866	0.81829	0.63069	0.66032
AIFM3	Yes	Simple linear regression model	0.24055	0.21251	1.14727	1.38317	0.90631	1.08917
AIG1	Yes	Simple linear regression model	0.28201	0.18947	0.63374	0.63295	0.50017	0.49866
AIM1	Yes	Simple linear regression model	0.21806	0.16958	1.04667	1.25584	0.80178	0.92856
AIM1L	Yes	Simple linear regression model	0.35976	0.41183	1.53878	1.45923	1.24697	1.16141
AIM2	Yes	Simple linear regression model	0.65245	0.69737	1.10886	1.02903	0.83152	0.77751
AIMP1	No	Simple linear regression model	0.14805	0.15292	0.38965	0.37465	0.26086	0.25772
AIMP2	Yes	Simple linear regression model	0.28174	0.24217	0.47053	0.46165	0.36626	0.36503
AIP	No	Simple linear regression model	0.22529	0.13931	0.64851	0.66871	0.49298	0.49786
AIPL1	No	Polynomial 4 regression model	0.26122	0.10199	0.51081	0.61447	0.30468	0.35221
AIRE	No	Simple linear regression model	0.18065	0.05778	0.42216	0.49085	0.30272	0.34332
AJAP1	Yes	Simple linear regression model	0.17755	0.1643	1.22839	1.12342	0.86934	0.88993
AK1	No	Simple linear regression model	0.19326	0.09389	0.69706	0.74706	0.54394	0.60005
AK2	No	Polynomial 4 regression model	0.37009	0.14286	0.38229	0.44234	0.28749	0.33828
AK3	Yes	Simple linear regression model	0.33262	0.26644	0.48636	0.5356	0.3816	0.40344
AK3L1	Yes	Simple linear regression model	0.26558	0.32354	1.25796	1.27763	0.97879	0.99762
AK5	Yes	Simple linear regression model	0.45261	0.41102	1.85224	1.89504	1.42631	1.48778
AK7	Yes	Simple linear regression model	0.25074	0.23603	1.27551	1.31827	0.98143	1.00516
AKAP1	No	Simple linear regression model	0.28177	0.15034	0.59705	0.66965	0.44806	0.49009
AKAP10	Yes	Simple linear regression model	0.2069	0.20191	0.7737	0.71617	0.51077	0.48735
AKAP11	Yes	Simple linear regression model	0.31327	0.27387	0.68133	0.65792	0.53379	0.5156
AKAP12	Yes	Simple linear regression model	0.56479	0.63192	1.01788	1.03689	0.77424	0.7742
AKAP13	Yes	Simple linear regression model	0.27115	0.23292	0.55737	0.62251	0.43536	0.47123
AKAP14	No	Simple linear regression model	0.0852	0.05314	1.12498	1.37654	0.72077	0.82026
AKAP2	Yes	Simple linear regression model	0.28542	0.32007	1.36888	1.6162	0.8226	1.02518
AKAP3	Yes	Simple linear regression model	0.28444	0.3035	1.04498	1.05791	0.81992	0.83855
AKAP5	Yes	Simple linear regression model	0.26581	0.26326	1.19738	1.2545	0.9379	0.96819
AKAP6	Yes	Simple linear regression model	0.34621	0.29627	1.05484	1.14689	0.80389	0.83272
AKAP7	Yes	Simple linear regression model	0.32246	0.36385	0.63004	0.60788	0.47552	0.44508
AKAP8	Yes	Simple linear regression model	0.24508	0.26096	0.3498	0.35165	0.26726	0.25542
AKAP8L	Yes	Simple linear regression model	0.32849	0.37033	0.55195	0.54211	0.437	0.42148
AKAP9	No	Simple linear regression model	0.17671	0.10906	0.82085	0.8732	0.63216	0.67365
AKD1	No	Simple linear regression model	0.16832	0.12722	0.82459	0.81785	0.62716	0.613
AKIRIN1	No	Simple linear regression model	0.17164	0.15919	0.47517	0.46973	0.35721	0.3545
AKIRIN2	Yes	Simple linear regression model	0.27616	0.3604	0.41199	0.37793	0.31462	0.30166
AKNA	Yes	Simple linear regression model	0.67018	0.60819	0.52443	0.557	0.4086	0.43321
AKNAD1	No	Simple linear regression model	0.09593	0.04048	0.89908	1.02489	0.69541	0.79208
AKR1A1	Yes	Simple linear regression model	0.30019	0.25467	0.47141	0.47886	0.36554	0.37546
AKR1B1	Yes	Simple linear regression model	0.43757	0.402	0.6724	0.62469	0.49396	0.46833
AKR1B10	No	Simple linear regression model	0.1577	0.05901	2.44018	2.64134	1.81905	1.99425
AKR1B15	Yes	Simple linear regression model	0.22943	0.23924	2.0903	2.16675	1.52901	1.49676
AKR1C1	Yes	Simple linear regression model	0.41111	0.45478	1.87848	1.85179	1.43491	1.35368
AKR1C2	Yes	Simple linear regression model	0.36943	0.41927	2.16423	2.17915	1.68547	1.57179
AKR1C3	Yes	Simple linear regression model	0.3761	0.34332	1.2749	1.43655	0.97535	1.03891
AKR1C4	No	Simple linear regression model	0.06098	0.11171	0.422	0.42125	0.23154	0.25708
AKR1D1	No	Simple linear regression model	0.15802	0.09587	1.48583	1.48862	0.96342	0.99326
AKR1E2	Yes	Simple linear regression model	0.38624	0.50763	1.32946	1.25645	1.06026	1.02057
AKR7A2	Yes	Simple linear regression model	0.17224	0.20999	0.58517	0.59675	0.45796	0.46945
AKR7A3	Yes	Simple linear regression model	0.43607	0.48754	2.02406	1.86117	1.58842	1.43963
AKR7L	Yes	Simple linear regression model	0.35794	0.42339	1.22824	1.18513	0.98344	0.9556
AKT1	Yes	Simple linear regression model	0.21845	0.17541	0.53287	0.52022	0.40349	0.4034
AKT1S1	Yes	Simple linear regression model	0.23801	0.16646	0.47695	0.52114	0.35961	0.42379
AKT2	No	Simple linear regression model	0.09893	0.04721	0.51881	0.52891	0.38388	0.40007
AKT3	Yes	Simple linear regression model	0.33836	0.3306	1.04627	1.13538	0.7595	0.80006
AKTIP	No	Simple linear regression model	0.28509	0.14156	0.43972	0.44525	0.33293	0.34051
ALAD	Yes	Simple linear regression model	0.43344	0.37668	0.48941	0.54153	0.37764	0.40847
ALAS1	No	Simple linear regression model	0.22105	0.09082	0.38961	0.44521	0.30368	0.34556
ALAS2	No	Simple linear regression model	0.2764	0.14428	0.84677	1.18036	0.56746	0.73043
ALB	Yes	Simple linear regression model	0.27484	0.24334	2.69639	2.70184	1.94844	2.0099
ALCAM	Yes	Simple linear regression model	0.28212	0.19407	1.12546	1.21649	0.86704	0.92739
ALDH16A1	Yes	Simple linear regression model	0.34775	0.30366	0.73432	0.77836	0.56064	0.62895
ALDH18A1	Yes	Simple linear regression model	0.31158	0.43262	0.43524	0.46894	0.33539	0.36496
ALDH1A1	Yes	Simple linear regression model	0.50212	0.60261	1.13329	1.14752	0.83886	0.84871
ALDH1A2	Yes	Simple linear regression model	0.63035	0.67556	1.23822	1.21337	0.98252	0.95149
ALDH1A3	Yes	Simple linear regression model	0.41073	0.41427	1.30847	1.22313	0.95037	0.96653
ALDH1B1	Yes	Simple linear regression model	0.2944	0.28491	0.59951	0.62799	0.45532	0.49834
ALDH1L1	Yes	Simple linear regression model	0.58229	0.62544	1.70695	1.82476	1.37333	1.44361
ALDH1L2	Yes	Polynomial 4 regression model	0.36605	0.4009	1.04493	1.01251	0.83096	0.81388
ALDH2	Yes	Simple linear regression model	0.35356	0.45244	1.10191	1.06853	0.86626	0.87993
ALDH3A1	No	Simple linear regression model	0.23447	0.11512	1.98141	2.30315	1.32946	1.54555
ALDH3A2	Yes	Simple linear regression model	0.26393	0.3113	0.794	0.81027	0.60623	0.61895
ALDH3B1	No	Simple linear regression model	0.17265	0.04538	0.85223	0.88776	0.63746	0.67013
ALDH3B2	No	Simple linear regression model	0.24309	0.15496	2.13523	2.02005	1.60163	1.53548
ALDH4A1	Yes	Simple linear regression model	0.33084	0.36429	0.83821	0.89293	0.63912	0.70154
ALDH5A1	Yes	Simple linear regression model	0.32078	0.28063	0.83844	0.85057	0.63246	0.65285
ALDH6A1	Yes	Simple linear regression model	0.35327	0.24373	0.83103	0.96224	0.64552	0.75327
ALDH7A1	Yes	Simple linear regression model	0.24314	0.22407	0.55338	0.49811	0.42703	0.3784
ALDH8A1	No	Simple linear regression model	0.21358	0.14702	1.05647	1.25502	0.82158	0.94509
ALDH9A1	Yes	Simple linear regression model	0.24244	0.17745	0.50453	0.51871	0.38435	0.39839
ALDOA	Yes	Simple linear regression model	0.26545	0.29152	0.69928	0.70945	0.5527	0.53191
ALDOB	No	Simple linear regression model	0.14884	0.09132	1.00538	1.11866	0.71871	0.72772
ALDOC	Yes	Simple linear regression model	0.34991	0.37653	1.32991	1.38148	1.0322	1.10915
ALG1	Yes	Simple linear regression model	0.34774	0.3533	0.46184	0.46408	0.35872	0.35575
ALG10	No	Simple linear regression model	0.14804	0.20394	0.61922	0.70197	0.46275	0.51882
ALG10B	No	Simple linear regression model	0.27248	0.13044	0.69678	0.66444	0.52138	0.50668
ALG11	Yes	Simple linear regression model	0.18114	0.17804	0.76362	0.7896	0.57205	0.59617
ALG12	No	Simple linear regression model	0.25551	0.08784	0.50861	0.56302	0.39834	0.43037
ALG13	No	Simple linear regression model	0.20292	0.14576	0.443	0.45191	0.33628	0.34262
ALG14	Yes	Simple linear regression model	0.19279	0.17693	0.45571	0.46306	0.35878	0.34448
ALG1L	No	Simple linear regression model	0.28655	0.14617	1.72441	1.94535	1.38573	1.59097
ALG1L2	No	Simple linear regression model	0.09745	0.0324	0.58192	0.51399	0.40084	0.38668
ALG2	No	Simple linear regression model	0.18605	0.12478	0.40853	0.43393	0.31694	0.3377
ALG3	Yes	Simple linear regression model	0.41841	0.45912	0.51308	0.56805	0.3977	0.44331
ALG5	No	Simple linear regression model	0.13155	0.21973	0.49391	0.45695	0.36874	0.36463
ALG6	Yes	Simple linear regression model	0.17946	0.26514	0.51751	0.51081	0.39048	0.40259
ALG8	No	Simple linear regression model	0.13208	0.14761	0.76813	0.88168	0.51715	0.55067
ALG9	Yes	Simple linear regression model	0.27203	0.28984	0.40378	0.41288	0.30837	0.32678
ALK	Yes	Simple linear regression model	0.31175	0.32633	1.17714	1.16022	0.89495	0.88383
ALKBH1	Yes	Simple linear regression model	0.27015	0.29623	0.40894	0.37598	0.30875	0.28831
ALKBH2	Yes	Simple linear regression model	0.24847	0.26171	0.56953	0.59682	0.43509	0.46031
ALKBH3	Yes	Polynomial 4 regression model	0.42972	0.2431	0.6596	0.66451	0.46759	0.49227
ALKBH4	Yes	Simple linear regression model	0.25564	0.27714	0.51311	0.51364	0.39247	0.38836
ALKBH5	No	Simple linear regression model	0.21575	0.05005	0.34629	0.44722	0.26516	0.30696
ALKBH6	Yes	Simple linear regression model	0.4089	0.39765	0.62291	0.63886	0.47533	0.50286
ALKBH7	Yes	Simple linear regression model	0.38257	0.33177	0.76995	0.7839	0.6014	0.62605
ALKBH8	Yes	Simple linear regression model	0.26657	0.20828	0.5298	0.54041	0.40393	0.42753
ALLC	No	Simple linear regression model	0.09342	0.05408	0.47147	0.59372	0.33411	0.38317
ALMS1	No	Simple linear regression model	0.24539	0.13831	0.56165	0.59369	0.44035	0.46572
ALMS1P	No	Simple linear regression model	0.15155	0.16677	1.01554	1.03562	0.80252	0.86449
ALOX12	No	Simple linear regression model	0.1415	0.12378	1.01253	1.34805	0.68786	0.81985
ALOX12B	No	Simple linear regression model	0.20967	0.13111	1.1527	1.12378	0.82624	0.85143
ALOX12P2	Yes	Simple linear regression model	0.26788	0.2832	1.84587	1.8182	1.51144	1.4393
ALOX15	Yes	Simple linear regression model	0.32007	0.1817	1.95927	2.19266	1.52894	1.81774
ALOX15B	No	Simple linear regression model	0.228	0.14524	2.46031	2.65936	1.8635	2.10367
ALOX5	Yes	Simple linear regression model	0.33888	0.28547	0.87375	0.92991	0.66071	0.71933
ALOX5AP	Yes	Simple linear regression model	0.37201	0.29288	0.83731	0.82906	0.64645	0.62609
ALOXE3	No	Simple linear regression model	0.22994	0.12779	1.45301	1.48036	1.15352	1.16756
ALPI	No	Polynomial 4 regression model	0.35339	0.00145	0.38932	0.46469	0.17028	0.18772
ALPK1	Yes	Simple linear regression model	0.22734	0.16487	0.61683	0.56691	0.47385	0.44397
ALPK2	Yes	Simple linear regression model	0.32753	0.38103	1.34363	1.31093	1.07732	1.06554
ALPK3	Yes	Simple linear regression model	0.36879	0.51205	0.80789	0.86951	0.61136	0.6626
ALPL	Yes	Simple linear regression model	0.36984	0.3698	1.22498	1.23351	0.93583	0.91736
ALPP	Yes	Simple linear regression model	0.23954	0.22002	0.92023	0.79621	0.4827	0.45943
ALPPL2	No	Simple linear regression model	0.05576	0.0144	0.55536	0.45625	0.29204	0.27098
ALS2	Yes	Simple linear regression model	0.19563	0.19635	0.4343	0.43296	0.3394	0.33603
ALS2CL	No	Simple linear regression model	0.2677	0.15515	1.00099	1.06973	0.7656	0.79706
ALS2CR11	No	Simple linear regression model	0.19544	0.11743	1.12574	1.29042	0.85095	0.9572
ALS2CR12	No	Simple linear regression model	0.15334	0.15557	0.9602	1.02022	0.74228	0.81321
ALS2CR4	Yes	Simple linear regression model	0.43416	0.42707	0.52408	0.53059	0.395	0.40459
ALS2CR8	Yes	Simple linear regression model	0.31551	0.21449	0.67739	0.76596	0.52287	0.57515
ALX1	Yes	Simple linear regression model	0.2447	0.33724	1.14521	1.28433	0.83637	0.881
ALX3	Yes	Simple linear regression model	0.18252	0.27539	1.01135	0.87875	0.75374	0.66293
ALX4	Yes	Simple linear regression model	0.5147	0.47213	1.27781	1.26554	0.95956	0.92908
AMAC1	No	Simple linear regression model	0.02239	0.00109	0.25582	0.22662	0.16234	0.16265
AMAC1L2	No	Simple linear regression model	0.10956	0.04123	0.58302	0.5921	0.46594	0.47403
AMACR	Yes	Simple linear regression model	0.30866	0.27014	0.57288	0.63856	0.42804	0.4925
AMBN	No	Simple linear regression model	0.0235	0.00845	0.42961	0.26498	0.16164	0.15052
AMBP	Yes	Simple linear regression model	0.28124	0.36455	1.85477	1.74149	1.4307	1.39313
AMBRA1	No	Simple linear regression model	0.12787	0.01879	0.3656	0.39209	0.27625	0.29172
AMD1	Yes	Simple linear regression model	0.41171	0.3533	0.63038	0.65053	0.48125	0.48149
AMDHD1	Yes	Simple linear regression model	0.20914	0.23181	1.49302	1.54578	1.14273	1.22692
AMDHD2	Yes	Simple linear regression model	0.35156	0.29594	0.77156	0.77938	0.59168	0.60375
AMFR	Yes	Simple linear regression model	0.36048	0.3158	0.63432	0.59367	0.48969	0.46446
AMH	Yes	Simple linear regression model	0.29164	0.24383	1.67668	1.74788	1.34365	1.41648
AMHR2	No	Simple linear regression model	0.1791	0.09893	0.86603	0.89794	0.64339	0.71222
AMICA1	Yes	Polynomial 4 regression model	0.70874	0.65298	0.84617	0.89317	0.64501	0.69602
AMIGO1	Yes	Simple linear regression model	0.27691	0.25532	0.84997	0.93232	0.63885	0.71026
AMIGO2	Yes	Simple linear regression model	0.26827	0.24633	1.38531	1.44923	1.03482	1.07975
AMIGO3	Yes	Simple linear regression model	0.32157	0.184	0.68373	0.84007	0.52644	0.62778
AMMECR1	Yes	Simple linear regression model	0.24341	0.21234	0.7683	0.80113	0.56051	0.62069
AMMECR1L	No	Simple linear regression model	0.22406	0.12988	0.33527	0.39844	0.25775	0.3028
AMN	Yes	Simple linear regression model	0.25575	0.16567	1.10402	1.30218	0.80733	0.89297
AMN1	Yes	Simple linear regression model	0.28192	0.1823	0.61432	0.66072	0.47941	0.48577
AMOT	No	Simple linear regression model	0.26417	0.15833	0.9696	1.0874	0.74156	0.81198
AMOTL1	Yes	Simple linear regression model	0.5108	0.50981	0.86977	0.87514	0.63554	0.62788
AMOTL2	Yes	Simple linear regression model	0.37515	0.43556	0.70388	0.73722	0.54647	0.57889
AMPD1	Yes	Simple linear regression model	0.45612	0.52447	1.38159	1.37718	1.09249	1.07276
AMPD2	Yes	Simple linear regression model	0.24314	0.21682	0.51555	0.52203	0.38971	0.40455
AMPD3	Yes	Simple linear regression model	0.25349	0.25734	0.66748	0.73349	0.51674	0.53691
AMPH	Yes	Polynomial 4 regression model	0.30957	0.29099	1.48625	1.56034	1.14211	1.15533
AMT	Yes	Simple linear regression model	0.32334	0.24753	1.0606	1.14518	0.82332	0.90609
AMTN	Yes	Simple linear regression model	0.20252	0.17617	1.46253	1.33241	0.96552	0.92813
AMY1A	Yes	Simple linear regression model	0.4551	0.49003	1.61255	1.82306	1.19547	1.36317
AMY2A	No	Simple linear regression model	0.08769	0.07585	1.10886	1.41057	0.78273	0.84813
AMY2B	Yes	Simple linear regression model	0.22442	0.21047	1.18463	1.27756	0.92972	0.95812
AMZ1	Yes	Simple linear regression model	0.31622	0.38914	1.7104	1.62226	1.39818	1.27582
AMZ2	No	Simple linear regression model	0.27287	0.13662	0.51207	0.49029	0.39184	0.38205
AMZ2P1	No	Simple linear regression model	0.20568	0.11639	0.61902	0.58293	0.4814	0.46451
ANAPC1	Yes	Simple linear regression model	0.20044	0.18311	0.63339	0.68518	0.48603	0.52034
ANAPC10	No	Simple linear regression model	0.13337	0.10228	0.39143	0.35053	0.29917	0.26795
ANAPC11	Yes	Simple linear regression model	0.37655	0.24788	0.7179	0.77171	0.54746	0.59357
ANAPC13	No	Simple linear regression model	0.15444	0.16223	0.43155	0.48407	0.33633	0.37211
ANAPC16	No	Simple linear regression model	0.18184	0.15799	0.41663	0.42183	0.30807	0.32354
ANAPC2	Yes	Simple linear regression model	0.36116	0.31623	0.53325	0.54968	0.40433	0.43576
ANAPC4	No	Simple linear regression model	0.19076	0.13137	0.34563	0.3639	0.26498	0.26884
ANAPC5	Yes	Simple linear regression model	0.19819	0.2351	0.30234	0.34534	0.23513	0.26053
ANAPC7	Yes	Simple linear regression model	0.23131	0.28567	0.33968	0.3911	0.25569	0.29494
ANG	Yes	Simple linear regression model	0.38201	0.40914	0.83808	0.89028	0.64512	0.69143
ANGEL1	No	Simple linear regression model	0.23471	0.09472	0.47792	0.52333	0.36585	0.40377
ANGEL2	Yes	Simple linear regression model	0.27167	0.33793	0.45175	0.45838	0.35675	0.37001
ANGPT1	Yes	Simple linear regression model	0.46154	0.4869	1.20294	1.31617	0.92694	1.02022
ANGPT2	No	Simple linear regression model	0.2503	0.13771	0.85609	0.94721	0.66653	0.75425
ANGPT4	Yes	Simple linear regression model	0.58599	0.57812	0.84765	0.95485	0.65475	0.68549
ANGPTL1	Yes	Simple linear regression model	0.59461	0.6322	1.2241	1.23485	0.96386	0.90233
ANGPTL2	Yes	Simple linear regression model	0.61149	0.66632	0.79931	0.76997	0.62182	0.59369
ANGPTL3	No	Simple linear regression model	0.10917	0.00426	0.69783	0.74713	0.44497	0.5294
ANGPTL4	Yes	Simple linear regression model	0.29622	0.31565	1.70369	1.68459	1.34183	1.35418
ANGPTL5	Yes	Polynomial 4 regression model	0.54494	0.65475	0.9635	0.96675	0.70584	0.74636
ANGPTL6	Yes	Simple linear regression model	0.29011	0.19644	1.03033	1.06668	0.80853	0.829
ANGPTL7	Yes	Simple linear regression model	0.59205	0.62655	1.4689	1.59279	1.11951	1.20818
ANK1	No	Simple linear regression model	0.18362	0.13494	1.72972	1.74984	1.13992	1.14935
ANK2	Yes	Simple linear regression model	0.53899	0.57023	1.01973	1.03576	0.77742	0.76094
ANK3	No	Simple linear regression model	0.23492	0.10171	0.99709	1.07862	0.75275	0.75443
ANKAR	Yes	Simple linear regression model	0.31606	0.21948	0.69525	0.78215	0.52591	0.60129
ANKDD1A	Yes	Simple linear regression model	0.43197	0.39551	0.70319	0.69185	0.53736	0.52683
ANKFN1	No	Simple linear regression model	0.23122	0.11744	1.4088	1.65283	1.00813	1.15814
ANKFY1	Yes	Simple linear regression model	0.26614	0.28534	0.43657	0.39385	0.33287	0.31113
ANKH	Yes	Simple linear regression model	0.24376	0.27019	0.83006	0.81503	0.63819	0.62564
ANKHD1	Yes	Simple linear regression model	0.30343	0.26325	0.48747	0.48922	0.39335	0.39371
ANKHD1-EIF4EBP3	Yes	Simple linear regression model	0.35235	0.32501	0.64764	0.61988	0.50712	0.45917
ANKIB1	Yes	Simple linear regression model	0.23101	0.19149	0.546	0.53704	0.40707	0.38992
ANKK1	Yes	Simple linear regression model	0.25282	0.26964	1.25291	1.29323	0.98197	1.04123
ANKLE1	Yes	Simple linear regression model	0.43934	0.35031	1.02945	1.08617	0.78918	0.83626
ANKLE2	No	Simple linear regression model	0.25313	0.15493	0.29338	0.38644	0.21926	0.26829
ANKMY1	Yes	Simple linear regression model	0.31717	0.3294	0.63352	0.62635	0.50346	0.50139
ANKMY2	Yes	Simple linear regression model	0.33619	0.24786	0.50648	0.52332	0.39622	0.39084
ANKRA2	Yes	Simple linear regression model	0.46135	0.46649	0.49342	0.52735	0.37369	0.40464
ANKRD1	Yes	Simple linear regression model	0.16231	0.17716	1.63598	1.78823	1.21365	1.2985
ANKRD10	Yes	Simple linear regression model	0.2868	0.26955	0.55853	0.58375	0.42791	0.44256
ANKRD11	Yes	Simple linear regression model	0.2765	0.37538	0.45466	0.48894	0.35101	0.35326
ANKRD12	Yes	Simple linear regression model	0.28984	0.26433	0.64307	0.62719	0.50476	0.49828
ANKRD13A	No	Simple linear regression model	0.22395	0.15677	0.41377	0.42952	0.3095	0.31964
ANKRD13B	No	Simple linear regression model	0.30729	0.11265	0.86845	0.99571	0.68168	0.75114
ANKRD13C	Yes	Simple linear regression model	0.18572	0.16251	0.37964	0.40968	0.29323	0.2992
ANKRD13D	Yes	Simple linear regression model	0.37282	0.35567	0.64359	0.66265	0.49482	0.51135
ANKRD16	Yes	Simple linear regression model	0.33317	0.24427	0.4985	0.51187	0.38663	0.39017
ANKRD17	Yes	Simple linear regression model	0.23989	0.27982	0.59509	0.55565	0.4467	0.41302
ANKRD19	No	Simple linear regression model	0.15321	0.16597	0.86379	0.8963	0.65176	0.69415
ANKRD2	No	Simple linear regression model	0.1057	0.01909	1.16149	1.28091	0.84417	0.95704
ANKRD20A3	No	Simple linear regression model	0.21768	0.11854	1.14741	1.20325	0.91087	0.94859
ANKRD20A4	No	Simple linear regression model	0.13758	0.05391	0.86463	0.95716	0.66146	0.71947
ANKRD20B	No	Simple linear regression model	0.17402	0.14386	1.08647	1.2433	0.84432	0.93263
ANKRD22	Yes	Simple linear regression model	0.2672	0.25537	1.28273	1.51073	0.97959	1.14584
ANKRD23	Yes	Simple linear regression model	0.20085	0.23457	0.7983	0.76177	0.58628	0.60268
ANKRD24	Yes	Simple linear regression model	0.30654	0.32024	1.19494	1.20051	0.95217	1.00287
ANKRD26	Yes	Simple linear regression model	0.2444	0.18079	0.76693	0.77354	0.59564	0.6042
ANKRD26P1	No	Simple linear regression model	0.07137	0.01751	0.73209	1.09071	0.47169	0.61594
ANKRD27	Yes	Simple linear regression model	0.31572	0.35715	0.52271	0.4731	0.38241	0.35902
ANKRD28	No	Simple linear regression model	0.17309	0.09456	0.529	0.59189	0.40245	0.46893
ANKRD29	Yes	Simple linear regression model	0.50829	0.62508	1.18022	0.97838	0.88394	0.77718
ANKRD30A	Yes	Simple linear regression model	0.43807	0.35954	2.99775	3.26761	2.27681	2.48596
ANKRD30B	Yes	Simple linear regression model	0.3716	0.34455	2.39747	2.50441	1.98497	2.0319
ANKRD31	No	Simple linear regression model	0.21969	0.1085	0.88895	0.85824	0.72135	0.68843
ANKRD32	Yes	Simple linear regression model	0.17684	0.18342	0.58117	0.60898	0.44897	0.49703
ANKRD33	No	Simple linear regression model	0.09501	0.13661	0.57471	0.61121	0.39272	0.39743
ANKRD34A	No	Simple linear regression model	0.20194	0.01184	0.935	1.17342	0.71419	0.82862
ANKRD34B	No	Simple linear regression model	0.13259	0.13534	1.47444	1.31038	1.05546	1.01416
ANKRD34C	Yes	Simple linear regression model	0.16698	0.17351	1.02711	1.02796	0.72473	0.70907
ANKRD35	Yes	Simple linear regression model	0.42163	0.37301	1.21691	1.43526	0.87742	1.04879
ANKRD36	No	Simple linear regression model	0.14508	0.13572	0.75118	0.74417	0.59697	0.6113
ANKRD36B	No	Simple linear regression model	0.13882	0.09139	1.13798	1.21945	0.90762	0.95818
ANKRD36BP1	No	Simple linear regression model	0.17765	0.15942	1.44922	1.47852	1.07812	1.06304
ANKRD37	No	Simple linear regression model	0.12578	0.02805	0.81493	0.86923	0.62673	0.69303
ANKRD39	Yes	Simple linear regression model	0.23371	0.16409	0.64337	0.68204	0.49764	0.53393
ANKRD40	Yes	Simple linear regression model	0.31424	0.34591	0.57114	0.52534	0.3995	0.39194
ANKRD42	Yes	Simple linear regression model	0.39364	0.39317	0.60144	0.56296	0.46612	0.44581
ANKRD43	Yes	Simple linear regression model	0.41631	0.41831	1.91259	2.0492	1.56897	1.65987
ANKRD44	Yes	Simple linear regression model	0.23539	0.2688	1.20232	1.23262	0.9654	0.98112
ANKRD45	Yes	Simple linear regression model	0.38579	0.39045	1.09129	1.08608	0.81486	0.84761
ANKRD46	Yes	Polynomial 4 regression model	0.43682	0.33227	0.56962	0.55278	0.42714	0.43579
ANKRD49	No	Simple linear regression model	0.11625	0.13028	0.52132	0.512	0.39845	0.40714
ANKRD5	Yes	Simple linear regression model	0.23778	0.16038	0.77256	0.95133	0.58466	0.69655
ANKRD50	Yes	Simple linear regression model	0.22302	0.16247	0.87674	0.95704	0.67838	0.71575
ANKRD52	No	Simple linear regression model	0.13128	0.09515	0.51348	0.50649	0.40797	0.39981
ANKRD53	Yes	Simple linear regression model	0.55629	0.63477	0.94992	1.00165	0.74303	0.80048
ANKRD54	Yes	Simple linear regression model	0.1647	0.16596	0.48744	0.49724	0.38001	0.39527
ANKRD55	Yes	Simple linear regression model	0.40354	0.27955	0.93849	0.99399	0.72667	0.80977
ANKRD56	No	Simple linear regression model	0.20418	0.05704	1.24296	1.38225	0.91565	1.0183
ANKRD57	No	Simple linear regression model	0.22706	0.06405	0.66078	0.78115	0.48697	0.59229
ANKRD58	Yes	Simple linear regression model	0.40069	0.30866	0.84826	0.93737	0.6667	0.73922
ANKRD6	Yes	Simple linear regression model	0.3538	0.41867	0.71671	0.70717	0.54837	0.56205
ANKRD7	No	Simple linear regression model	0.15592	0.21023	0.90547	0.88846	0.66788	0.66821
ANKRD9	Yes	Simple linear regression model	0.31273	0.19599	0.87978	0.88073	0.69461	0.70157
ANKS1A	Yes	Simple linear regression model	0.25536	0.17019	0.46105	0.4716	0.33863	0.3676
ANKS1B	Yes	Simple linear regression model	0.32488	0.24354	1.11908	1.2008	0.8609	0.89376
ANKS3	Yes	Simple linear regression model	0.3591	0.38031	0.74328	0.76023	0.57467	0.57647
ANKS4B	No	Simple linear regression model	0.09506	0.09652	0.75784	0.87605	0.45993	0.53017
ANKS6	Yes	Simple linear regression model	0.51426	0.53009	0.92994	0.99748	0.69505	0.7372
ANKZF1	Yes	Simple linear regression model	0.28936	0.22018	0.49291	0.48633	0.38477	0.38517
ANLN	Yes	Simple linear regression model	0.5602	0.5686	1.10585	1.19444	0.85947	0.92522
ANO1	Yes	Polynomial 4 regression model	0.40233	0.30239	1.10588	1.2236	0.81239	0.90192
ANO10	Yes	Simple linear regression model	0.3127	0.27757	0.41931	0.42155	0.31182	0.32447
ANO2	Yes	Simple linear regression model	0.2343	0.32041	1.51685	1.32672	1.12707	1.02705
ANO3	Yes	Simple linear regression model	0.23733	0.35192	2.05194	1.94266	1.54762	1.55321
ANO4	Yes	Simple linear regression model	0.22402	0.17162	1.19557	1.2282	0.88689	0.8867
ANO5	Yes	Simple linear regression model	0.32916	0.27093	1.903	1.78764	1.51862	1.39753
ANO6	Yes	Simple linear regression model	0.3898	0.48849	0.64095	0.70566	0.49084	0.55299
ANO7	No	Simple linear regression model	0.10068	0.09397	1.19908	1.32245	0.83728	0.89231
ANO8	No	Simple linear regression model	0.18699	0.09526	0.71435	0.72189	0.54818	0.5625
ANO9	Yes	Simple linear regression model	0.39928	0.45601	1.07781	1.18402	0.81992	0.85752
ANP32A	No	Simple linear regression model	0.1432	0.09131	0.40786	0.40353	0.30735	0.31111
ANP32B	No	Simple linear regression model	0.33654	0.15155	0.43585	0.46184	0.34358	0.35382
ANP32C	No	Simple linear regression model	0.13827	0.08799	0.6592	0.70541	0.51838	0.5761
ANP32D	No	Simple linear regression model	0.02293	0.0156	0.31337	0.29835	0.24972	0.24082
ANP32E	Yes	Simple linear regression model	0.40681	0.37715	0.79995	0.81704	0.61008	0.65714
ANPEP	Yes	Simple linear regression model	0.18867	0.17056	1.69477	1.6939	1.26754	1.28797
ANTXR1	Yes	Polynomial 4 regression model	0.41356	0.41817	0.89482	0.91942	0.71932	0.72378
ANTXR2	Yes	Simple linear regression model	0.60575	0.66036	0.6331	0.7125	0.49029	0.53839
ANTXRL	Yes	Simple linear regression model	0.29569	0.4499	0.91934	0.95443	0.59152	0.66076
ANUBL1	Yes	Simple linear regression model	0.34236	0.20281	0.71401	0.71789	0.55055	0.55075
ANXA1	Yes	Simple linear regression model	0.62406	0.55247	0.81023	0.94358	0.61566	0.67967
ANXA10	No	Simple linear regression model	0.02803	0.0139	0.83317	0.73472	0.53453	0.53369
ANXA11	No	Simple linear regression model	0.20422	0.15062	0.51064	0.49757	0.37103	0.38441
ANXA13	No	Simple linear regression model	0.23462	0.13131	0.9898	1.23402	0.77042	0.87669
ANXA2	Yes	Simple linear regression model	0.32626	0.17169	0.58844	0.60283	0.45489	0.47739
ANXA2P1	No	Simple linear regression model	0.26149	0.10847	0.66877	0.73953	0.52878	0.57657
ANXA2P2	Yes	Simple linear regression model	0.31272	0.19397	0.58378	0.5827	0.44836	0.46298
ANXA2P3	No	Simple linear regression model	0.15465	0.05491	0.90553	0.9455	0.67472	0.70612
ANXA3	Yes	Simple linear regression model	0.32391	0.34412	1.57952	1.47407	1.20298	1.11807
ANXA4	Yes	Simple linear regression model	0.17231	0.16526	0.40956	0.45712	0.3071	0.3381
ANXA5	Yes	Simple linear regression model	0.32279	0.21893	0.48908	0.51711	0.37673	0.38784
ANXA6	Yes	Simple linear regression model	0.38523	0.30114	0.53732	0.60095	0.41017	0.46953
ANXA7	No	Simple linear regression model	0.18934	0.06688	0.39119	0.37293	0.26966	0.27258
ANXA8	Yes	Simple linear regression model	0.40627	0.37742	2.16837	2.13775	1.717	1.69533
ANXA8L1	Yes	Simple linear regression model	0.19184	0.1775	0.60658	0.51242	0.33559	0.33198
ANXA8L2	Yes	Simple linear regression model	0.42606	0.45594	2.07809	1.98618	1.67925	1.61992
ANXA9	Yes	Polynomial 4 regression model	0.66181	0.57298	1.17353	1.32148	0.91955	0.98082
AOAH	Yes	Polynomial 4 regression model	0.57628	0.54508	0.92263	0.97267	0.69071	0.73838
AOC2	Yes	Simple linear regression model	0.40517	0.42217	1.01186	1.0795	0.79647	0.81259
AOC3	Yes	Simple linear regression model	0.66556	0.71966	1.00181	1.00563	0.78337	0.75094
AOX1	Yes	Simple linear regression model	0.37755	0.463	1.56098	1.49693	1.12167	1.14068
AOX2P	No	Simple linear regression model	0.19147	0.15108	0.59996	0.66248	0.44072	0.47035
AP1AR	Yes	Simple linear regression model	0.28658	0.20601	0.56975	0.60777	0.42689	0.46751
AP1B1	No	Simple linear regression model	0.17085	0.14938	0.48732	0.47909	0.36718	0.37911
AP1G1	Yes	Simple linear regression model	0.44516	0.25623	0.44565	0.47812	0.34665	0.37116
AP1G2	Yes	Simple linear regression model	0.35402	0.35006	0.64449	0.72947	0.48646	0.56584
AP1M1	No	Simple linear regression model	0.20465	0.102	0.40585	0.41762	0.31178	0.3348
AP1M2	Yes	Polynomial 4 regression model	0.65923	0.51876	0.80511	1.1278	0.53859	0.65367
AP1S1	Yes	Simple linear regression model	0.34754	0.37464	0.56487	0.57178	0.44394	0.46315
AP1S2	Yes	Simple linear regression model	0.33629	0.36032	0.60187	0.59788	0.43571	0.45582
AP1S3	Yes	Simple linear regression model	0.29122	0.2984	0.76298	0.88056	0.57729	0.65896
AP2A1	No	Simple linear regression model	0.23208	0.11852	0.45539	0.47487	0.34179	0.36669
AP2A2	No	Simple linear regression model	0.2298	0.09568	0.35596	0.38355	0.27097	0.29552
AP2B1	Yes	Simple linear regression model	0.26351	0.23089	0.64118	0.57434	0.4819	0.42105
AP2M1	Yes	Simple linear regression model	0.27638	0.26093	0.40859	0.41231	0.308	0.31214
AP2S1	Yes	Simple linear regression model	0.32225	0.24092	0.56219	0.62121	0.42245	0.47113
AP3B1	Yes	Simple linear regression model	0.22346	0.24041	0.40211	0.38484	0.3032	0.28944
AP3B2	Yes	Simple linear regression model	0.41478	0.42718	1.64167	1.71454	1.27932	1.311
AP3D1	No	Simple linear regression model	0.16923	0.10817	0.39292	0.40077	0.30439	0.30938
AP3M1	Yes	Simple linear regression model	0.31974	0.25101	0.44942	0.39528	0.3181	0.30225
AP3M2	No	Simple linear regression model	0.16324	0.11553	0.6513	0.59363	0.48137	0.45103
AP3S1	No	Simple linear regression model	0.25558	0.10952	0.52958	0.60031	0.39779	0.46801
AP3S2	No	Simple linear regression model	0.18758	0.10378	0.43329	0.55554	0.32473	0.39294
AP4B1	No	Simple linear regression model	0.21651	0.11618	0.38707	0.4117	0.28511	0.31843
AP4E1	Yes	Simple linear regression model	0.21279	0.23857	0.53106	0.51853	0.40325	0.4021
AP4M1	Yes	Simple linear regression model	0.22645	0.2077	0.49228	0.48147	0.37444	0.36901
AP4S1	No	Simple linear regression model	0.21713	0.06555	0.53475	0.63687	0.39114	0.47591
APAF1	No	Simple linear regression model	0.15314	0.12613	0.54975	0.55983	0.42874	0.42127
APBA1	Yes	Simple linear regression model	0.44567	0.41485	0.92342	0.95805	0.6789	0.72252
APBA2	Yes	Simple linear regression model	0.45559	0.44398	1.23862	1.34278	0.95286	1.07383
APBA3	Yes	Simple linear regression model	0.38822	0.35561	0.611	0.59326	0.46913	0.45819
APBB1	Yes	Simple linear regression model	0.38215	0.39186	0.74521	0.74066	0.5832	0.57572
APBB1IP	Yes	Simple linear regression model	0.59475	0.61032	0.72859	0.71277	0.53723	0.55848
APBB2	Yes	Simple linear regression model	0.50649	0.42785	0.65065	0.72478	0.51675	0.56884
APBB3	Yes	Simple linear regression model	0.26751	0.26938	0.74513	0.75412	0.58494	0.60368
APC	Yes	Simple linear regression model	0.32121	0.32578	0.62236	0.63814	0.48049	0.49006
APC2	No	Simple linear regression model	0.23693	0.12417	1.05284	1.09993	0.80303	0.80972
APCDD1	Yes	Simple linear regression model	0.50218	0.568	0.99372	0.9971	0.75236	0.74812
APCDD1L	Yes	Simple linear regression model	0.45324	0.49333	1.4566	1.45685	1.11506	1.14087
APCS	No	Simple linear regression model	0.00157	0.00349	0.59195	0.2564	0.13253	0.10641
APEH	Yes	Simple linear regression model	0.28319	0.28895	0.48422	0.52545	0.3737	0.39791
APEX1	No	Simple linear regression model	0.15511	0.13328	0.39235	0.37606	0.29875	0.29631
APEX2	Yes	Simple linear regression model	0.32559	0.36298	0.46569	0.4759	0.34546	0.36121
APH1A	Yes	Simple linear regression model	0.39552	0.45901	0.39395	0.40091	0.29546	0.30079
APH1B	Yes	Simple linear regression model	0.57011	0.58442	0.60405	0.61794	0.43687	0.46181
API5	No	Simple linear regression model	0.18056	0.13039	0.39674	0.40348	0.3025	0.31269
APIP	No	Simple linear regression model	0.16286	0.13895	0.52743	0.57484	0.38805	0.41788
APITD1	Yes	Simple linear regression model	0.30482	0.36502	0.51509	0.5259	0.39416	0.41299
APLF	Yes	Simple linear regression model	0.39094	0.27045	0.80964	0.75843	0.61523	0.60488
APLN	No	Simple linear regression model	0.12537	0.0362	1.163	1.22967	0.9189	0.93477
APLNR	Yes	Polynomial 4 regression model	0.42413	0.30593	0.78238	1.14662	0.60657	0.73801
APLP1	Yes	Simple linear regression model	0.36138	0.20744	1.47677	1.76519	1.09399	1.2369
APLP2	Yes	Simple linear regression model	0.28817	0.2825	0.57699	0.60734	0.4455	0.46302
APOA1	Yes	Simple linear regression model	0.24495	0.2201	1.38569	1.38534	0.9975	1.02509
APOA1BP	Yes	Simple linear regression model	0.33354	0.46796	0.59532	0.54024	0.45343	0.41982
APOA5	No	Simple linear regression model	0.10435	0.07839	0.86351	0.79269	0.55317	0.55958
APOB	Yes	Polynomial 4 regression model	0.53213	0.60175	1.5227	1.57653	1.16104	1.24935
APOB48R	Yes	Simple linear regression model	0.24568	0.21568	1.19894	1.20502	0.92439	0.92224
APOBEC1	No	Simple linear regression model	0.08553	0.04293	0.58588	0.40763	0.30263	0.27757
APOBEC2	No	Simple linear regression model	0.12527	0.08297	0.81457	0.67939	0.56479	0.52003
APOBEC3A	Yes	Simple linear regression model	0.34412	0.37741	1.35123	1.46032	1.06128	1.15467
APOBEC3B	Yes	Simple linear regression model	0.29938	0.25839	1.46531	1.6552	1.03061	1.14131
APOBEC3C	Yes	Simple linear regression model	0.55396	0.37867	0.74525	0.89617	0.55416	0.67752
APOBEC3D	Yes	Simple linear regression model	0.45497	0.38103	0.82233	0.93872	0.64121	0.71263
APOBEC3F	Yes	Simple linear regression model	0.24042	0.2158	0.77779	0.81646	0.58118	0.61842
APOBEC3G	Yes	Simple linear regression model	0.54245	0.51917	0.80867	0.78907	0.62422	0.62432
APOBEC3H	Yes	Simple linear regression model	0.56783	0.58454	0.87155	0.79312	0.67784	0.633
APOBEC4	No	Simple linear regression model	0.12868	0.14743	1.20674	1.28857	0.80765	0.84195
APOC1	Yes	Simple linear regression model	0.2866	0.21266	1.137	1.23243	0.89298	0.97458
APOC1P1	No	Simple linear regression model	0.09735	0.04464	0.55284	0.57559	0.41919	0.45336
APOC2	No	Simple linear regression model	0.18142	0.13201	1.50258	1.60003	1.1703	1.28855
APOC3	No	Simple linear regression model	0.02319	0.01217	0.69447	0.92175	0.27182	0.34873
APOC4	No	Simple linear regression model	0.11967	0.11507	0.7179	0.80122	0.52703	0.58775
APOD	Yes	Simple linear regression model	0.30693	0.2963	2.10878	2.22779	1.55586	1.59038
APOE	No	Simple linear regression model	0.27968	0.14794	1.25837	1.27549	0.98132	0.98103
APOF	Yes	Simple linear regression model	0.3203	0.43134	1.66165	1.4448	1.30793	1.15356
APOH	No	Simple linear regression model	0.01572	0.00071	0.68739	0.7872	0.20519	0.2498
APOL1	Yes	Simple linear regression model	0.41201	0.37298	0.80084	0.75805	0.59641	0.58149
APOL2	Yes	Simple linear regression model	0.2974	0.28552	0.63308	0.59551	0.47439	0.47008
APOL3	Yes	Simple linear regression model	0.45038	0.461	0.80501	0.80757	0.61734	0.62346
APOL4	Yes	Simple linear regression model	0.20498	0.26246	1.32651	1.28269	0.89004	0.89735
APOL5	Yes	Simple linear regression model	0.18052	0.17088	0.50128	0.54621	0.39432	0.43568
APOL6	Yes	Simple linear regression model	0.38659	0.4191	0.84681	0.86476	0.66395	0.67678
APOLD1	Yes	Simple linear regression model	0.35798	0.31846	0.96175	1.05058	0.77244	0.83467
APOM	Yes	Simple linear regression model	0.33387	0.33017	0.8173	0.83614	0.60431	0.6533
APOO	Yes	Simple linear regression model	0.26612	0.36035	0.56597	0.52436	0.41817	0.39139
APOOL	Yes	Simple linear regression model	0.26233	0.25767	0.92539	0.92497	0.70923	0.68721
APP	Yes	Simple linear regression model	0.29301	0.3482	0.64551	0.66014	0.49622	0.49154
APPBP2	Yes	Simple linear regression model	0.3727	0.32326	0.59079	0.55277	0.40968	0.39736
APPL1	Yes	Simple linear regression model	0.28747	0.17765	0.50394	0.53037	0.39366	0.39492
APPL2	Yes	Simple linear regression model	0.46942	0.32155	0.46414	0.55304	0.35347	0.41181
APRT	Yes	Simple linear regression model	0.31553	0.1892	0.6483	0.73726	0.48813	0.58256
APTX	Yes	Simple linear regression model	0.1876	0.20377	0.41174	0.4377	0.30624	0.3392
AQP1	Yes	Simple linear regression model	0.61816	0.61058	0.8265	0.83377	0.63186	0.66092
AQP10	No	Simple linear regression model	0.11853	0.06341	0.62698	0.65689	0.43915	0.46711
AQP11	Yes	Simple linear regression model	0.2649	0.1702	1.05057	1.02712	0.76741	0.81567
AQP12B	No	Simple linear regression model	0.0973	0.03698	0.74636	0.65619	0.35161	0.36311
AQP2	No	Simple linear regression model	0.15161	0.09603	1.08824	1.07468	0.78865	0.80997
AQP3	No	Simple linear regression model	0.35288	0.1248	1.69802	1.96572	1.34674	1.54475
AQP4	Yes	Simple linear regression model	0.28846	0.28388	1.61936	1.52859	1.14889	1.13188
AQP5	Yes	Simple linear regression model	0.39016	0.2821	2.55936	2.61773	1.95412	1.99164
AQP6	No	Simple linear regression model	0.18589	0.1478	1.51084	1.54096	1.14046	1.16003
AQP7	Yes	Simple linear regression model	0.55779	0.59206	1.96515	1.97153	1.60623	1.5666
AQP7P1	Yes	Simple linear regression model	0.61924	0.72892	1.41502	1.33883	1.1025	1.06174
AQP7P3	Yes	Polynomial 4 regression model	0.61285	0.75218	0.85168	0.84458	0.62877	0.63302
AQP8	Yes	Simple linear regression model	0.17625	0.16293	0.74358	0.73297	0.55907	0.5722
AQP9	Yes	Simple linear regression model	0.30914	0.38171	1.8889	1.77575	1.54588	1.43785
AQPEP	Yes	Simple linear regression model	0.56356	0.64158	1.36147	1.39353	1.09058	1.10582
AQR	Yes	Simple linear regression model	0.27644	0.27567	0.55457	0.48096	0.40974	0.37444
AR	Yes	Polynomial 4 regression model	0.56671	0.46283	1.69189	1.77299	1.34815	1.38547
ARAF	No	Simple linear regression model	0.22659	0.11279	0.40526	0.43063	0.29904	0.34443
ARAP1	Yes	Simple linear regression model	0.19591	0.17613	0.58629	0.60143	0.42748	0.46157
ARAP2	Yes	Simple linear regression model	0.27306	0.29769	0.89444	0.93421	0.68207	0.7468
ARAP3	Yes	Simple linear regression model	0.51126	0.48763	0.63285	0.67159	0.48386	0.48694
ARC	Yes	Simple linear regression model	0.24204	0.20884	1.89097	1.98121	1.52124	1.57652
ARCN1	Yes	Simple linear regression model	0.29237	0.16269	0.42059	0.46778	0.33266	0.37018
AREG	No	Simple linear regression model	0.22944	0.14597	2.25301	2.28686	1.7832	1.77401
ARF1	Yes	Simple linear regression model	0.38705	0.49916	0.41363	0.41174	0.3227	0.31133
ARF3	Yes	Simple linear regression model	0.40406	0.41223	0.36623	0.3521	0.2788	0.2676
ARF4	Yes	Simple linear regression model	0.23659	0.22371	0.41835	0.45624	0.32431	0.34453
ARF5	Yes	Simple linear regression model	0.30447	0.30489	0.53696	0.57146	0.41364	0.43187
ARF6	Yes	Simple linear regression model	0.18889	0.28481	0.42277	0.46618	0.31845	0.36082
ARFGAP1	Yes	Simple linear regression model	0.39733	0.34974	0.6068	0.65396	0.46841	0.5076
ARFGAP2	No	Simple linear regression model	0.20449	0.11853	0.37332	0.40642	0.28238	0.31428
ARFGAP3	Yes	Simple linear regression model	0.24835	0.1611	0.58993	0.58797	0.45117	0.47651
ARFGEF1	No	Simple linear regression model	0.28596	0.13646	0.64682	0.73493	0.50914	0.5555
ARFGEF2	Yes	Simple linear regression model	0.29912	0.23606	0.67453	0.69437	0.50217	0.53413
ARFIP1	Yes	Simple linear regression model	0.28606	0.30493	0.45527	0.43187	0.3329	0.31835
ARFIP2	Yes	Simple linear regression model	0.38611	0.43368	0.57733	0.55893	0.45807	0.45337
ARFRP1	Yes	Simple linear regression model	0.38946	0.28868	0.68894	0.75882	0.5178	0.55426
ARG1	No	Simple linear regression model	0.05773	0.02991	0.73563	0.6249	0.43348	0.43825
ARG2	No	Simple linear regression model	0.15604	0.15832	0.64554	0.68374	0.47535	0.54917
ARGFXP2	No	Simple linear regression model	0.05491	0.04371	0.73257	0.68109	0.52737	0.57237
ARGLU1	No	Simple linear regression model	0.21386	0.15262	0.68978	0.68359	0.55198	0.54358
ARHGAP1	No	Simple linear regression model	0.24027	0.11855	0.38492	0.42484	0.29683	0.34248
ARHGAP10	Yes	Simple linear regression model	0.42499	0.5114	0.78929	0.81315	0.59235	0.58645
ARHGAP11A	Yes	Simple linear regression model	0.4401	0.41048	0.92641	0.9691	0.72043	0.72483
ARHGAP11B	Yes	Simple linear regression model	0.28908	0.26952	1.18687	1.25356	0.89853	0.95356
ARHGAP12	Yes	Simple linear regression model	0.2714	0.19512	0.6335	0.61871	0.4567	0.44674
ARHGAP15	Yes	Simple linear regression model	0.61031	0.60824	0.74401	0.71977	0.5342	0.55524
ARHGAP17	Yes	Simple linear regression model	0.17956	0.27538	0.35796	0.3581	0.26725	0.27788
ARHGAP18	Yes	Simple linear regression model	0.17497	0.19723	0.61272	0.60082	0.47428	0.45039
ARHGAP19	Yes	Simple linear regression model	0.41155	0.44355	0.51673	0.51738	0.39605	0.40357
ARHGAP20	Yes	Simple linear regression model	0.63182	0.61801	1.00299	1.10461	0.76784	0.83983
ARHGAP21	Yes	Simple linear regression model	0.36684	0.42703	0.64547	0.65664	0.49456	0.4909
ARHGAP22	Yes	Simple linear regression model	0.41215	0.31787	0.89049	0.93239	0.69589	0.7145
ARHGAP23	Yes	Simple linear regression model	0.39484	0.38128	0.73193	0.73896	0.53697	0.55877
ARHGAP24	Yes	Simple linear regression model	0.47015	0.44093	0.71666	0.75116	0.52622	0.55479
ARHGAP25	Yes	Simple linear regression model	0.73721	0.70593	0.53289	0.53694	0.413	0.4299
ARHGAP26	Yes	Simple linear regression model	0.35529	0.31248	0.9254	0.93261	0.70394	0.68638
ARHGAP27	Yes	Simple linear regression model	0.32105	0.21997	0.62213	0.66279	0.47626	0.52463
ARHGAP28	Yes	Polynomial 4 regression model	0.52041	0.57348	0.97478	0.95692	0.75562	0.76088
ARHGAP29	No	Simple linear regression model	0.21843	0.15528	0.98995	0.93716	0.75028	0.72276
ARHGAP30	Yes	Simple linear regression model	0.70475	0.67955	0.56345	0.54061	0.44101	0.41534
ARHGAP31	Yes	Simple linear regression model	0.51604	0.54133	0.65887	0.69549	0.50397	0.54766
ARHGAP32	Yes	Simple linear regression model	0.29111	0.19739	0.80417	0.79424	0.62558	0.58958
ARHGAP33	Yes	Simple linear regression model	0.32525	0.28969	0.89484	0.96184	0.71088	0.75386
ARHGAP36	No	Simple linear regression model	0.23359	0.14377	2.66152	2.48162	1.9776	1.90673
ARHGAP39	Yes	Simple linear regression model	0.45774	0.4496	0.73166	0.78919	0.57639	0.62981
ARHGAP4	Yes	Simple linear regression model	0.40263	0.29493	0.89229	0.92326	0.67849	0.69778
ARHGAP42	Yes	Simple linear regression model	0.26123	0.33781	1.05396	1.05136	0.81131	0.80214
ARHGAP5	Yes	Simple linear regression model	0.28527	0.24388	0.72189	0.72291	0.52735	0.54827
ARHGAP6	Yes	Simple linear regression model	0.50497	0.39652	0.85073	0.97151	0.62537	0.71895
ARHGAP8	Yes	Polynomial 4 regression model	0.39218	0.37176	0.82749	0.93414	0.60272	0.66494
ARHGAP9	Yes	Simple linear regression model	0.71928	0.69194	0.70248	0.67381	0.52597	0.52248
ARHGDIA	Yes	Simple linear regression model	0.39101	0.25949	0.50547	0.52867	0.38729	0.41155
ARHGDIB	Yes	Simple linear regression model	0.47037	0.53007	0.67119	0.66958	0.49744	0.51814
ARHGDIG	Yes	Simple linear regression model	0.26461	0.16351	1.61402	1.77391	1.30086	1.45173
ARHGEF1	Yes	Simple linear regression model	0.48572	0.43822	0.58179	0.5456	0.44846	0.43057
ARHGEF10	Yes	Simple linear regression model	0.33755	0.26307	0.65767	0.72998	0.49888	0.50559
ARHGEF10L	Yes	Simple linear regression model	0.20598	0.18455	0.61448	0.66098	0.47245	0.51183
ARHGEF11	No	Simple linear regression model	0.22257	0.14314	0.48392	0.44154	0.35489	0.33547
ARHGEF12	Yes	Simple linear regression model	0.48882	0.29385	0.56332	0.64622	0.42841	0.47966
ARHGEF15	Yes	Simple linear regression model	0.62451	0.60356	0.68461	0.74599	0.52105	0.57608
ARHGEF16	Yes	Simple linear regression model	0.26407	0.27898	0.88645	0.88087	0.66434	0.67063
ARHGEF17	Yes	Simple linear regression model	0.17281	0.1801	0.60785	0.60076	0.45185	0.45165
ARHGEF18	Yes	Simple linear regression model	0.27378	0.2745	0.48473	0.46664	0.35431	0.36889
ARHGEF19	Yes	Simple linear regression model	0.38761	0.32666	0.76527	0.83581	0.58285	0.66578
ARHGEF2	Yes	Simple linear regression model	0.32351	0.21516	0.61086	0.63394	0.48389	0.50837
ARHGEF3	Yes	Simple linear regression model	0.32254	0.2891	0.60593	0.59407	0.47223	0.46978
ARHGEF33	No	Simple linear regression model	0.25436	0.13475	0.8812	1.08964	0.67381	0.84877
ARHGEF35	No	Simple linear regression model	0.15491	0.06801	0.83273	1.03687	0.62858	0.71207
ARHGEF37	Yes	Simple linear regression model	0.31531	0.19207	0.95385	1.05617	0.72734	0.78576
ARHGEF38	Yes	Simple linear regression model	0.46989	0.30763	1.37063	1.51801	1.09668	1.21748
ARHGEF4	Yes	Simple linear regression model	0.57188	0.60686	1.08271	1.05441	0.80478	0.80531
ARHGEF5	No	Simple linear regression model	0.27634	0.09151	0.55562	0.80978	0.42744	0.45674
ARHGEF6	Yes	Simple linear regression model	0.32767	0.44257	0.9588	0.93101	0.74378	0.74007
ARHGEF7	Yes	Simple linear regression model	0.26978	0.24361	0.45253	0.46389	0.35139	0.35991
ARHGEF9	Yes	Simple linear regression model	0.31535	0.35006	0.58365	0.55958	0.41655	0.40702
ARID1A	No	Simple linear regression model	0.18187	0.05182	0.49313	0.57296	0.37213	0.40947
ARID1B	Yes	Simple linear regression model	0.23338	0.22965	0.4953	0.4473	0.36297	0.33798
ARID2	Yes	Simple linear regression model	0.27751	0.16903	0.58817	0.59339	0.46365	0.47017
ARID3A	Yes	Simple linear regression model	0.30459	0.29058	0.65562	0.69524	0.50718	0.53329
ARID3B	No	Simple linear regression model	0.16605	0.14013	0.58509	0.5243	0.43489	0.40038
ARID3C	Yes	Simple linear regression model	0.1954	0.16439	0.70331	0.72456	0.53274	0.55724
ARID4A	Yes	Simple linear regression model	0.32981	0.3056	0.57788	0.59541	0.43816	0.46953
ARID4B	Yes	Simple linear regression model	0.26759	0.16714	0.52329	0.53999	0.39677	0.40297
ARID5A	Yes	Simple linear regression model	0.33242	0.28177	0.90327	1.00963	0.70392	0.75653
ARID5B	Yes	Simple linear regression model	0.39821	0.43262	0.79955	0.79975	0.6023	0.60036
ARIH1	Yes	Simple linear regression model	0.28313	0.22209	0.4257	0.43149	0.31539	0.33511
ARIH2	No	Simple linear regression model	0.23935	0.15341	0.32734	0.35861	0.25345	0.27189
ARL1	Yes	Simple linear regression model	0.24258	0.27144	0.45037	0.43771	0.34648	0.33387
ARL10	Yes	Simple linear regression model	0.26658	0.23377	1.04584	1.09652	0.83351	0.83845
ARL11	Yes	Simple linear regression model	0.22116	0.20924	1.02667	1.00142	0.80966	0.82078
ARL13B	No	Simple linear regression model	0.17931	0.05168	0.61416	0.70482	0.45048	0.52546
ARL14	Yes	Simple linear regression model	0.20202	0.20059	0.97268	1.07946	0.63718	0.69305
ARL15	Yes	Simple linear regression model	0.25832	0.17942	0.90687	0.9251	0.66223	0.70466
ARL16	Yes	Simple linear regression model	0.24652	0.23049	0.59803	0.59731	0.45256	0.46049
ARL17A	No	Simple linear regression model	0.13486	0.13154	0.70175	0.63161	0.54883	0.5059
ARL17B	No	Simple linear regression model	0.16174	0.01746	0.78279	0.84513	0.63344	0.67986
ARL2	Yes	Simple linear regression model	0.21375	0.20891	0.62868	0.61779	0.48497	0.47144
ARL2BP	Yes	Simple linear regression model	0.25182	0.25367	0.39017	0.3678	0.30228	0.28821
ARL3	Yes	Simple linear regression model	0.353	0.48246	0.5523	0.50851	0.41995	0.37709
ARL4A	Yes	Simple linear regression model	0.45183	0.37501	0.79808	0.85371	0.60696	0.67523
ARL4C	Yes	Polynomial 4 regression model	0.56884	0.61199	0.73547	0.7348	0.55269	0.55806
ARL4D	No	Simple linear regression model	0.21059	0.1396	1.01641	1.08637	0.77583	0.82976
ARL5A	No	Simple linear regression model	0.21054	0.14037	0.45018	0.53958	0.34941	0.40468
ARL5B	Yes	Simple linear regression model	0.2812	0.25998	0.83013	0.89711	0.6335	0.64759
ARL5C	No	Simple linear regression model	0.06402	0.04967	0.58351	0.55145	0.40403	0.43005
ARL6	Yes	Simple linear regression model	0.34495	0.18177	0.48858	0.54995	0.37007	0.42694
ARL6IP1	Yes	Simple linear regression model	0.34241	0.17407	0.54406	0.5972	0.42591	0.4569
ARL6IP4	Yes	Simple linear regression model	0.32564	0.294	0.75896	0.77348	0.56126	0.59904
ARL6IP5	Yes	Simple linear regression model	0.25289	0.22101	0.43168	0.46943	0.33486	0.36149
ARL6IP6	No	Simple linear regression model	0.21227	0.12033	0.50698	0.60607	0.36887	0.44134
ARL8A	Yes	Simple linear regression model	0.28261	0.26533	0.42776	0.44415	0.3321	0.34093
ARL8B	No	Simple linear regression model	0.18648	0.10403	0.43501	0.4464	0.33634	0.33046
ARL9	Yes	Simple linear regression model	0.40754	0.38465	1.30136	1.32745	1.00461	1.03258
ARMC1	Yes	Simple linear regression model	0.30609	0.25691	0.55958	0.56055	0.42266	0.43543
ARMC10	No	Simple linear regression model	0.14146	0.13375	0.39544	0.4151	0.30158	0.30187
ARMC2	No	Simple linear regression model	0.26568	0.11416	0.58211	0.67659	0.43188	0.50303
ARMC3	Yes	Simple linear regression model	0.25672	0.18406	1.91931	2.04925	1.55501	1.67996
ARMC4	No	Simple linear regression model	0.25103	0.13809	1.63707	1.90617	1.27944	1.39146
ARMC5	Yes	Simple linear regression model	0.36533	0.33671	0.63122	0.676	0.48844	0.53593
ARMC6	Yes	Simple linear regression model	0.40482	0.25323	0.49044	0.56265	0.37855	0.44414
ARMC7	Yes	Simple linear regression model	0.21844	0.19012	0.53736	0.53653	0.41512	0.4163
ARMC8	Yes	Simple linear regression model	0.23094	0.23344	0.37455	0.36465	0.28062	0.28351
ARMC9	Yes	Simple linear regression model	0.33274	0.27512	0.60202	0.65848	0.45899	0.49594
ARMCX1	Yes	Simple linear regression model	0.31881	0.24478	0.8149	0.99222	0.59819	0.72654
ARMCX2	Yes	Simple linear regression model	0.35267	0.2328	0.83472	0.91572	0.61788	0.70139
ARMCX3	No	Simple linear regression model	0.24951	0.10985	0.57585	0.59363	0.39438	0.43924
ARMCX5	No	Simple linear regression model	0.26135	0.07937	0.44806	0.4867	0.3402	0.36511
ARMCX6	No	Simple linear regression model	0.20797	0.15947	0.53466	0.65251	0.37982	0.46
ARMS2	No	Simple linear regression model	0.15008	0.09543	0.43547	0.45304	0.3324	0.33227
ARNT	Yes	Simple linear regression model	0.27324	0.20482	0.42027	0.45184	0.31766	0.34693
ARNT2	Yes	Simple linear regression model	0.28618	0.2948	1.44947	1.40089	1.08544	1.10128
ARNTL	No	Simple linear regression model	0.12646	0.08993	0.61961	0.68196	0.48345	0.51997
ARNTL2	Yes	Simple linear regression model	0.37769	0.3525	1.29568	1.42236	1.00307	1.10594
ARPC1A	No	Simple linear regression model	0.17131	0.14997	0.44053	0.41517	0.33071	0.32842
ARPC1B	Yes	Simple linear regression model	0.34561	0.30681	0.74574	0.73487	0.58013	0.56904
ARPC2	Yes	Simple linear regression model	0.43112	0.34465	0.33388	0.34931	0.2591	0.272
ARPC3	Yes	Simple linear regression model	0.24607	0.27593	0.42889	0.44148	0.33302	0.34562
ARPC4	No	Simple linear regression model	0.2012	0.12564	0.39303	0.40527	0.29359	0.30871
ARPC5	Yes	Simple linear regression model	0.30239	0.30139	0.42933	0.42267	0.33399	0.33769
ARPC5L	Yes	Simple linear regression model	0.37955	0.27341	0.45292	0.49783	0.34489	0.403
ARPM1	Yes	Simple linear regression model	0.23832	0.21744	0.69075	0.61286	0.51539	0.47256
ARPP19	Yes	Simple linear regression model	0.33505	0.36252	0.4761	0.47029	0.355	0.35569
ARPP21	No	Simple linear regression model	0.0573	0.01424	1.53925	1.2786	0.94437	0.82086
ARRB1	Yes	Simple linear regression model	0.40221	0.41393	0.71716	0.82315	0.51879	0.58373
ARRB2	Yes	Simple linear regression model	0.41492	0.2982	0.45877	0.5008	0.35631	0.3875
ARRDC1	Yes	Simple linear regression model	0.34884	0.30066	0.70882	0.7393	0.56039	0.59742
ARRDC2	No	Simple linear regression model	0.24198	0.0797	0.6945	0.72453	0.53587	0.55943
ARRDC3	Yes	Simple linear regression model	0.35367	0.3436	0.76884	0.77601	0.59469	0.62364
ARRDC4	Yes	Simple linear regression model	0.30129	0.29801	0.78749	0.85566	0.57764	0.63886
ARRDC5	Yes	Simple linear regression model	0.52286	0.51529	0.73787	0.78258	0.56758	0.5837
ARSA	No	Simple linear regression model	0.19325	0.15039	0.78538	0.73068	0.59376	0.58575
ARSB	Yes	Simple linear regression model	0.31761	0.29592	0.64097	0.70272	0.51593	0.52986
ARSD	Yes	Simple linear regression model	0.31063	0.25833	0.6596	0.66611	0.50701	0.52384
ARSE	Yes	Simple linear regression model	0.25015	0.27026	1.35372	1.42741	1.07279	1.11754
ARSF	No	Simple linear regression model	0.20023	0.09604	1.04459	1.3451	0.65353	0.81553
ARSG	Yes	Simple linear regression model	0.55658	0.56361	0.96179	0.91565	0.7479	0.67771
ARSH	Yes	Simple linear regression model	0.2736	0.23693	1.11304	1.1258	0.89823	0.9022
ARSI	Yes	Simple linear regression model	0.3369	0.33517	1.21583	1.33726	0.93429	1.01136
ARSJ	No	Simple linear regression model	0.23036	0.13284	1.20198	1.22202	0.90613	0.91237
ARSK	No	Simple linear regression model	0.18674	0.10433	0.6416	0.71222	0.49406	0.52785
ART1	No	Simple linear regression model	0.09626	0.08488	0.71693	0.6853	0.48187	0.4744
ART3	Yes	Polynomial 4 regression model	0.67288	0.4988	1.5009	1.85052	0.98104	1.1259
ART4	Yes	Simple linear regression model	0.30884	0.3692	1.30769	1.2958	0.93028	0.91769
ART5	Yes	Simple linear regression model	0.28447	0.279	1.17201	1.17106	0.9034	0.89126
ARTN	Yes	Simple linear regression model	0.29053	0.32567	1.54959	1.66243	1.22443	1.28554
ARV1	Yes	Simple linear regression model	0.28515	0.44547	0.5565	0.53417	0.41937	0.41368
ARVCF	Yes	Simple linear regression model	0.25712	0.30747	0.91511	0.87866	0.71044	0.67706
ARX	Yes	Simple linear regression model	0.28839	0.25282	1.95441	1.75997	1.53777	1.44314
AS3MT	Yes	Simple linear regression model	0.31096	0.23635	1.21953	1.23397	0.93648	0.91623
ASAH1	Yes	Simple linear regression model	0.3617	0.29244	0.83626	0.90134	0.64461	0.70144
ASAH2	No	Simple linear regression model	0.10068	0.00712	1.11832	1.18781	0.90107	0.94943
ASAH2B	No	Simple linear regression model	0.11739	0.03177	1.38912	1.46775	1.14712	1.24629
ASAM	Yes	Simple linear regression model	0.50123	0.54215	1.11075	1.18551	0.83823	0.87824
ASAP1	Yes	Simple linear regression model	0.20083	0.25169	0.6493	0.66085	0.49773	0.50237
ASAP2	Yes	Simple linear regression model	0.34526	0.32882	0.6017	0.57124	0.45171	0.42653
ASAP3	No	Simple linear regression model	0.22491	0.15817	0.63402	0.58427	0.487	0.44405
ASB1	Yes	Simple linear regression model	0.35762	0.37951	0.46348	0.51699	0.36431	0.39732
ASB12	Yes	Simple linear regression model	0.22953	0.27662	0.90617	0.93901	0.74163	0.76536
ASB13	Yes	Simple linear regression model	0.32658	0.37337	0.76514	0.71226	0.5901	0.56828
ASB14	Yes	Simple linear regression model	0.26004	0.22198	0.62851	0.61561	0.49579	0.4821
ASB15	No	Simple linear regression model	0.10329	0.10756	0.80826	0.753	0.52048	0.5128
ASB16	Yes	Simple linear regression model	0.401	0.37402	1.03661	1.08519	0.81576	0.85941
ASB2	Yes	Simple linear regression model	0.61073	0.49864	0.86464	0.97766	0.67232	0.7351
ASB3	No	Simple linear regression model	0.12874	0.06341	0.38119	0.40119	0.29046	0.29519
ASB4	Yes	Simple linear regression model	0.22337	0.1735	0.75141	0.81597	0.57081	0.61855
ASB5	No	Simple linear regression model	0.07335	0.13234	0.9314	0.70825	0.53792	0.4899
ASB6	Yes	Simple linear regression model	0.23839	0.23987	0.38161	0.38238	0.29496	0.29939
ASB7	Yes	Simple linear regression model	0.242	0.16575	0.4504	0.46013	0.33423	0.34649
ASB8	Yes	Simple linear regression model	0.30416	0.18923	0.36922	0.42182	0.26792	0.31754
ASB9	No	Simple linear regression model	0.20721	0.15354	1.06813	0.98163	0.80065	0.74333
ASCC1	Yes	Simple linear regression model	0.18739	0.18759	0.43492	0.42686	0.3146	0.34606
ASCC2	Yes	Simple linear regression model	0.33427	0.2484	0.37747	0.39966	0.28609	0.30646
ASCC3	Yes	Simple linear regression model	0.20503	0.19729	0.66552	0.68496	0.50134	0.54073
ASCL1	Yes	Simple linear regression model	0.34608	0.25667	2.34271	2.48571	1.74998	1.88364
ASCL2	Yes	Simple linear regression model	0.30923	0.31068	1.54271	1.51438	1.2143	1.24066
ASCL3	No	Simple linear regression model	0.0208	0.00516	0.30228	0.27988	0.23441	0.23269
ASCL4	Yes	Simple linear regression model	0.20815	0.16907	1.2752	1.23704	0.93228	0.92695
ASF1A	Yes	Simple linear regression model	0.24488	0.17697	0.51285	0.51581	0.37957	0.41169
ASF1B	Yes	Simple linear regression model	0.53181	0.55663	0.91295	0.97249	0.70656	0.76351
ASFMR1	No	Simple linear regression model	0.07166	0.01304	0.62105	0.63879	0.50404	0.52099
ASGR1	Yes	Simple linear regression model	0.27549	0.17372	1.01575	1.08917	0.75307	0.83498
ASGR2	Yes	Simple linear regression model	0.41099	0.39073	0.91642	0.81268	0.67495	0.63599
ASH1L	Yes	Simple linear regression model	0.29412	0.23183	0.6912	0.66107	0.53453	0.51343
ASH2L	Yes	Polynomial 3 regression model	0.54996	0.24322	0.59269	0.61675	0.41685	0.45766
ASIP	No	Simple linear regression model	0.17602	0.0891	0.80292	0.80459	0.60318	0.60619
ASL	Yes	Simple linear regression model	0.29712	0.23698	0.61949	0.62673	0.47638	0.47434
ASMT	No	Simple linear regression model	0.19221	0.07376	0.77116	0.89632	0.56185	0.66759
ASMTL	Yes	Simple linear regression model	0.26485	0.18508	0.66617	0.68454	0.50255	0.54416
ASNA1	Yes	Simple linear regression model	0.21902	0.16332	0.46897	0.47715	0.35188	0.36213
ASNS	Yes	Simple linear regression model	0.43889	0.33667	0.72955	0.813	0.54554	0.62888
ASNSD1	No	Simple linear regression model	0.16427	0.14288	0.35031	0.35951	0.25794	0.26572
ASPA	Yes	Simple linear regression model	0.58024	0.5864	1.10997	1.18387	0.8673	0.89941
ASPDH	No	Simple linear regression model	0.067	0.00235	0.45752	0.53022	0.33572	0.37423
ASPG	No	Simple linear regression model	0.16295	0.14599	1.27717	1.29878	0.89035	0.95066
ASPH	Yes	Simple linear regression model	0.35116	0.38645	0.93214	0.89579	0.72055	0.71829
ASPHD1	Yes	Simple linear regression model	0.31116	0.23637	1.60169	1.83027	1.25343	1.42548
ASPHD2	Yes	Simple linear regression model	0.24256	0.22797	0.7463	0.79196	0.57205	0.59929
ASPM	Yes	Simple linear regression model	0.52553	0.54451	1.2213	1.32724	0.9519	1.03191
ASPN	Yes	Simple linear regression model	0.39314	0.39829	1.54161	1.56403	1.19296	1.17564
ASPRV1	Yes	Simple linear regression model	0.25698	0.29558	0.7945	0.75433	0.58145	0.56315
ASPSCR1	Yes	Simple linear regression model	0.38333	0.39202	0.72166	0.69984	0.55315	0.55125
ASRGL1	No	Simple linear regression model	0.19257	0.11785	1.49863	1.45327	1.18466	1.16199
ASS1	Yes	Simple linear regression model	0.41882	0.38924	1.28395	1.39177	1.00009	1.08051
ASTE1	No	Simple linear regression model	0.22993	0.10976	0.38362	0.3891	0.29016	0.28768
ASTL	No	Simple linear regression model	0.17849	0.14989	1.13785	1.18223	0.91433	0.94814
ASTN1	Yes	Simple linear regression model	0.46049	0.33449	1.50399	1.7242	1.17028	1.22866
ASTN2	Yes	Polynomial 4 regression model	0.46281	0.43239	1.08036	1.129	0.83251	0.87269
ASXL1	Yes	Simple linear regression model	0.19388	0.20102	0.38689	0.36702	0.30182	0.27591
ASXL2	Yes	Simple linear regression model	0.24607	0.25504	1.15311	1.19578	0.85921	0.89661
ASXL3	Yes	Simple linear regression model	0.31782	0.37433	1.29587	1.33198	0.95119	1.03068
ATAD1	No	Simple linear regression model	0.21803	0.09841	0.56107	0.61629	0.35777	0.37161
ATAD2	Yes	Simple linear regression model	0.38782	0.34527	0.8871	0.98138	0.69017	0.74929
ATAD2B	No	Simple linear regression model	0.18466	0.09343	0.55547	0.626	0.4223	0.47784
ATAD3A	Yes	Simple linear regression model	0.42305	0.36992	0.79321	0.76347	0.58203	0.60075
ATAD3B	Yes	Simple linear regression model	0.44226	0.3394	0.89005	0.96319	0.6849	0.76349
ATAD3C	No	Simple linear regression model	0.19696	0.11681	1.54552	1.70161	1.2354	1.37743
ATAD5	Yes	Simple linear regression model	0.2508	0.20393	0.92124	1.0263	0.71308	0.80471
ATCAY	No	Polynomial 4 regression model	0.18752	1e-05	0.77387	0.8857	0.44198	0.48401
ATE1	Yes	Simple linear regression model	0.25674	0.20836	0.941	0.94168	0.68615	0.70488
ATF1	No	Simple linear regression model	0.19389	0.15034	0.43287	0.46311	0.32543	0.36072
ATF2	Yes	Simple linear regression model	0.25481	0.25095	0.78538	0.77237	0.57509	0.58188
ATF3	Yes	Simple linear regression model	0.31367	0.20057	1.3185	1.52884	1.03306	1.17435
ATF4	No	Simple linear regression model	0.2039	0.12296	0.49761	0.54666	0.39315	0.40957
ATF5	No	Simple linear regression model	0.19573	0.09272	0.61116	0.71111	0.47718	0.54362
ATF6	No	Simple linear regression model	0.22938	0.14976	0.51332	0.54768	0.39151	0.41445
ATF6B	Yes	Simple linear regression model	0.22742	0.26267	0.41265	0.40869	0.31923	0.31872
ATF7	Yes	Simple linear regression model	0.40743	0.3259	0.4478	0.46748	0.34811	0.36217
ATF7IP	Yes	Simple linear regression model	0.2545	0.22593	0.6913	0.74942	0.53203	0.58163
ATF7IP2	No	Simple linear regression model	0.33804	0.15006	0.96767	1.05775	0.75915	0.82169
ATG10	No	Simple linear regression model	0.08672	0.03639	0.48822	0.48435	0.37466	0.38652
ATG12	Yes	Simple linear regression model	0.24206	0.28232	0.35256	0.37128	0.26728	0.28536
ATG16L1	Yes	Simple linear regression model	0.30025	0.30308	0.50411	0.57373	0.39215	0.4495
ATG16L2	Yes	Simple linear regression model	0.3352	0.2769	0.85314	0.93309	0.66959	0.72115
ATG2A	No	Simple linear regression model	0.197	0.04004	0.50902	0.52761	0.37652	0.41346
ATG2B	Yes	Simple linear regression model	0.41704	0.26598	0.52618	0.60157	0.40234	0.46052
ATG3	No	Simple linear regression model	0.26026	0.15758	0.30555	0.34585	0.23231	0.25799
ATG4A	Yes	Simple linear regression model	0.22133	0.20736	0.39432	0.4556	0.30634	0.33439
ATG4B	Yes	Simple linear regression model	0.35271	0.25784	0.45818	0.4934	0.35652	0.38029
ATG4C	Yes	Simple linear regression model	0.24176	0.21664	0.45493	0.47392	0.3495	0.35445
ATG4D	Yes	Simple linear regression model	0.30277	0.2488	0.58818	0.61024	0.46365	0.49073
ATG5	No	Simple linear regression model	0.20142	0.08643	0.45941	0.56518	0.33095	0.35215
ATG7	No	Simple linear regression model	0.12227	0.07686	0.37112	0.4071	0.2639	0.29664
ATG9A	Yes	Simple linear regression model	0.21023	0.32337	0.35154	0.2983	0.27345	0.23023
ATG9B	Yes	Simple linear regression model	0.27467	0.2073	1.23133	1.48038	0.95227	1.11028
ATHL1	Yes	Simple linear regression model	0.46617	0.43875	1.24762	1.29053	0.99615	1.02295
ATIC	Yes	Simple linear regression model	0.28434	0.31727	0.43417	0.40983	0.33269	0.32117
ATL1	Yes	Simple linear regression model	0.36595	0.25224	0.77373	0.77851	0.58739	0.57088
ATL2	Yes	Simple linear regression model	0.41424	0.43794	0.58152	0.57164	0.43841	0.44708
ATL3	Yes	Simple linear regression model	0.24452	0.25975	0.66446	0.70314	0.533	0.52402
ATM	Yes	Simple linear regression model	0.22558	0.20802	0.71763	0.74138	0.55649	0.56824
ATMIN	Yes	Simple linear regression model	0.39347	0.30821	0.38963	0.38743	0.29756	0.31416
ATN1	Yes	Simple linear regression model	0.23425	0.28435	0.45952	0.40341	0.34945	0.3174
ATOH1	No	Simple linear regression model	0.00262	0.00366	0.13669	0.08923	0.03771	0.03159
ATOH7	Yes	Simple linear regression model	0.30551	0.25474	0.84193	0.77719	0.63523	0.58709
ATOH8	Yes	Simple linear regression model	0.63817	0.63828	1.1301	1.18938	0.8867	0.94765
ATOX1	Yes	Simple linear regression model	0.27664	0.26047	0.62237	0.62702	0.47485	0.48429
ATP10A	Yes	Polynomial 4 regression model	0.43387	0.36469	0.82896	0.85183	0.64888	0.6456
ATP10B	Yes	Simple linear regression model	0.25484	0.3318	1.50816	1.5189	1.18106	1.1457
ATP10D	Yes	Simple linear regression model	0.22065	0.23932	0.82518	0.78795	0.64114	0.61593
ATP11A	Yes	Simple linear regression model	0.3413	0.31413	0.88651	0.8137	0.66681	0.61283
ATP11B	Yes	Simple linear regression model	0.29403	0.42177	0.93269	0.82181	0.70398	0.62863
ATP11C	Yes	Simple linear regression model	0.32937	0.3852	0.67857	0.6732	0.52261	0.52802
ATP12A	No	Simple linear regression model	0.13105	0.13315	1.25263	1.18512	0.78212	0.79531
ATP13A1	Yes	Simple linear regression model	0.40402	0.33243	0.42199	0.47097	0.32863	0.37335
ATP13A2	Yes	Simple linear regression model	0.2199	0.23905	0.69577	0.66372	0.5432	0.50627
ATP13A3	Yes	Simple linear regression model	0.2343	0.2092	0.62157	0.6651	0.47383	0.49544
ATP13A4	Yes	Simple linear regression model	0.35471	0.3358	2.16074	2.02783	1.73995	1.6043
ATP13A5	Yes	Simple linear regression model	0.36928	0.41448	2.33876	2.2587	1.87682	1.72922
ATP1A1	No	Simple linear regression model	0.22533	0.15221	0.57057	0.55687	0.4134	0.4362
ATP1A2	Yes	Simple linear regression model	0.52077	0.6214	1.83902	1.648	1.39463	1.29147
ATP1A3	Yes	Simple linear regression model	0.42964	0.36825	1.63442	1.67573	1.2287	1.26416
ATP1A4	Yes	Simple linear regression model	0.26706	0.23345	1.85913	1.87659	1.44712	1.456
ATP1B1	Yes	Simple linear regression model	0.30607	0.19263	1.05728	1.07864	0.80744	0.83654
ATP1B2	Yes	Simple linear regression model	0.44289	0.30582	0.98044	1.18138	0.7525	0.82182
ATP1B3	Yes	Simple linear regression model	0.36124	0.35065	0.58564	0.56998	0.44035	0.45656
ATP1B4	No	Simple linear regression model	0.01229	0.05386	0.41385	0.21844	0.18043	0.15658
ATP2A1	No	Simple linear regression model	0.13607	0.06399	1.07847	1.07973	0.77316	0.86522
ATP2A2	No	Simple linear regression model	0.23525	0.13793	0.49371	0.50792	0.36476	0.38383
ATP2A3	Yes	Simple linear regression model	0.27159	0.31732	1.20634	1.13906	0.92031	0.90604
ATP2B1	Yes	Simple linear regression model	0.28852	0.17354	0.66663	0.75605	0.50738	0.5837
ATP2B2	Yes	Simple linear regression model	0.20691	0.22493	1.6524	1.7111	1.21446	1.22684
ATP2B3	No	Simple linear regression model	0.16717	0.10934	1.01194	1.25022	0.62605	0.77823
ATP2B4	Yes	Simple linear regression model	0.25769	0.36575	0.79625	0.72123	0.60688	0.56007
ATP2C1	Yes	Simple linear regression model	0.29144	0.17626	0.43128	0.45544	0.33048	0.3503
ATP2C2	Yes	Polynomial 4 regression model	0.32915	0.32301	1.40089	1.42879	1.02673	1.0034
ATP4A	Yes	Simple linear regression model	0.21928	0.1601	0.61333	0.57159	0.38767	0.41482
ATP5A1	No	Simple linear regression model	0.17197	0.10399	0.40782	0.4153	0.31762	0.33054
ATP5B	No	Simple linear regression model	0.25016	0.14907	0.36759	0.40982	0.27625	0.31332
ATP5C1	Yes	Polynomial 4 regression model	0.37898	0.30657	0.44028	0.49162	0.34015	0.34999
ATP5D	Yes	Simple linear regression model	0.36615	0.28727	0.85266	0.91025	0.65432	0.69261
ATP5E	No	Simple linear regression model	0.19004	0.10228	0.59992	0.65247	0.45281	0.47158
ATP5EP2	No	Simple linear regression model	0.16968	0.11003	0.77994	0.84391	0.58661	0.62547
ATP5F1	No	Simple linear regression model	0.16825	0.14854	0.36913	0.34608	0.28447	0.26456
ATP5G1	No	Simple linear regression model	0.13924	0.16529	0.74928	0.73728	0.54082	0.52494
ATP5G2	Yes	Simple linear regression model	0.20613	0.24838	0.50834	0.5311	0.39545	0.40554
ATP5G3	No	Simple linear regression model	0.23175	0.11773	0.43132	0.54877	0.32793	0.37182
ATP5H	No	Simple linear regression model	0.19261	0.11294	0.56652	0.60529	0.44509	0.46984
ATP5I	No	Simple linear regression model	0.14118	0.0983	0.70994	0.73608	0.52917	0.56085
ATP5J	No	Simple linear regression model	0.15326	0.049	0.49987	0.53351	0.38366	0.40345
ATP5J2	Yes	Simple linear regression model	0.25071	0.19305	0.64163	0.71617	0.49668	0.56056
ATP5L	No	Simple linear regression model	0.14301	0.07552	0.50808	0.56542	0.39918	0.41883
ATP5L2	No	Simple linear regression model	0.16105	0.0492	0.4798	0.50041	0.34543	0.39575
ATP5O	No	Simple linear regression model	0.10552	0.07685	0.47025	0.50168	0.36207	0.38415
ATP5S	Yes	Simple linear regression model	0.20191	0.21094	0.47157	0.5048	0.36163	0.37617
ATP5SL	No	Simple linear regression model	0.14009	0.1559	0.38379	0.37262	0.28219	0.29076
ATP6AP1	Yes	Simple linear regression model	0.42795	0.37738	0.48977	0.53591	0.38121	0.42418
ATP6AP1L	Yes	Simple linear regression model	0.36108	0.36254	0.72809	0.74955	0.57416	0.57669
ATP6AP2	No	Simple linear regression model	0.15344	0.12108	0.44221	0.45562	0.34232	0.3446
ATP6V0A1	Yes	Simple linear regression model	0.21606	0.19638	0.48073	0.42673	0.34594	0.33202
ATP6V0A2	No	Simple linear regression model	0.20463	0.12187	0.42799	0.45299	0.32506	0.35722
ATP6V0A4	Yes	Simple linear regression model	0.19929	0.29972	2.5113	2.22666	2.09989	1.83033
ATP6V0B	Yes	Simple linear regression model	0.32488	0.41719	0.59758	0.55177	0.47946	0.43672
ATP6V0C	Yes	Simple linear regression model	0.28924	0.18654	0.59076	0.64035	0.46152	0.50096
ATP6V0D1	Yes	Simple linear regression model	0.27995	0.2208	0.45687	0.50185	0.35012	0.38215
ATP6V0D2	Yes	Simple linear regression model	0.25908	0.19354	1.55469	1.97596	1.21818	1.59042
ATP6V0E1	Yes	Simple linear regression model	0.20841	0.19191	0.46842	0.47019	0.35787	0.32931
ATP6V0E2	Yes	Simple linear regression model	0.16495	0.16708	0.8567	0.91565	0.66848	0.70685
ATP6V1A	No	Simple linear regression model	0.24393	0.14101	0.43028	0.52647	0.33343	0.40838
ATP6V1B1	Yes	Simple linear regression model	0.37735	0.37132	1.81315	1.78492	1.4341	1.38745
ATP6V1B2	No	Simple linear regression model	0.2539	0.14013	0.45317	0.56716	0.35259	0.40236
ATP6V1C1	Yes	Polynomial 4 regression model	0.46127	0.34458	0.47417	0.55033	0.3595	0.39102
ATP6V1C2	Yes	Simple linear regression model	0.42917	0.32505	0.98818	1.1038	0.75985	0.87118
ATP6V1D	Yes	Simple linear regression model	0.17392	0.25756	0.41217	0.41984	0.30991	0.31967
ATP6V1E1	Yes	Simple linear regression model	0.16837	0.16054	0.41443	0.42408	0.31847	0.32912
ATP6V1E2	Yes	Simple linear regression model	0.25323	0.24727	0.731	0.81401	0.56186	0.61817
ATP6V1F	Yes	Simple linear regression model	0.29223	0.18664	0.49509	0.59288	0.38597	0.46004
ATP6V1G1	Yes	Simple linear regression model	0.33568	0.38293	0.44505	0.5023	0.34914	0.39313
ATP6V1G2	Yes	Simple linear regression model	0.23523	0.18695	1.06729	1.03539	0.84459	0.80615
ATP6V1H	No	Simple linear regression model	0.24067	0.13095	0.51306	0.51512	0.38875	0.39842
ATP7A	No	Simple linear regression model	0.29294	0.10239	0.69059	0.78231	0.53671	0.59266
ATP7B	Yes	Simple linear regression model	0.38143	0.34743	1.1521	1.0961	0.89996	0.85525
ATP8A1	Yes	Simple linear regression model	0.29992	0.20017	1.09247	1.21893	0.83353	0.90331
ATP8A2	No	Simple linear regression model	0.12834	0.10068	1.70529	1.74036	1.27042	1.28711
ATP8B1	Yes	Simple linear regression model	0.44721	0.43177	0.78825	0.78551	0.61822	0.62507
ATP8B2	Yes	Simple linear regression model	0.21982	0.1959	0.85673	0.8059	0.63301	0.6081
ATP8B3	Yes	Simple linear regression model	0.22967	0.33047	1.09267	1.02309	0.83391	0.78013
ATP8B4	Yes	Simple linear regression model	0.39825	0.4327	0.87879	0.82955	0.66315	0.64612
ATP8B5P	No	Simple linear regression model	0.15439	0.09441	0.72379	0.71231	0.54604	0.54884
ATP9A	Yes	Simple linear regression model	0.35423	0.25103	0.68275	0.82918	0.52383	0.64517
ATP9B	Yes	Simple linear regression model	0.29915	0.24924	0.44947	0.46276	0.33577	0.33867
ATPAF1	Yes	Simple linear regression model	0.19784	0.2406	0.40363	0.42565	0.31298	0.32492
ATPAF2	Yes	Simple linear regression model	0.2098	0.19451	0.56303	0.57618	0.43386	0.42158
ATPBD4	Yes	Simple linear regression model	0.31144	0.35376	0.55078	0.51739	0.42609	0.40256
ATPIF1	Yes	Simple linear regression model	0.24896	0.18532	0.62505	0.67702	0.48717	0.51646
ATR	No	Simple linear regression model	0.21626	0.15905	0.50461	0.50591	0.38681	0.39489
ATRIP	Yes	Simple linear regression model	0.3729	0.44757	0.5041	0.49346	0.38607	0.38114
ATRN	No	Simple linear regression model	0.24385	0.12072	0.48051	0.5654	0.36119	0.42496
ATRNL1	No	Simple linear regression model	0.21332	0.12971	2.31196	2.31453	1.91337	1.87807
ATRX	Yes	Simple linear regression model	0.29713	0.29913	0.62606	0.61602	0.48661	0.47741
ATXN1	No	Simple linear regression model	0.14405	0.13104	0.72915	0.76922	0.5568	0.59514
ATXN10	No	Simple linear regression model	0.18559	0.1451	0.41024	0.42201	0.3217	0.31591
ATXN1L	Yes	Simple linear regression model	0.2582	0.36133	0.61821	0.57748	0.45116	0.43505
ATXN2	No	Simple linear regression model	0.18876	0.1087	0.39419	0.40034	0.3074	0.3131
ATXN2L	No	Simple linear regression model	0.25745	0.14942	0.39743	0.43192	0.31247	0.33039
ATXN3	Yes	Simple linear regression model	0.26972	0.22514	0.40758	0.39501	0.31269	0.31115
ATXN7	Yes	Simple linear regression model	0.2615	0.21672	0.54976	0.54774	0.42526	0.42446
ATXN7L1	No	Simple linear regression model	0.19501	0.09456	0.55154	0.55744	0.4249	0.43411
ATXN7L2	Yes	Simple linear regression model	0.33355	0.26437	0.64544	0.7442	0.50338	0.57683
ATXN7L3	Yes	Simple linear regression model	0.28718	0.22225	0.3502	0.36917	0.26729	0.28045
ATXN7L3B	No	Simple linear regression model	0.27421	0.13061	0.4851	0.51126	0.3421	0.37131
AUH	Yes	Simple linear regression model	0.30639	0.27527	0.45965	0.52206	0.34362	0.3949
AUP1	Yes	Simple linear regression model	0.23779	0.21545	0.45881	0.49664	0.35993	0.38185
AURKA	Yes	Simple linear regression model	0.61919	0.58494	0.85686	0.99137	0.67201	0.7725
AURKAIP1	Yes	Simple linear regression model	0.31095	0.28888	0.86817	0.84586	0.6429	0.65193
AURKAPS1	Yes	Simple linear regression model	0.37316	0.28694	0.71321	0.812	0.5657	0.64685
AURKB	Yes	Simple linear regression model	0.62863	0.59271	1.09101	1.20444	0.85211	0.93144
AURKC	No	Simple linear regression model	0.20659	0.05599	0.99094	1.00226	0.73374	0.76694
AUTS2	No	Simple linear regression model	0.22538	0.08524	0.8196	0.86739	0.60724	0.65509
AVEN	No	Simple linear regression model	0.30082	0.13742	0.5295	0.59445	0.41283	0.48009
AVIL	No	Simple linear regression model	0.11805	0.06648	1.03845	0.98868	0.79394	0.74137
AVL9	Yes	Simple linear regression model	0.22419	0.19148	0.70886	0.76081	0.55126	0.60615
AVPI1	Yes	Simple linear regression model	0.23833	0.21119	0.77463	0.79558	0.59002	0.62215
AVPR1A	Yes	Simple linear regression model	0.28881	0.24488	1.28839	1.55417	0.96522	1.14321
AVPR1B	No	Simple linear regression model	0.09888	0.04613	0.37673	0.36416	0.23147	0.24443
AVPR2	Yes	Simple linear regression model	0.5797	0.53484	1.14992	1.33763	0.91524	1.03112
AWAT1	No	Simple linear regression model	0.11522	0.07673	0.83311	0.69924	0.46206	0.44014
AWAT2	Yes	Simple linear regression model	0.17241	0.18348	1.08243	1.21291	0.71207	0.8119
AXIN1	Yes	Simple linear regression model	0.45273	0.38533	0.50897	0.5497	0.38572	0.43682
AXIN2	Yes	Simple linear regression model	0.30743	0.28453	0.95361	1.02893	0.71457	0.73859
AXL	Yes	Simple linear regression model	0.40383	0.42328	0.6758	0.71079	0.506	0.53186
AZGP1	Yes	Simple linear regression model	0.35135	0.33215	1.78193	1.69346	1.22938	1.22451
AZI1	Yes	Simple linear regression model	0.355	0.34017	0.92182	0.95324	0.68408	0.70978
AZI2	Yes	Simple linear regression model	0.31518	0.34549	0.35748	0.40575	0.27771	0.3158
AZIN1	Yes	Polynomial 4 regression model	0.437	0.27282	0.53523	0.60925	0.41485	0.4739
AZU1	Yes	Simple linear regression model	0.21357	0.26471	1.72349	1.68904	1.36948	1.32994
B2M	Yes	Simple linear regression model	0.45153	0.37826	0.65818	0.63979	0.50212	0.47562
B3GALNT1	No	Simple linear regression model	0.18244	0.11783	0.65999	0.76049	0.5029	0.57499
B3GALNT2	Yes	Simple linear regression model	0.25337	0.25519	0.50143	0.49665	0.3924	0.36882
B3GALT1	Yes	Simple linear regression model	0.6479	0.68985	0.84774	0.74856	0.63896	0.58803
B3GALT2	Yes	Simple linear regression model	0.3095	0.32153	0.92621	0.93408	0.70626	0.7448
B3GALT4	No	Simple linear regression model	0.22217	0.14324	0.79824	0.80118	0.61535	0.6122
B3GALT5	No	Simple linear regression model	0.17804	0.04561	2.14195	2.31697	1.77723	1.89064
B3GALT6	Yes	Simple linear regression model	0.25011	0.25151	0.57156	0.60429	0.43278	0.46685
B3GALTL	No	Simple linear regression model	0.15555	0.06285	0.5456	0.54883	0.40802	0.43108
B3GAT1	Yes	Simple linear regression model	0.34894	0.32366	1.77369	1.65365	1.2639	1.13595
B3GAT2	No	Simple linear regression model	0.14573	0.14651	0.87286	0.889	0.63674	0.65008
B3GAT3	Yes	Simple linear regression model	0.33424	0.28835	0.70774	0.73819	0.5475	0.55561
B3GNT1	Yes	Simple linear regression model	0.30474	0.29834	0.52547	0.56461	0.3967	0.41354
B3GNT2	No	Simple linear regression model	0.15514	0.12518	0.52963	0.53485	0.39621	0.42234
B3GNT3	Yes	Simple linear regression model	0.37581	0.32745	1.87674	2.07888	1.47015	1.61834
B3GNT4	Yes	Simple linear regression model	0.45625	0.30334	1.09862	1.32168	0.8527	1.0441
B3GNT5	Yes	Simple linear regression model	0.66042	0.58329	0.8857	1.00589	0.66032	0.75382
B3GNT7	Yes	Simple linear regression model	0.38748	0.34605	0.98302	1.06093	0.74959	0.79429
B3GNT8	No	Simple linear regression model	0.21838	0.14002	0.96311	1.04255	0.75835	0.81179
B3GNT9	No	Simple linear regression model	0.17932	0.03392	0.69225	0.76374	0.53535	0.58153
B3GNTL1	Yes	Simple linear regression model	0.34404	0.23694	0.70744	0.75639	0.54726	0.57702
B4GALNT1	Yes	Simple linear regression model	0.35468	0.23468	1.16753	1.33749	0.8948	1.03764
B4GALNT2	No	Simple linear regression model	0.27952	0.11169	1.86879	1.94102	1.40679	1.47598
B4GALNT3	Yes	Simple linear regression model	0.29223	0.22215	1.55212	1.74304	1.18913	1.34555
B4GALNT4	Yes	Simple linear regression model	0.44402	0.44912	1.26034	1.29913	0.9049	0.98558
B4GALT1	No	Simple linear regression model	0.23293	0.11278	0.65556	0.71299	0.48821	0.55378
B4GALT2	Yes	Simple linear regression model	0.37333	0.29299	0.52175	0.55152	0.40399	0.42127
B4GALT3	Yes	Simple linear regression model	0.40352	0.51867	0.53004	0.51071	0.40295	0.40462
B4GALT4	Yes	Simple linear regression model	0.24508	0.28278	0.44115	0.46447	0.34222	0.34819
B4GALT5	Yes	Simple linear regression model	0.26017	0.26392	0.6194	0.67093	0.45809	0.53517
B4GALT6	Yes	Simple linear regression model	0.31116	0.34676	0.85168	0.90812	0.64111	0.69831
B4GALT7	Yes	Simple linear regression model	0.27776	0.27622	0.5839	0.55208	0.44244	0.44167
B9D1	Yes	Simple linear regression model	0.19168	0.17584	0.80677	0.82491	0.62857	0.64311
B9D2	Yes	Simple linear regression model	0.24491	0.21741	0.66298	0.72462	0.51119	0.57929
BACE1	Yes	Simple linear regression model	0.34681	0.32028	0.54337	0.61384	0.4161	0.4929
BACE2	Yes	Simple linear regression model	0.32799	0.18834	0.99219	1.16431	0.75536	0.90837
BACH1	Yes	Simple linear regression model	0.2312	0.19565	0.69749	0.73173	0.53482	0.57973
BACH2	Yes	Polynomial 4 regression model	0.5818	0.62872	0.88283	0.89463	0.67979	0.69426
BAD	Yes	Simple linear regression model	0.3004	0.26063	0.671	0.67899	0.52956	0.51595
BAG1	Yes	Simple linear regression model	0.2157	0.25659	0.70604	0.75844	0.53176	0.54378
BAG2	Yes	Simple linear regression model	0.35202	0.37639	0.85099	0.83493	0.65461	0.66415
BAG3	No	Simple linear regression model	0.16881	0.13464	0.66385	0.69285	0.49652	0.52597
BAG4	Yes	Simple linear regression model	0.29706	0.25589	0.97944	0.92846	0.70814	0.71715
BAG5	Yes	Simple linear regression model	0.23095	0.22864	0.40349	0.39421	0.30314	0.30018
BAGE2	No	Simple linear regression model	0.19025	0.10993	1.18841	1.25962	0.92662	0.97986
BAHCC1	Yes	Polynomial 4 regression model	0.37279	0.41412	0.94756	0.87906	0.73408	0.68982
BAHD1	No	Simple linear regression model	0.16848	0.15512	0.45459	0.47421	0.35165	0.37033
BAI1	Yes	Simple linear regression model	0.26276	0.16142	1.5512	1.70692	1.23138	1.33652
BAI2	Yes	Simple linear regression model	0.35099	0.39481	1.4613	1.44388	1.13257	1.12442
BAI3	Yes	Simple linear regression model	0.44366	0.30407	0.99442	1.35572	0.73268	0.83815
BAIAP2	Yes	Simple linear regression model	0.32789	0.34554	0.71296	0.67947	0.54688	0.52818
BAIAP2L1	Yes	Simple linear regression model	0.35438	0.31867	0.69242	0.71654	0.52501	0.55251
BAIAP2L2	Yes	Simple linear regression model	0.32847	0.19271	1.38151	1.50984	1.08008	1.18822
BAIAP3	Yes	Simple linear regression model	0.33891	0.25813	1.67427	1.83549	1.35741	1.47706
BAK1	Yes	Simple linear regression model	0.4152	0.37263	0.52289	0.55491	0.39864	0.4407
BAMBI	Yes	Simple linear regression model	0.29993	0.23151	1.55052	1.64624	1.18169	1.28152
BANF1	Yes	Simple linear regression model	0.27217	0.19946	0.54666	0.6322	0.41919	0.47111
BANK1	Yes	Simple linear regression model	0.62527	0.61893	1.24026	1.34094	0.97721	1.03021
BANP	Yes	Simple linear regression model	0.32428	0.31396	0.47309	0.43392	0.36763	0.33154
BAP1	No	Simple linear regression model	0.18508	0.09783	0.38553	0.38834	0.28265	0.29498
BARD1	No	Simple linear regression model	0.21254	0.12829	1.30571	1.60498	0.90308	1.13312
BARHL2	No	Polynomial 4 regression model	0.25666	0.15777	0.41583	0.73131	0.18015	0.23033
BARX1	No	Simple linear regression model	0.26326	0.13505	1.78636	2.21125	1.36838	1.65348
BARX2	Yes	Simple linear regression model	0.19207	0.21048	1.93293	1.70927	1.4465	1.27621
BASE	No	Simple linear regression model	0.05603	0.07152	1.16064	1.24464	0.58857	0.63969
BASP1	Yes	Simple linear regression model	0.26656	0.20759	0.93559	1.05822	0.7085	0.76325
BAT1	No	Simple linear regression model	0.20477	0.14503	0.35803	0.38233	0.28021	0.29685
BAT2	No	Simple linear regression model	0.27075	0.15648	0.40385	0.3941	0.31673	0.31922
BAT2L1	No	Simple linear regression model	0.1657	0.08175	0.5334	0.54528	0.41187	0.42608
BAT2L2	No	Simple linear regression model	0.24911	0.15686	0.54347	0.57338	0.42797	0.45585
BAT3	No	Simple linear regression model	0.29603	0.1222	0.35832	0.38459	0.26975	0.29269
BAT4	Yes	Simple linear regression model	0.32416	0.22406	0.55552	0.56046	0.43256	0.43196
BAT5	Yes	Simple linear regression model	0.32784	0.28871	0.42798	0.43182	0.32868	0.34363
BATF	Yes	Simple linear regression model	0.43286	0.45729	1.08233	1.09604	0.80934	0.84128
BATF2	Yes	Simple linear regression model	0.3796	0.3691	1.25388	1.19805	0.98692	0.98079
BATF3	Yes	Simple linear regression model	0.46402	0.31336	0.843	0.86291	0.65404	0.66191
BAX	Yes	Simple linear regression model	0.43124	0.40732	0.61698	0.62982	0.48133	0.50977
BAZ1A	No	Simple linear regression model	0.2738	0.15952	0.52452	0.54427	0.38924	0.42838
BAZ1B	Yes	Simple linear regression model	0.26414	0.17642	0.4213	0.42061	0.31868	0.32651
BAZ2A	No	Simple linear regression model	0.19264	0.12106	0.48956	0.48068	0.38305	0.38236
BAZ2B	Yes	Simple linear regression model	0.37378	0.20961	0.6203	0.70073	0.48491	0.53737
BBC3	Yes	Simple linear regression model	0.37156	0.40622	1.02364	1.0207	0.78717	0.82468
BBOX1	Yes	Simple linear regression model	0.57082	0.50736	1.88482	2.01528	1.51655	1.59226
BBS1	Yes	Simple linear regression model	0.49343	0.38543	0.54144	0.59727	0.41997	0.45655
BBS10	Yes	Simple linear regression model	0.36106	0.29409	0.56541	0.58634	0.41501	0.41811
BBS12	Yes	Simple linear regression model	0.3228	0.2404	0.56165	0.58746	0.41827	0.45387
BBS2	Yes	Simple linear regression model	0.41509	0.31667	0.46353	0.46932	0.35082	0.36583
BBS4	Yes	Polynomial 3 regression model	0.54732	0.54562	0.48296	0.48265	0.37313	0.36578
BBS5	Yes	Simple linear regression model	0.43708	0.38553	0.50506	0.53429	0.37584	0.39997
BBS7	Yes	Simple linear regression model	0.23171	0.2179	0.49151	0.46063	0.37801	0.35754
BBS9	No	Simple linear regression model	0.14573	0.12104	0.54639	0.49394	0.39662	0.37689
BBX	Yes	Simple linear regression model	0.27471	0.19725	0.64799	0.63278	0.49046	0.48874
BCAM	Yes	Simple linear regression model	0.42691	0.40993	1.02652	1.02839	0.79787	0.79453
BCAN	Yes	Simple linear regression model	0.21696	0.20094	1.65012	1.56534	1.18256	1.20422
BCAP29	Yes	Simple linear regression model	0.26263	0.226	0.48045	0.50082	0.35862	0.38605
BCAP31	No	Simple linear regression model	0.22138	0.10006	0.51936	0.58109	0.40733	0.45626
BCAR1	Yes	Simple linear regression model	0.29923	0.27226	0.63526	0.63743	0.50054	0.50231
BCAR3	Yes	Simple linear regression model	0.30788	0.28053	0.81598	0.85961	0.6118	0.6584
BCAR4	No	Simple linear regression model	0.11681	0.09375	1.17732	1.63739	0.67392	0.88439
BCAS1	Yes	Polynomial 4 regression model	0.5606	0.53618	1.78311	1.87368	1.40889	1.48428
BCAS2	No	Simple linear regression model	0.12682	0.09441	0.43475	0.38347	0.30377	0.27704
BCAS3	No	Simple linear regression model	0.29664	0.15085	0.55859	0.58265	0.41159	0.44744
BCAS4	Yes	Simple linear regression model	0.27758	0.22392	0.65173	0.65583	0.50273	0.4996
BCAT1	Yes	Simple linear regression model	0.35042	0.40296	1.0356	1.09585	0.81343	0.83584
BCAT2	Yes	Simple linear regression model	0.28605	0.22105	0.73789	0.8388	0.58426	0.59643
BCCIP	Yes	Simple linear regression model	0.1818	0.16863	0.43325	0.5608	0.32034	0.39776
BCDIN3D	Yes	Simple linear regression model	0.38278	0.42703	0.41331	0.37896	0.32837	0.28851
BCHE	Yes	Simple linear regression model	0.19998	0.28907	1.68862	1.66903	1.11681	1.14649
BCKDHA	No	Simple linear regression model	0.20445	0.11871	0.55615	0.6084	0.42293	0.46971
BCKDHB	No	Simple linear regression model	0.25209	0.13485	0.59787	0.64173	0.46149	0.49457
BCKDK	Yes	Simple linear regression model	0.26384	0.21669	0.48238	0.48255	0.37365	0.38089
BCL10	No	Simple linear regression model	0.17433	0.07533	0.4076	0.42274	0.30913	0.31382
BCL11A	Yes	Simple linear regression model	0.72715	0.68009	1.27517	1.3995	0.96558	0.97835
BCL11B	Yes	Polynomial 4 regression model	0.6407	0.5361	1.05037	1.19497	0.74366	0.79011
BCL2	Yes	Simple linear regression model	0.53152	0.45276	1.02433	1.13353	0.80314	0.87645
BCL2A1	Yes	Simple linear regression model	0.53705	0.59994	1.08436	1.01206	0.79161	0.76681
BCL2L1	Yes	Simple linear regression model	0.31394	0.34331	0.43425	0.41806	0.32629	0.3312
BCL2L10	Yes	Simple linear regression model	0.29667	0.31654	0.99292	1.07519	0.77572	0.8182
BCL2L11	No	Simple linear regression model	0.17632	0.06964	0.60576	0.61067	0.46213	0.47917
BCL2L12	Yes	Simple linear regression model	0.40554	0.32511	0.70949	0.81437	0.53405	0.59036
BCL2L13	Yes	Simple linear regression model	0.25006	0.19691	0.41406	0.46109	0.3234	0.36798
BCL2L14	Yes	Simple linear regression model	0.42097	0.35321	1.4476	1.44634	1.12253	1.09758
BCL2L15	No	Simple linear regression model	0.2625	0.12751	0.95063	1.06944	0.7244	0.83842
BCL2L2	Yes	Simple linear regression model	0.35646	0.42174	0.47227	0.51732	0.35638	0.39285
BCL3	Yes	Simple linear regression model	0.27519	0.26241	0.69249	0.80889	0.54334	0.62334
BCL6	Yes	Simple linear regression model	0.31111	0.25232	0.75061	0.78205	0.5659	0.57961
BCL6B	Yes	Simple linear regression model	0.44197	0.3638	0.66066	0.73718	0.50956	0.55122
BCL7A	No	Simple linear regression model	0.18661	0.04456	0.56311	0.55405	0.41447	0.43821
BCL7B	No	Simple linear regression model	0.14926	0.027	0.38561	0.42634	0.30047	0.3256
BCL7C	Yes	Simple linear regression model	0.29626	0.28588	0.75799	0.7681	0.5809	0.58562
BCL8	No	Simple linear regression model	0.17885	0.08323	1.17131	1.32953	0.87244	0.86172
BCL9	Yes	Simple linear regression model	0.32023	0.35571	0.62509	0.62479	0.47886	0.46269
BCL9L	No	Simple linear regression model	0.16638	0.08944	0.48817	0.49722	0.38259	0.3875
BCLAF1	Yes	Simple linear regression model	0.28592	0.2442	0.43785	0.42517	0.33118	0.34221
BCMO1	No	Simple linear regression model	0.16951	0.05328	1.18901	1.23713	0.91119	0.96185
BCO2	No	Simple linear regression model	0.15177	0.06221	1.13457	1.22204	0.85914	0.94745
BCOR	No	Simple linear regression model	0.12742	0.19135	0.7602	0.66834	0.5267	0.50515
BCORL1	No	Simple linear regression model	0.16283	0.05416	0.61401	0.57881	0.46894	0.43941
BCR	No	Simple linear regression model	0.15199	0.18583	0.47161	0.46624	0.36459	0.35549
BCS1L	No	Simple linear regression model	0.24114	0.13818	0.45538	0.46237	0.33749	0.36695
BDH1	Yes	Simple linear regression model	0.19562	0.16618	0.87396	0.87499	0.63505	0.64757
BDH2	Yes	Simple linear regression model	0.25847	0.23692	0.66403	0.67116	0.50892	0.49263
BDKRB1	Yes	Simple linear regression model	0.25479	0.20306	1.08517	1.16065	0.8534	0.92141
BDKRB2	No	Simple linear regression model	0.18324	0.12839	0.95655	1.06172	0.74416	0.81639
BDNF	No	Simple linear regression model	0.18067	0.10322	1.52474	1.69326	1.09483	1.24908
BDNFOS	Yes	Simple linear regression model	0.39877	0.33582	0.7303	0.73097	0.5455	0.58287
BDP1	Yes	Simple linear regression model	0.24884	0.25014	0.74294	0.7186	0.58511	0.56277
BEAN	Yes	Polynomial 4 regression model	0.31233	0.2655	0.99861	1.13224	0.78969	0.87428
BECN1	Yes	Simple linear regression model	0.36181	0.32136	0.41099	0.41201	0.31818	0.30801
BEGAIN	Yes	Simple linear regression model	0.28295	0.26144	1.25026	1.33762	0.93364	1.00481
BEND2	No	Simple linear regression model	0.06274	0.17815	0.29082	0.28175	0.15503	0.17087
BEND3	Yes	Simple linear regression model	0.47833	0.43372	0.65949	0.69473	0.51557	0.54273
BEND4	Yes	Simple linear regression model	0.48608	0.50396	1.00892	1.07503	0.73817	0.76804
BEND5	Yes	Simple linear regression model	0.27752	0.28114	1.09925	1.09391	0.85121	0.8512
BEND6	Yes	Simple linear regression model	0.31802	0.38758	1.00661	1.07796	0.79857	0.84825
BEND7	Yes	Simple linear regression model	0.29026	0.36798	1.43579	1.25758	1.12734	0.95713
BEST1	Yes	Simple linear regression model	0.28615	0.22675	0.74091	0.71919	0.56504	0.56831
BEST3	Yes	Simple linear regression model	0.2727	0.17679	1.1766	1.23239	0.90718	1.0017
BEST4	Yes	Simple linear regression model	0.30785	0.32079	1.04099	1.13653	0.81026	0.88597
BET1	No	Simple linear regression model	0.15436	0.10777	0.39882	0.41957	0.30208	0.30904
BET1L	No	Simple linear regression model	0.13572	0.08351	0.43965	0.44748	0.29146	0.32759
BET3L	Yes	Simple linear regression model	0.24641	0.21615	0.57281	0.60686	0.46887	0.48861
BEX1	Yes	Simple linear regression model	0.24178	0.16786	2.77609	2.74451	2.15156	2.07689
BEX2	Yes	Simple linear regression model	0.26493	0.21465	1.43028	1.3597	1.06421	0.99369
BEX4	No	Simple linear regression model	0.30098	0.15623	0.80545	0.82992	0.62349	0.63937
BEX5	Yes	Simple linear regression model	0.21122	0.17578	1.27862	1.35307	0.98036	1.04247
BFAR	No	Simple linear regression model	0.17545	0.05914	0.30517	0.34035	0.23678	0.26805
BFSP1	No	Simple linear regression model	0.21861	0.07276	0.94813	1.03073	0.73939	0.78386
BFSP2	No	Simple linear regression model	0.20591	0.09674	1.35385	1.5888	1.01382	1.20207
BGLAP	Yes	Simple linear regression model	0.16716	0.18071	0.87702	0.94508	0.64717	0.74122
BGN	Yes	Simple linear regression model	0.42385	0.38293	0.94996	0.99623	0.75406	0.77433
BHLHA15	Yes	Simple linear regression model	0.25331	0.20597	1.26895	1.4179	0.985	1.093
BHLHB9	No	Simple linear regression model	0.26891	0.10168	0.65924	0.73554	0.50051	0.5613
BHLHE22	Yes	Simple linear regression model	0.40378	0.45649	1.05423	1.02159	0.76586	0.76157
BHLHE23	No	Simple linear regression model	0.00077	0.00573	0.08663	0.0446	0.01818	0.01247
BHLHE40	Yes	Simple linear regression model	0.38945	0.34372	0.78458	0.87096	0.6084	0.66741
BHLHE41	Yes	Simple linear regression model	0.38742	0.35613	1.00768	0.99625	0.71533	0.71431
BHMT	No	Simple linear regression model	0.18835	0.15192	0.95374	0.98602	0.71157	0.73292
BHMT2	Yes	Simple linear regression model	0.50217	0.51661	1.23515	1.33998	0.92011	1.00198
BICC1	Yes	Simple linear regression model	0.2929	0.28053	1.60556	1.77281	1.23061	1.39086
BICD1	No	Simple linear regression model	0.18292	0.11801	0.97354	1.00734	0.73908	0.77996
BICD2	Yes	Simple linear regression model	0.21543	0.22204	0.44053	0.4072	0.32867	0.30163
BID	Yes	Simple linear regression model	0.32719	0.24153	0.54645	0.62321	0.4237	0.48264
BIK	Yes	Simple linear regression model	0.30522	0.35903	1.31066	1.34896	0.99067	0.97991
BIN1	Yes	Simple linear regression model	0.4958	0.40203	0.88725	0.97579	0.66091	0.73561
BIN2	Yes	Polynomial 4 regression model	0.73498	0.72024	0.60531	0.58209	0.45246	0.4459
BIN3	Yes	Simple linear regression model	0.44642	0.33057	0.50624	0.54565	0.38696	0.42189
BIRC2	No	Simple linear regression model	0.22279	0.11999	0.47068	0.5144	0.36377	0.40307
BIRC3	Yes	Simple linear regression model	0.52972	0.48975	0.94929	1.02814	0.72077	0.77828
BIRC5	Yes	Simple linear regression model	0.57795	0.59375	1.21308	1.30285	0.94429	1.01049
BIRC6	Yes	Simple linear regression model	0.25487	0.24219	0.6165	0.59152	0.47321	0.46236
BIRC7	No	Simple linear regression model	0.11897	0.12278	1.33113	1.37027	1.02146	1.08377
BIVM	Yes	Simple linear regression model	0.26603	0.23782	0.76249	0.71137	0.55421	0.54054
BLCAP	Yes	Simple linear regression model	0.27474	0.16311	0.44082	0.5887	0.34496	0.41118
BLK	Yes	Simple linear regression model	0.66062	0.65897	1.27914	1.34097	1.00615	1.077
BLM	Yes	Simple linear regression model	0.51136	0.44531	0.845	0.95978	0.64627	0.72985
BLMH	No	Simple linear regression model	0.19612	0.13099	0.79948	0.75462	0.58075	0.5683
BLNK	Yes	Simple linear regression model	0.34778	0.32017	0.78794	0.89023	0.60506	0.67092
BLOC1S1	Yes	Simple linear regression model	0.24721	0.17977	0.62186	0.66052	0.46726	0.506
BLOC1S2	No	Simple linear regression model	0.13073	0.12757	0.40389	0.41041	0.3065	0.32725
BLOC1S3	Yes	Simple linear regression model	0.24737	0.26844	0.41481	0.45027	0.3143	0.34537
BLVRA	Yes	Simple linear regression model	0.28785	0.37418	0.75334	0.6676	0.55741	0.53324
BLVRB	Yes	Simple linear regression model	0.20312	0.18138	0.89167	0.87016	0.67735	0.69386
BLZF1	Yes	Simple linear regression model	0.23016	0.2687	0.52939	0.50154	0.39115	0.3885
BMF	Yes	Simple linear regression model	0.19275	0.19161	0.67967	0.69417	0.52156	0.54446
BMI1	No	Simple linear regression model	0.23663	0.13894	0.71895	0.76067	0.5533	0.58726
BMP1	Yes	Simple linear regression model	0.40986	0.33118	0.74925	0.75426	0.58331	0.5955
BMP15	No	Simple linear regression model	0.00589	0.01036	0.22976	0.27997	0.10533	0.12309
BMP2	Yes	Simple linear regression model	0.55033	0.4698	1.09005	1.26095	0.82475	0.92531
BMP2K	No	Simple linear regression model	0.15684	0.14667	0.92348	0.96219	0.70661	0.77106
BMP3	Yes	Simple linear regression model	0.31877	0.43462	1.59642	1.70446	1.15438	1.25213
BMP4	Yes	Polynomial 4 regression model	0.34115	0.34831	1.36714	1.39755	1.06622	1.04357
BMP5	Yes	Simple linear regression model	0.30566	0.45275	1.8357	1.67557	1.30944	1.26422
BMP6	Yes	Simple linear regression model	0.52775	0.40701	0.96847	1.12798	0.72331	0.78061
BMP7	Yes	Simple linear regression model	0.18974	0.22523	1.93432	1.85005	1.46105	1.41539
BMP8A	Yes	Simple linear regression model	0.2897	0.30402	1.0924	1.0988	0.85199	0.85539
BMP8B	No	Simple linear regression model	0.23229	0.06618	1.28688	1.38718	0.99369	1.08386
BMPER	Yes	Simple linear regression model	0.40546	0.46505	1.4973	1.46521	1.08859	1.12947
BMPR1A	Yes	Simple linear regression model	0.30622	0.2836	0.60411	0.56863	0.4499	0.42158
BMPR1B	Yes	Simple linear regression model	0.32135	0.27139	2.83363	2.83123	2.33542	2.32178
BMPR2	Yes	Simple linear regression model	0.25946	0.24479	0.62408	0.59737	0.48193	0.48167
BMS1	Yes	Simple linear regression model	0.23628	0.22126	0.36561	0.37224	0.26063	0.28471
BMS1P4	No	Simple linear regression model	0.17181	0.13184	0.90226	0.88959	0.6942	0.6967
BMS1P5	No	Simple linear regression model	0.24957	0.14696	0.73027	0.73294	0.57826	0.58953
BMX	Yes	Simple linear regression model	0.63698	0.55901	1.19297	1.3491	0.95709	1.14183
BNC1	Yes	Simple linear regression model	0.4193	0.37001	1.56235	1.64961	1.12775	1.20714
BNC2	Yes	Polynomial 4 regression model	0.49655	0.58284	0.96549	0.92403	0.7491	0.71796
BNIP1	No	Simple linear regression model	0.15418	0.24141	0.47132	0.43039	0.36527	0.34052
BNIP2	Yes	Simple linear regression model	0.31619	0.37222	0.46539	0.42349	0.36002	0.34242
BNIP3	Yes	Simple linear regression model	0.29696	0.19879	0.72096	0.86459	0.51944	0.61879
BNIP3L	Yes	Simple linear regression model	0.40523	0.32064	0.54502	0.66762	0.42943	0.52994
BNIPL	Yes	Simple linear regression model	0.29753	0.25764	1.67689	1.89307	1.24809	1.43223
BOC	Yes	Simple linear regression model	0.6481	0.65945	0.84054	0.86312	0.64421	0.65861
BOD1	Yes	Simple linear regression model	0.22279	0.23675	0.42356	0.39732	0.31932	0.30943
BOD1L	Yes	Simple linear regression model	0.33679	0.28948	0.61378	0.64371	0.46263	0.49386
BOK	Yes	Simple linear regression model	0.22005	0.31261	0.93009	0.99343	0.69796	0.71468
BOLA1	Yes	Simple linear regression model	0.25918	0.17076	0.71225	0.81937	0.55424	0.64622
BOLA2	Yes	Simple linear regression model	0.3466	0.3058	0.64488	0.70126	0.49237	0.52456
BOLA3	Yes	Simple linear regression model	0.27889	0.25549	0.53766	0.57338	0.42496	0.42505
BOP1	Yes	Simple linear regression model	0.38498	0.28731	1.18569	1.32952	0.87584	0.9495
BPGM	No	Simple linear regression model	0.1137	0.10088	0.47787	0.53089	0.357	0.36793
BPHL	No	Simple linear regression model	0.1113	0.0434	0.54276	0.63693	0.40947	0.48123
BPI	Yes	Simple linear regression model	0.43562	0.5053	1.48462	1.61381	1.05257	1.12717
BPIL1	Yes	Simple linear regression model	0.32118	0.30857	2.72344	2.8578	2.12831	2.25004
BPIL2	No	Simple linear regression model	0.04812	0.05908	0.60981	0.62248	0.28226	0.30816
BPIL3	No	Simple linear regression model	0.06783	0.07697	0.8854	0.8404	0.44622	0.43773
BPNT1	Yes	Simple linear regression model	0.32807	0.32369	0.45686	0.44488	0.35412	0.33056
BPTF	Yes	Simple linear regression model	0.2336	0.19973	0.6839	0.66574	0.51464	0.52039
BRAF	No	Simple linear regression model	0.17577	0.10867	0.664	0.70617	0.50084	0.50809
BRAP	Yes	Simple linear regression model	0.32962	0.17127	0.29027	0.29721	0.21879	0.22882
BRCA1	Yes	Simple linear regression model	0.18266	0.16764	0.88935	0.98059	0.66813	0.74155
BRCA2	Yes	Simple linear regression model	0.2221	0.1927	1.1296	1.22393	0.86248	0.95706
BRCC3	Yes	Simple linear regression model	0.21434	0.24486	0.50499	0.48916	0.36085	0.37373
BRD1	No	Simple linear regression model	0.17969	0.11449	0.40875	0.46804	0.31588	0.3413
BRD2	No	Simple linear regression model	0.15354	0.08174	0.36567	0.40728	0.28062	0.29904
BRD3	Yes	Simple linear regression model	0.2101	0.17372	0.53002	0.49609	0.39454	0.37085
BRD4	Yes	Simple linear regression model	0.20792	0.16468	0.42463	0.44625	0.31296	0.31434
BRD7	Yes	Simple linear regression model	0.27386	0.2301	0.41095	0.40038	0.305	0.30531
BRD7P3	No	Simple linear regression model	0.08498	0.08398	0.56709	0.48218	0.37728	0.38267
BRD8	Yes	Simple linear regression model	0.31089	0.30725	0.40277	0.42399	0.31077	0.31738
BRD9	No	Simple linear regression model	0.1466	0.16428	0.42	0.43011	0.30834	0.32072
BRDT	No	Simple linear regression model	0.21526	0.14722	1.57723	1.60898	1.1766	1.12366
BRE	No	Simple linear regression model	0.15578	0.04212	0.37397	0.37638	0.28259	0.28758
BREA2	Yes	Simple linear regression model	0.31406	0.20189	0.85753	0.92224	0.666	0.71812
BRF1	Yes	Simple linear regression model	0.30513	0.34429	0.58347	0.55296	0.43804	0.42184
BRF2	Yes	Simple linear regression model	0.46359	0.31096	0.7029	0.71273	0.52838	0.54922
BRI3	Yes	Simple linear regression model	0.31427	0.29243	0.55919	0.55524	0.43127	0.43672
BRI3BP	Yes	Simple linear regression model	0.27501	0.26558	0.72094	0.7342	0.5539	0.57934
BRIP1	Yes	Simple linear regression model	0.27964	0.19044	1.3238	1.45011	1.01492	1.05233
BRIX1	Yes	Simple linear regression model	0.35401	0.33866	0.44339	0.48564	0.34129	0.37455
BRMS1	Yes	Simple linear regression model	0.29936	0.29611	0.63765	0.66216	0.48903	0.4968
BRMS1L	No	Simple linear regression model	0.20128	0.14925	0.46318	0.49235	0.34396	0.38363
BRP44	Yes	Simple linear regression model	0.19815	0.2648	0.70393	0.63479	0.53673	0.50301
BRP44L	Yes	Simple linear regression model	0.18769	0.17238	0.55154	0.60429	0.42776	0.47296
BRPF1	No	Simple linear regression model	0.17726	0.14242	0.393	0.41091	0.29645	0.30869
BRPF3	No	Simple linear regression model	0.15398	0.02554	0.58245	0.6438	0.4305	0.49942
BRS3	No	Simple linear regression model	0.01243	0.00434	0.42792	0.34775	0.24373	0.24797
BRSK1	Yes	Simple linear regression model	0.21445	0.23045	1.38402	1.33586	1.06097	1.03706
BRSK2	No	Simple linear regression model	0.30356	0.09192	1.86973	2.13815	1.42895	1.60686
BRWD1	No	Simple linear regression model	0.20064	0.06568	0.57026	0.58873	0.44193	0.43608
BRWD3	Yes	Simple linear regression model	0.20093	0.1835	0.96274	0.96652	0.75957	0.73544
BSCL2	Yes	Simple linear regression model	0.20791	0.23559	0.57134	0.63406	0.4424	0.50072
BSDC1	No	Simple linear regression model	0.17069	0.1348	0.36958	0.35009	0.27878	0.2715
BSG	No	Simple linear regression model	0.2542	0.14379	0.60168	0.69561	0.46757	0.52908
BSN	No	Simple linear regression model	0.25757	0.13666	1.14304	1.32439	0.87182	0.99369
BSND	No	Simple linear regression model	0.1767	0.12583	0.81383	0.78731	0.57589	0.60777
BSPRY	Yes	Polynomial 4 regression model	0.55531	0.58668	0.88206	0.93433	0.63649	0.71716
BST1	Yes	Simple linear regression model	0.42097	0.48768	0.73129	0.77015	0.54908	0.56873
BST2	Yes	Simple linear regression model	0.37959	0.26897	1.16135	1.29577	0.89793	1.00908
BTAF1	No	Simple linear regression model	0.23469	0.14981	0.69552	0.72376	0.53012	0.56828
BTBD1	Yes	Simple linear regression model	0.23874	0.16038	0.41646	0.42449	0.31584	0.31989
BTBD10	No	Simple linear regression model	0.2237	0.07695	0.39318	0.39852	0.2752	0.313
BTBD11	Yes	Simple linear regression model	0.36312	0.37527	1.17395	1.28868	0.85849	0.88878
BTBD12	Yes	Simple linear regression model	0.34969	0.23057	0.4903	0.54593	0.38783	0.4159
BTBD16	No	Simple linear regression model	0.06779	0.01236	0.71835	0.80875	0.52081	0.62415
BTBD17	No	Simple linear regression model	0.09931	0.09778	0.5205	0.63276	0.2907	0.33639
BTBD18	No	Simple linear regression model	0.10162	0.03035	0.68149	0.69714	0.52171	0.56108
BTBD19	Yes	Polynomial 4 regression model	0.3347	0.37262	0.89919	0.88046	0.68525	0.6532
BTBD2	No	Simple linear regression model	0.28686	0.15742	0.51235	0.60575	0.39807	0.46727
BTBD3	No	Simple linear regression model	0.30607	0.13496	0.61546	0.65199	0.4546	0.47076
BTBD6	No	Simple linear regression model	0.15243	0.09487	0.52022	0.57258	0.39158	0.44328
BTBD7	Yes	Simple linear regression model	0.37409	0.26236	0.50608	0.5302	0.39142	0.42225
BTBD8	Yes	Simple linear regression model	0.21002	0.21601	1.27709	1.2449	1.04495	1.02508
BTBD9	No	Simple linear regression model	0.22703	0.0962	0.4303	0.47738	0.33567	0.36121
BTC	No	Simple linear regression model	0.20272	0.12414	1.31552	1.4346	1.01433	1.10618
BTD	Yes	Simple linear regression model	0.46831	0.47287	0.53608	0.57007	0.41727	0.45169
BTF3	Yes	Simple linear regression model	0.37056	0.38503	0.45401	0.49559	0.35455	0.38123
BTF3L4	Yes	Simple linear regression model	0.27909	0.25875	0.36775	0.38455	0.28073	0.29469
BTG1	Yes	Simple linear regression model	0.19777	0.21005	0.64462	0.68767	0.48238	0.52222
BTG2	Yes	Simple linear regression model	0.4783	0.46713	0.92976	1.0655	0.72497	0.83087
BTG3	Yes	Simple linear regression model	0.4956	0.45915	0.81586	0.85898	0.64388	0.6766
BTG4	No	Simple linear regression model	0.05102	0.01234	0.43043	0.41401	0.27483	0.2826
BTK	Yes	Simple linear regression model	0.63353	0.5656	0.64557	0.70646	0.47945	0.52588
BTLA	Yes	Simple linear regression model	0.75991	0.72372	0.87289	0.96643	0.6902	0.78356
BTN1A1	Yes	Simple linear regression model	0.30014	0.28534	1.20769	1.36674	0.73313	0.78242
BTN2A1	No	Simple linear regression model	0.22515	0.11863	0.42666	0.46223	0.32961	0.35274
BTN2A2	Yes	Simple linear regression model	0.39584	0.28336	0.54066	0.63746	0.40888	0.47864
BTN2A3	No	Simple linear regression model	0.20471	0.15672	0.75672	0.75623	0.5826	0.58663
BTN3A1	Yes	Simple linear regression model	0.42613	0.42664	0.63732	0.60215	0.48664	0.48894
BTN3A2	Yes	Simple linear regression model	0.40134	0.36294	0.74146	0.67376	0.55396	0.53418
BTN3A3	Yes	Simple linear regression model	0.42013	0.36597	0.72374	0.71576	0.5432	0.57412
BTNL2	No	Simple linear regression model	0.1583	0.09334	0.36666	0.39141	0.26493	0.26211
BTNL3	No	Simple linear regression model	0.0833	0.04806	0.62378	0.70039	0.39685	0.44718
BTNL8	No	Simple linear regression model	0.17627	0.13662	0.9292	1.05542	0.6298	0.70438
BTNL9	Yes	Simple linear regression model	0.61901	0.59896	1.25279	1.36585	0.96469	1.0448
BTRC	Yes	Simple linear regression model	0.38533	0.24494	0.59203	0.64664	0.45539	0.49127
BUB1	Yes	Simple linear regression model	0.60633	0.61238	1.02205	1.12558	0.78979	0.87347
BUB1B	Yes	Simple linear regression model	0.53662	0.54066	1.03168	1.1279	0.79696	0.85536
BUB3	Yes	Simple linear regression model	0.31914	0.37159	0.50036	0.48716	0.37063	0.36371
BUD13	Yes	Simple linear regression model	0.28018	0.19494	0.36212	0.37819	0.28251	0.29995
BUD31	Yes	Simple linear regression model	0.22159	0.19321	0.52189	0.54859	0.40004	0.41733
BVES	Yes	Simple linear regression model	0.3378	0.51274	1.02987	0.79096	0.71897	0.59538
BYSL	Yes	Simple linear regression model	0.46832	0.34783	0.51107	0.66166	0.38737	0.44683
BZRAP1	Yes	Simple linear regression model	0.32315	0.32887	1.18359	1.1418	0.88722	0.89114
BZW1	Yes	Simple linear regression model	0.2328	0.19511	0.52315	0.52758	0.40024	0.39415
BZW2	Yes	Simple linear regression model	0.26885	0.30979	0.566	0.57462	0.43923	0.44842
BAALC	Yes	Simple linear regression model	0.23824	0.28178	1.45442	1.40654	1.03958	0.95344
BAAT	No	Simple linear regression model	0.12625	0.03728	0.75317	0.97572	0.52808	0.63593
C10orf10	Yes	Simple linear regression model	0.54053	0.54129	0.96153	0.984	0.77147	0.76244
C10orf105	Yes	Simple linear regression model	0.47815	0.38272	0.83389	0.98082	0.65105	0.73393
C10orf107	Yes	Simple linear regression model	0.32141	0.23139	1.46693	1.53462	1.15124	1.2216
C10orf108	Yes	Simple linear regression model	0.47496	0.38949	0.93037	1.13981	0.68385	0.7724
C10orf11	No	Simple linear regression model	0.19809	0.05656	1.12557	1.17629	0.88605	0.92731
C10orf110	Yes	Simple linear regression model	0.21493	0.18645	0.90879	1.03273	0.688	0.80087
C10orf111	No	Simple linear regression model	0.21279	0.12075	0.75836	0.77513	0.59732	0.60208
C10orf114	Yes	Simple linear regression model	0.25247	0.25105	1.15786	1.18466	0.89393	0.88829
C10orf116	Yes	Simple linear regression model	0.41151	0.38341	1.47547	1.62158	1.15522	1.27459
C10orf118	Yes	Simple linear regression model	0.24633	0.20729	0.93993	0.93821	0.71081	0.72996
C10orf119	No	Simple linear regression model	0.15791	0.1744	0.41863	0.39144	0.30326	0.28887
C10orf12	Yes	Simple linear regression model	0.25589	0.17478	0.76944	0.80896	0.60089	0.63585
C10orf125	Yes	Simple linear regression model	0.38873	0.40315	0.96797	1.03834	0.73602	0.77139
C10orf128	Yes	Simple linear regression model	0.56323	0.55851	0.98156	1.06967	0.74804	0.83584
C10orf129	No	Simple linear regression model	0.09045	0.01057	0.76865	0.78317	0.45218	0.43524
C10orf131	No	Simple linear regression model	0.06853	0.05605	0.63207	0.5881	0.51011	0.48626
C10orf137	No	Simple linear regression model	0.18437	0.08399	0.48544	0.54687	0.3758	0.39421
C10orf140	No	Simple linear regression model	0.1588	0.23021	1.38456	1.33755	1.07284	1.03979
C10orf18	No	Simple linear regression model	0.2005	0.15022	0.77115	0.72891	0.562	0.55795
C10orf2	Yes	Simple linear regression model	0.42926	0.38419	0.48116	0.54669	0.38441	0.4374
C10orf25	Yes	Simple linear regression model	0.35891	0.36234	0.6552	0.66122	0.49524	0.51267
C10orf26	Yes	Simple linear regression model	0.51707	0.38747	0.38766	0.44048	0.29869	0.33885
C10orf27	No	Simple linear regression model	0.11717	0.15694	0.60823	0.75819	0.44609	0.48199
C10orf28	No	Simple linear regression model	0.18457	0.1281	0.38035	0.41036	0.30314	0.31781
C10orf32	Yes	Simple linear regression model	0.54703	0.53369	0.46024	0.49018	0.35863	0.38121
C10orf35	Yes	Simple linear regression model	0.2595	0.20885	0.75388	0.9071	0.57082	0.65779
C10orf4	No	Simple linear regression model	0.21196	0.11097	0.46962	0.51262	0.34665	0.35365
C10orf40	No	Simple linear regression model	0.00288	0.00902	0.20451	0.1337	0.10339	0.0823
C10orf41	Yes	Simple linear regression model	0.18127	0.2012	1.36643	1.29364	1.05299	1.05389
C10orf46	No	Simple linear regression model	0.19027	0.13381	0.44969	0.4904	0.34581	0.39896
C10orf47	No	Simple linear regression model	0.18664	0.10082	0.95568	0.96331	0.68637	0.7214
C10orf50	No	Simple linear regression model	0.221	0.09012	0.50492	0.59288	0.39821	0.47825
C10orf53	No	Simple linear regression model	0.01885	0.00462	0.24867	0.2745	0.08031	0.10126
C10orf54	Yes	Simple linear regression model	0.72027	0.64726	0.59194	0.65162	0.45723	0.51218
C10orf55	Yes	Polynomial 4 regression model	0.3152	0.33273	0.89583	0.88124	0.68475	0.67587
C10orf57	Yes	Simple linear regression model	0.3353	0.26743	0.57277	0.58498	0.42399	0.41903
C10orf58	Yes	Simple linear regression model	0.25755	0.29416	0.73837	0.81833	0.51801	0.58335
C10orf62	No	Simple linear regression model	0.11338	0.04471	0.38131	0.41395	0.27593	0.28643
C10orf67	Yes	Simple linear regression model	0.32146	0.2224	1.04313	1.03941	0.7824	0.84126
C10orf68	Yes	Simple linear regression model	0.18557	0.1742	0.99868	1.09946	0.77959	0.86112
C10orf72	Yes	Polynomial 4 regression model	0.58592	0.62534	0.79756	0.84297	0.5945	0.6027
C10orf75	No	Simple linear regression model	0.16729	0.13072	0.95601	1.07922	0.73483	0.85857
C10orf76	No	Simple linear regression model	0.19497	0.15338	0.29904	0.32282	0.2293	0.24603
C10orf78	No	Simple linear regression model	0.11052	0.07893	0.43198	0.47451	0.33918	0.36977
C10orf79	Yes	Simple linear regression model	0.46102	0.46763	1.25977	1.24536	0.99396	0.99125
C10orf81	No	Simple linear regression model	0.24733	0.15639	2.05744	2.17594	1.53662	1.64919
C10orf82	Yes	Simple linear regression model	0.38511	0.32397	2.38327	2.52234	1.99292	2.10463
C10orf84	Yes	Simple linear regression model	0.2471	0.2222	0.3678	0.37482	0.27714	0.29287
C10orf88	No	Simple linear regression model	0.14073	0.05102	0.37583	0.36272	0.2788	0.27358
C10orf90	Yes	Simple linear regression model	0.658	0.6293	1.27238	1.33409	0.97021	0.99323
C10orf91	Yes	Simple linear regression model	0.27746	0.24366	0.90472	1.00934	0.68495	0.78901
C10orf93	Yes	Simple linear regression model	0.52887	0.48724	1.30211	1.37344	1.0085	1.04288
C10orf95	Yes	Simple linear regression model	0.29091	0.2575	0.87344	0.98388	0.68742	0.76865
C10orf99	No	Simple linear regression model	0.09301	0.07418	0.99235	1.11758	0.55782	0.59419
C11orf1	Yes	Simple linear regression model	0.25173	0.24055	0.66994	0.67223	0.5264	0.51843
C11orf10	Yes	Simple linear regression model	0.23039	0.18987	0.53133	0.53353	0.41114	0.4022
C11orf16	No	Simple linear regression model	0.20903	0.08154	1.32307	1.5579	0.99882	1.15103
C11orf17	Yes	Simple linear regression model	0.20011	0.18383	0.45734	0.42152	0.34836	0.33752
C11orf2	No	Simple linear regression model	0.26779	0.14203	0.6423	0.73253	0.49884	0.56628
C11orf20	No	Simple linear regression model	0.09599	0.05879	0.90777	0.83185	0.64744	0.62962
C11orf21	Yes	Simple linear regression model	0.62638	0.55401	0.89971	0.93978	0.72013	0.74318
C11orf24	Yes	Simple linear regression model	0.26934	0.2767	0.48957	0.48384	0.38282	0.37996
C11orf30	No	Simple linear regression model	0.17015	0.12775	0.76878	0.8248	0.53795	0.58921
C11orf31	Yes	Simple linear regression model	0.31068	0.27322	0.56902	0.61074	0.41825	0.46466
C11orf34	No	Simple linear regression model	0.15315	0.10972	0.60003	0.60817	0.40837	0.42933
C11orf35	Yes	Simple linear regression model	0.33031	0.34771	1.20093	1.21545	0.96035	0.99934
C11orf36	No	Simple linear regression model	0.05578	0.02553	0.35163	0.21855	0.13241	0.11636
C11orf40	No	Simple linear regression model	0.00139	0.00274	0.01143	0.01151	0.00993	0.00981
C11orf41	Yes	Simple linear regression model	0.2439	0.16945	1.30697	1.26958	0.99302	0.99091
C11orf42	No	Simple linear regression model	0.10418	0.01616	0.65159	0.67276	0.53737	0.55171
C11orf45	No	Simple linear regression model	0.1934	0.11757	0.84517	0.84767	0.64474	0.67883
C11orf46	No	Simple linear regression model	0.26317	0.09279	0.399	0.42913	0.29692	0.33291
C11orf48	Yes	Simple linear regression model	0.22292	0.1753	0.59877	0.66925	0.45184	0.48327
C11orf49	Yes	Simple linear regression model	0.2324	0.25628	0.56402	0.54431	0.40271	0.41388
C11orf51	No	Simple linear regression model	0.15015	0.13262	0.59723	0.60208	0.45468	0.4536
C11orf52	Yes	Simple linear regression model	0.30613	0.2376	0.92947	1.02577	0.68966	0.72381
C11orf53	Yes	Simple linear regression model	0.27172	0.39539	1.1788	1.23477	0.89475	0.98683
C11orf54	Yes	Simple linear regression model	0.22244	0.23553	0.54438	0.537	0.41812	0.41971
C11orf57	Yes	Simple linear regression model	0.29394	0.31291	0.38883	0.40239	0.30412	0.33171
C11orf58	No	Simple linear regression model	0.20264	0.08171	0.35206	0.39167	0.26584	0.30274
C11orf59	No	Simple linear regression model	0.2189	0.13796	0.44886	0.48874	0.34053	0.37441
C11orf61	No	Simple linear regression model	0.19722	0.14779	0.59114	0.61377	0.4513	0.45856
C11orf63	Yes	Simple linear regression model	0.37464	0.31249	1.00711	1.08274	0.77166	0.85728
C11orf64	No	Simple linear regression model	0.0058	0.01318	0.03483	0.01178	0.00481	0.01001
C11orf65	No	Simple linear regression model	0.11562	0.11563	0.76562	0.80534	0.61297	0.64836
C11orf66	No	Simple linear regression model	0.19412	0.10901	0.94079	1.15074	0.68415	0.87493
C11orf67	Yes	Simple linear regression model	0.18964	0.1794	0.84742	0.85718	0.61904	0.62773
C11orf68	No	Simple linear regression model	0.17982	0.15068	0.48185	0.48288	0.36454	0.36699
C11orf70	Yes	Simple linear regression model	0.30573	0.17607	1.2648	1.34306	0.97946	1.05007
C11orf71	Yes	Simple linear regression model	0.31591	0.23154	0.58496	0.61484	0.45008	0.47706
C11orf73	No	Simple linear regression model	0.17687	0.14635	0.50659	0.47926	0.3895	0.38317
C11orf74	No	Simple linear regression model	0.16602	0.10351	0.56811	0.54938	0.441	0.43235
C11orf75	Yes	Simple linear regression model	0.53005	0.44401	0.75243	0.78323	0.57886	0.58263
C11orf80	Yes	Simple linear regression model	0.2323	0.19759	0.82274	1.01635	0.61128	0.71402
C11orf82	Yes	Simple linear regression model	0.33301	0.32378	0.88982	0.99762	0.68088	0.77283
C11orf83	Yes	Simple linear regression model	0.33932	0.27214	0.91032	0.96088	0.71059	0.73848
C11orf84	Yes	Simple linear regression model	0.35044	0.26755	0.57781	0.64511	0.45054	0.50286
C11orf85	No	Simple linear regression model	0.11339	0.11033	1.06761	0.87637	0.72058	0.64305
C11orf86	Yes	Polynomial 4 regression model	0.48688	0.49959	1.12623	1.01204	0.67903	0.64959
C11orf87	Yes	Simple linear regression model	0.36469	0.536	0.83917	0.77442	0.61457	0.5826
C11orf88	No	Simple linear regression model	0.06391	0.052	1.25154	1.33265	0.87066	0.90345
C11orf9	Yes	Simple linear regression model	0.2174	0.17155	1.29612	1.46645	1.03039	1.17888
C11orf90	Yes	Simple linear regression model	0.36257	0.25924	0.932	0.99059	0.70035	0.74798
C11orf92	Yes	Simple linear regression model	0.5028	0.41971	1.36144	1.57253	0.98942	1.12581
C11orf93	Yes	Simple linear regression model	0.38164	0.45136	1.1235	1.22989	0.82438	0.89716
C11orf95	Yes	Simple linear regression model	0.32184	0.44553	0.54819	0.50745	0.41285	0.40014
C12orf10	No	Simple linear regression model	0.21322	0.14789	0.53989	0.56713	0.4176	0.43029
C12orf11	Yes	Polynomial 4 regression model	0.42366	0.27748	0.46875	0.58681	0.347	0.39066
C12orf23	No	Simple linear regression model	0.15242	0.17088	0.55725	0.53166	0.43911	0.41769
C12orf24	Yes	Simple linear regression model	0.38157	0.31899	0.77834	0.7884	0.58768	0.60974
C12orf26	Yes	Simple linear regression model	0.33086	0.18883	0.50382	0.57974	0.38645	0.41907
C12orf27	No	Simple linear regression model	0.08015	0.11009	0.44353	0.51002	0.24773	0.2786
C12orf29	No	Simple linear regression model	0.1431	0.05902	0.44187	0.45803	0.33963	0.34803
C12orf32	Yes	Simple linear regression model	0.34434	0.41296	0.48012	0.55237	0.36123	0.4141
C12orf34	Yes	Simple linear regression model	0.25566	0.25961	0.98179	1.07978	0.77151	0.85896
C12orf35	No	Simple linear regression model	0.19909	0.09268	0.74785	0.79336	0.5687	0.63797
C12orf36	No	Simple linear regression model	0.16873	0.09406	0.84955	0.96652	0.50312	0.61314
C12orf39	Yes	Polynomial 4 regression model	0.42321	0.4927	1.45035	1.67035	1.01651	1.17225
C12orf4	Yes	Simple linear regression model	0.21904	0.19847	0.41003	0.47213	0.31032	0.34792
C12orf40	No	Simple linear regression model	0.13603	0.1277	0.3543	0.31677	0.20284	0.2069
C12orf41	No	Simple linear regression model	0.20414	0.10795	0.32482	0.32383	0.24175	0.24648
C12orf42	Yes	Simple linear regression model	0.26571	0.19384	0.8195	0.78182	0.58904	0.59468
C12orf43	Yes	Simple linear regression model	0.2085	0.22778	0.30867	0.32677	0.23593	0.24402
C12orf44	Yes	Simple linear regression model	0.27504	0.29799	0.54614	0.52352	0.41956	0.40161
C12orf45	No	Simple linear regression model	0.20897	0.13521	0.57774	0.64732	0.44413	0.49478
C12orf47	No	Simple linear regression model	0.20118	0.06917	0.42032	0.46549	0.31677	0.35896
C12orf48	Yes	Simple linear regression model	0.42299	0.41288	0.72525	0.8464	0.5719	0.62107
C12orf49	No	Simple linear regression model	0.2205	0.04815	0.59045	0.67704	0.44713	0.53769
C12orf5	Yes	Simple linear regression model	0.17855	0.19473	0.59647	0.63988	0.45256	0.48925
C12orf51	No	Simple linear regression model	0.23734	0.14264	0.59814	0.60344	0.47815	0.49627
C12orf52	Yes	Simple linear regression model	0.26609	0.28306	0.45286	0.45974	0.34926	0.36797
C12orf53	Yes	Simple linear regression model	0.23176	0.23132	1.38756	1.39147	1.05235	1.05652
C12orf54	No	Simple linear regression model	0.16547	0.15594	0.76201	0.77737	0.53754	0.57334
C12orf56	No	Simple linear regression model	0.12815	0.14889	1.25117	1.4503	0.76594	0.89366
C12orf57	No	Simple linear regression model	0.17915	0.1391	0.71887	0.7657	0.55265	0.59182
C12orf59	No	Simple linear regression model	0.15712	0.18667	1.03135	1.01098	0.76371	0.75848
C12orf60	No	Simple linear regression model	0.19581	0.11699	0.99708	0.86296	0.73143	0.66309
C12orf61	No	Simple linear regression model	0.11701	0.05499	0.66147	0.74316	0.51244	0.55218
C12orf62	No	Simple linear regression model	0.17726	0.12834	0.4946	0.50081	0.37046	0.38632
C12orf63	Yes	Simple linear regression model	0.23154	0.16511	1.01951	1.10766	0.78395	0.86479
C12orf65	No	Simple linear regression model	0.22331	0.07625	0.4617	0.52218	0.36199	0.40274
C12orf66	No	Simple linear regression model	0.22159	0.1571	0.6183	0.64614	0.4853	0.47437
C12orf68	Yes	Simple linear regression model	0.25336	0.28805	0.98678	0.97867	0.74101	0.75609
C12orf69	No	Simple linear regression model	0.2217	0.14809	1.48634	1.23654	1.0703	0.9205
C12orf70	Yes	Simple linear regression model	0.33026	0.31467	0.8419	0.92294	0.67334	0.73513
C12orf71	No	Simple linear regression model	0.11675	0.03948	0.5683	0.60097	0.46389	0.46364
C12orf72	Yes	Simple linear regression model	0.41987	0.36747	0.50958	0.56256	0.39245	0.42961
C12orf73	Yes	Simple linear regression model	0.2393	0.19942	0.55076	0.53792	0.43384	0.43403
C12orf74	Yes	Simple linear regression model	0.17282	0.20012	0.98745	1.00523	0.72338	0.72001
C12orf75	No	Simple linear regression model	0.20714	0.06598	0.99494	1.21095	0.75134	0.92539
C12orf76	Yes	Simple linear regression model	0.25299	0.23091	0.49082	0.57422	0.38731	0.44871
C12orf77	No	Simple linear regression model	0.0923	0.12023	0.43455	0.3866	0.26434	0.25938
C13orf1	Yes	Simple linear regression model	0.24537	0.25063	0.42604	0.42908	0.32127	0.33483
C13orf15	Yes	Simple linear regression model	0.43968	0.48153	0.72717	0.73081	0.56477	0.55027
C13orf16	No	Simple linear regression model	0.19594	0.06363	0.85356	1.05521	0.65945	0.83123
C13orf18	Yes	Simple linear regression model	0.50332	0.51945	0.84144	0.81015	0.62816	0.59619
C13orf23	Yes	Simple linear regression model	0.2676	0.32642	0.51699	0.52964	0.38343	0.4171
C13orf26	Yes	Polynomial 4 regression model	0.3231	0.26484	0.51959	0.5588	0.30669	0.35745
C13orf27	Yes	Simple linear regression model	0.41046	0.25366	0.5673	0.58468	0.43501	0.44566
C13orf29	Yes	Simple linear regression model	0.19781	0.19811	1.11847	1.09534	0.85138	0.84508
C13orf30	No	Simple linear regression model	0.08847	0.03378	1.02215	1.1515	0.6906	0.70884
C13orf31	No	Simple linear regression model	0.26727	0.14553	0.66289	0.72696	0.50461	0.57884
C13orf33	Yes	Simple linear regression model	0.50573	0.51696	1.12045	1.16939	0.87803	0.8621
C13orf34	Yes	Simple linear regression model	0.38476	0.43122	0.60385	0.59846	0.457	0.45365
C13orf36	Yes	Polynomial 4 regression model	0.47164	0.37611	0.92545	1.20399	0.66723	0.82678
C13orf37	Yes	Simple linear regression model	0.19977	0.21459	0.59201	0.59978	0.45685	0.48287
C13orf38	No	Simple linear regression model	0.21644	0.1129	1.26385	1.3986	1.01777	1.15693
C14orf1	No	Simple linear regression model	0.14366	0.13886	0.48413	0.52528	0.36894	0.40038
C14orf101	No	Simple linear regression model	0.16766	0.05773	0.43772	0.45243	0.33587	0.33801
C14orf102	No	Simple linear regression model	0.27278	0.14843	0.40901	0.4288	0.31299	0.32727
C14orf104	No	Simple linear regression model	0.14534	0.11006	0.43478	0.47206	0.32535	0.33128
C14orf105	No	Simple linear regression model	0.01185	0.00016	0.53179	0.29024	0.24151	0.20964
C14orf106	Yes	Simple linear regression model	0.24709	0.16705	0.60673	0.71678	0.46285	0.54432
C14orf109	Yes	Simple linear regression model	0.1678	0.16319	0.47412	0.5079	0.36817	0.40795
C14orf115	Yes	Polynomial 4 regression model	0.43557	0.25258	0.87398	1.16662	0.43748	0.53342
C14orf118	Yes	Simple linear regression model	0.22357	0.19449	0.60132	0.63655	0.46075	0.49828
C14orf119	No	Simple linear regression model	0.07199	0.11234	0.4084	0.39309	0.2887	0.3108
C14orf126	Yes	Simple linear regression model	0.235	0.17912	0.48395	0.50881	0.34872	0.36372
C14orf128	Yes	Simple linear regression model	0.29186	0.23562	0.74746	0.85739	0.57828	0.63815
C14orf129	Yes	Simple linear regression model	0.20756	0.22741	0.48817	0.48702	0.37621	0.376
C14orf132	Yes	Polynomial 4 regression model	0.36787	0.18747	1.24847	1.42051	0.93644	1.08247
C14orf135	Yes	Simple linear regression model	0.24582	0.21409	0.52831	0.51413	0.37634	0.38036
C14orf138	No	Simple linear regression model	0.15875	0.10665	0.45489	0.50576	0.3467	0.36471
C14orf139	Yes	Simple linear regression model	0.61303	0.61858	0.89657	0.98568	0.70966	0.79109
C14orf142	Yes	Simple linear regression model	0.17967	0.27579	0.4717	0.40826	0.35774	0.31767
C14orf143	Yes	Simple linear regression model	0.30664	0.41688	0.52689	0.46039	0.3977	0.35556
C14orf145	Yes	Simple linear regression model	0.19384	0.25314	0.7007	0.70152	0.53787	0.53826
C14orf147	Yes	Simple linear regression model	0.19378	0.16477	0.63721	0.75778	0.48598	0.56125
C14orf148	Yes	Simple linear regression model	0.29579	0.27803	0.75018	0.72103	0.59499	0.57353
C14orf149	Yes	Simple linear regression model	0.30282	0.35669	0.52999	0.55537	0.40712	0.42178
C14orf153	Yes	Simple linear regression model	0.18346	0.16558	0.50702	0.52711	0.3946	0.41085
C14orf156	No	Simple linear regression model	0.12064	0.10772	0.63093	0.70889	0.47142	0.48163
C14orf159	Yes	Simple linear regression model	0.30953	0.30154	0.63729	0.63516	0.48227	0.46773
C14orf162	No	Simple linear regression model	0.18076	0.13592	1.34677	1.29943	1.06903	1.02116
C14orf165	No	Simple linear regression model	0.049	0.02931	0.14468	0.16325	0.07721	0.08622
C14orf166	No	Simple linear regression model	0.114	0.03105	0.41707	0.45525	0.31635	0.3579
C14orf166B	No	Simple linear regression model	0.25119	0.15081	0.36045	0.4022	0.24347	0.28369
C14orf167	Yes	Simple linear regression model	0.29569	0.21298	0.70147	0.7265	0.53194	0.53515
C14orf169	Yes	Simple linear regression model	0.22543	0.24821	0.43966	0.40907	0.33429	0.32008
C14orf174	Yes	Simple linear regression model	0.49054	0.46249	1.03272	1.01698	0.8053	0.76931
C14orf176	No	Simple linear regression model	0.17797	0.11469	0.77859	0.91308	0.60255	0.71478
C14orf178	No	Simple linear regression model	0.08261	0.0781	0.48446	0.5765	0.39289	0.43899
C14orf179	Yes	Simple linear regression model	0.23009	0.25112	0.58659	0.60822	0.43471	0.4347
C14orf180	Yes	Simple linear regression model	0.51839	0.60992	1.85807	1.87046	1.49593	1.47787
C14orf181	Yes	Simple linear regression model	0.29894	0.26356	0.92007	0.93989	0.71374	0.74008
C14orf182	No	Simple linear regression model	0.2587	0.12787	1.0478	1.19159	0.79771	0.88227
C14orf184	No	Simple linear regression model	0.2375	0.13035	1.10915	1.24578	0.88961	0.97096
C14orf19	No	Simple linear regression model	0.1504	0.2053	0.70811	0.73455	0.53455	0.57626
C14orf2	No	Simple linear regression model	0.16831	0.06261	0.56341	0.62349	0.42609	0.4727
C14orf21	No	Simple linear regression model	0.05447	0.03698	0.61766	0.63382	0.478	0.47664
C14orf28	Yes	Simple linear regression model	0.31628	0.36036	0.52051	0.58268	0.39096	0.42048
C14orf33	Yes	Simple linear regression model	0.24717	0.20034	0.71842	0.7439	0.53275	0.56004
C14orf34	Yes	Simple linear regression model	0.2435	0.16471	0.719	0.81595	0.51882	0.58383
C14orf37	Yes	Polynomial 4 regression model	0.41815	0.38743	0.91695	0.94694	0.71637	0.71046
C14orf39	No	Simple linear regression model	0.21144	0.02823	1.15029	1.44221	0.85957	1.02196
C14orf4	Yes	Simple linear regression model	0.23962	0.19048	0.55958	0.59398	0.43252	0.46047
C14orf43	Yes	Simple linear regression model	0.32094	0.26164	0.57253	0.563	0.42737	0.4299
C14orf45	Yes	Simple linear regression model	0.51464	0.50578	0.7182	0.72109	0.57346	0.55969
C14orf49	Yes	Simple linear regression model	0.49797	0.53669	1.02817	1.11647	0.80659	0.89917
C14orf50	Yes	Simple linear regression model	0.26287	0.34442	1.51335	1.41315	1.20214	1.13081
C14orf53	Yes	Simple linear regression model	0.23612	0.26422	1.54458	1.53084	1.11846	1.10742
C14orf64	Yes	Simple linear regression model	0.38382	0.44023	1.28762	1.26939	1.01339	0.98498
C14orf68	No	Simple linear regression model	0.12334	0.05383	0.65851	0.69146	0.41181	0.47167
C14orf70	No	Simple linear regression model	1e-05	0.00183	0.23975	0.2283	0.08129	0.08613
C14orf72	Yes	Simple linear regression model	0.34108	0.18239	0.89185	0.96199	0.67905	0.74189
C14orf73	Yes	Simple linear regression model	0.30567	0.22251	1.39986	1.39418	1.08905	1.05719
C14orf79	Yes	Simple linear regression model	0.39449	0.45256	0.65927	0.66484	0.51447	0.53058
C14orf80	Yes	Simple linear regression model	0.39701	0.33213	0.99064	0.99389	0.76312	0.81195
C14orf86	No	Simple linear regression model	0.12391	0.07384	0.3017	0.30536	0.19727	0.21009
C14orf93	Yes	Simple linear regression model	0.21775	0.28784	0.40818	0.45164	0.3215	0.36376
C15orf17	Yes	Simple linear regression model	0.3898	0.44065	0.37265	0.43096	0.28808	0.33506
C15orf21	No	Simple linear regression model	0.12368	0.18839	0.6579	0.74346	0.51567	0.58053
C15orf23	Yes	Simple linear regression model	0.3601	0.33858	0.6336	0.67005	0.5062	0.52198
C15orf24	Yes	Simple linear regression model	0.17424	0.24293	0.42808	0.39189	0.32295	0.30842
C15orf26	No	Simple linear regression model	0.14881	0.06719	0.85941	1.01169	0.63027	0.75143
C15orf27	Yes	Simple linear regression model	0.22321	0.17115	0.83897	0.85271	0.63442	0.63554
C15orf28	No	Simple linear regression model	0.22341	0.08189	1.00279	1.03547	0.8117	0.84081
C15orf29	No	Simple linear regression model	0.11535	0.04243	0.4181	0.41413	0.31059	0.30669
C15orf32	No	Simple linear regression model	0.21511	0.12243	0.34244	0.40798	0.21453	0.24315
C15orf33	Yes	Simple linear regression model	0.26693	0.21167	0.84618	0.90921	0.62707	0.68112
C15orf34	Yes	Simple linear regression model	0.34612	0.27863	0.80122	0.86401	0.60866	0.68654
C15orf37	Yes	Simple linear regression model	0.25548	0.20396	0.67311	0.73433	0.50632	0.57087
C15orf38	Yes	Simple linear regression model	0.27011	0.20293	0.71534	0.71281	0.5473	0.52896
C15orf39	Yes	Simple linear regression model	0.29031	0.2571	0.54459	0.52418	0.42672	0.42815
C15orf40	No	Simple linear regression model	0.16637	0.12368	0.46198	0.43032	0.35669	0.34478
C15orf41	Yes	Simple linear regression model	0.33546	0.3448	0.64625	0.60951	0.48396	0.45149
C15orf42	Yes	Simple linear regression model	0.56091	0.49593	0.90445	1.05211	0.70743	0.79293
C15orf43	No	Simple linear regression model	0.06564	0.03884	0.73881	0.61923	0.30049	0.28843
C15orf44	Yes	Simple linear regression model	0.20994	0.25516	0.33956	0.3277	0.24906	0.24946
C15orf48	Yes	Simple linear regression model	0.2015	0.31502	1.6005	1.72937	1.24655	1.31423
C15orf5	No	Simple linear regression model	0.09405	0.03505	0.43437	0.50208	0.34363	0.39253
C15orf50	Yes	Simple linear regression model	0.24081	0.32645	0.95012	0.89163	0.69122	0.65981
C15orf51	Yes	Simple linear regression model	0.344	0.25696	0.95369	1.01936	0.76586	0.78667
C15orf52	Yes	Simple linear regression model	0.32627	0.26592	1.0945	1.1067	0.87687	0.88378
C15orf53	Yes	Simple linear regression model	0.40982	0.35255	0.45141	0.46032	0.33712	0.35339
C15orf54	Yes	Simple linear regression model	0.21108	0.16049	0.80516	0.84169	0.60769	0.67479
C15orf55	No	Polynomial 4 regression model	0.2755	0.14676	0.59402	0.76986	0.44754	0.5206
C15orf56	No	Simple linear regression model	0.09987	0.01081	1.11729	1.23696	0.87288	0.96363
C15orf57	Yes	Simple linear regression model	0.40318	0.37649	0.38713	0.41688	0.29963	0.32061
C15orf58	No	Simple linear regression model	0.23839	0.15455	0.54364	0.58576	0.41297	0.43954
C15orf59	Yes	Simple linear regression model	0.22553	0.18605	1.54771	1.6055	1.20796	1.27521
C15orf61	No	Simple linear regression model	0.21667	0.07652	0.54608	0.58524	0.42378	0.47132
C15orf62	Yes	Simple linear regression model	0.22748	0.16729	0.83429	0.75182	0.65674	0.58129
C15orf63	No	Simple linear regression model	0.20581	0.14501	0.7598	0.72966	0.58171	0.56695
C16orf11	No	Simple linear regression model	0.0885	0.08231	0.6804	0.75584	0.45595	0.45218
C16orf13	Yes	Simple linear regression model	0.24959	0.20821	0.77937	0.85472	0.60653	0.64422
C16orf3	No	Simple linear regression model	0.11761	0.09167	0.85577	0.90512	0.69232	0.72593
C16orf42	Yes	Simple linear regression model	0.34561	0.30348	0.6667	0.64637	0.50676	0.50146
C16orf45	Yes	Simple linear regression model	0.48817	0.50211	1.08739	1.07911	0.83916	0.83681
C16orf46	Yes	Simple linear regression model	0.29926	0.22724	0.599	0.63401	0.47467	0.49622
C16orf48	Yes	Simple linear regression model	0.26868	0.23641	0.84428	0.86683	0.63124	0.67218
C16orf5	Yes	Simple linear regression model	0.26421	0.28365	0.66299	0.67074	0.50543	0.52849
C16orf52	Yes	Simple linear regression model	0.29871	0.16356	0.47615	0.49601	0.36143	0.37707
C16orf53	Yes	Simple linear regression model	0.36806	0.3971	0.59359	0.57565	0.46275	0.46708
C16orf54	Yes	Simple linear regression model	0.72596	0.62929	0.78184	0.97104	0.5968	0.68949
C16orf55	Yes	Simple linear regression model	0.25245	0.20198	0.58377	0.64732	0.45807	0.50677
C16orf57	Yes	Simple linear regression model	0.48589	0.507	0.47422	0.42429	0.37186	0.34955
C16orf58	Yes	Simple linear regression model	0.30865	0.31355	0.45543	0.47084	0.34789	0.35394
C16orf59	Yes	Simple linear regression model	0.4996	0.51888	1.00004	1.02504	0.77623	0.79951
C16orf61	Yes	Simple linear regression model	0.53138	0.45983	0.5093	0.48584	0.39753	0.3761
C16orf62	No	Simple linear regression model	0.22903	0.05664	0.50635	0.52995	0.37264	0.3883
C16orf63	Yes	Simple linear regression model	0.21092	0.18978	0.44633	0.41423	0.34639	0.31704
C16orf68	Yes	Simple linear regression model	0.38929	0.2172	0.37136	0.43477	0.28977	0.33675
C16orf7	Yes	Simple linear regression model	0.37578	0.32566	0.62763	0.63512	0.48507	0.50436
C16orf70	Yes	Simple linear regression model	0.25825	0.23631	0.41157	0.418	0.32153	0.3333
C16orf71	Yes	Simple linear regression model	0.46228	0.43487	1.05122	1.06533	0.8355	0.82786
C16orf72	Yes	Simple linear regression model	0.2821	0.27673	0.39831	0.37811	0.31187	0.29221
C16orf74	No	Simple linear regression model	0.21314	0.15766	1.23348	1.33627	0.93549	1.04928
C16orf75	Yes	Simple linear regression model	0.46612	0.5211	0.93069	0.90175	0.72252	0.72905
C16orf79	Yes	Simple linear regression model	0.41948	0.35892	1.0977	1.16551	0.8665	0.92803
C16orf80	Yes	Simple linear regression model	0.40908	0.36839	0.38751	0.38506	0.31111	0.31217
C16orf81	No	Simple linear regression model	0.10006	0.01558	0.70192	0.68777	0.49856	0.50121
C16orf82	No	Simple linear regression model	0.11964	0.1489	0.32175	0.28338	0.17706	0.16796
C16orf86	Yes	Simple linear regression model	0.3962	0.32668	0.87106	0.92234	0.66805	0.7251
C16orf87	Yes	Simple linear regression model	0.37147	0.37332	0.57531	0.53642	0.42808	0.41499
C16orf88	Yes	Simple linear regression model	0.42503	0.39999	0.47369	0.53696	0.37703	0.41039
C16orf89	Yes	Polynomial 4 regression model	0.47968	0.40266	1.98847	2.03841	1.55644	1.56874
C16orf90	Yes	Polynomial 4 regression model	0.34021	0.34735	0.31993	0.30932	0.19321	0.18843
C16orf91	Yes	Simple linear regression model	0.29163	0.24579	0.62415	0.60675	0.48507	0.4792
C16orf93	Yes	Simple linear regression model	0.28809	0.35345	1.08652	1.1274	0.85862	0.88671
C17orf100	Yes	Simple linear regression model	0.24998	0.23122	0.65285	0.6761	0.50387	0.52909
C17orf101	No	Simple linear regression model	0.21315	0.14848	0.6165	0.61883	0.45669	0.47068
C17orf103	Yes	Simple linear regression model	0.41882	0.48588	0.70116	0.75491	0.5457	0.57045
C17orf104	Yes	Simple linear regression model	0.19523	0.17505	1.00193	0.97739	0.69712	0.73662
C17orf106	Yes	Simple linear regression model	0.29042	0.22657	0.69396	0.69523	0.54123	0.5259
C17orf107	No	Simple linear regression model	0.29228	0.14898	1.06857	1.27181	0.8291	0.98618
C17orf108	Yes	Simple linear regression model	0.40246	0.41434	0.67236	0.70126	0.52415	0.51458
C17orf28	Yes	Polynomial 4 regression model	0.62572	0.5592	0.81449	0.89387	0.61902	0.63494
C17orf37	Yes	Simple linear regression model	0.19877	0.22624	1.08441	0.93555	0.73483	0.66011
C17orf39	Yes	Simple linear regression model	0.2869	0.24281	0.51463	0.51954	0.38676	0.39883
C17orf42	No	Simple linear regression model	0.12995	0.112	0.44285	0.46393	0.33485	0.35574
C17orf44	Yes	Simple linear regression model	0.37616	0.32172	0.74209	0.76736	0.57985	0.60132
C17orf46	No	Simple linear regression model	0.17106	0.08218	0.76476	0.84622	0.6151	0.68021
C17orf47	Yes	Simple linear regression model	0.16627	0.17251	0.87475	0.82798	0.66563	0.64529
C17orf48	Yes	Simple linear regression model	0.30978	0.30186	0.48658	0.4416	0.3805	0.35006
C17orf49	No	Simple linear regression model	0.28543	0.12958	0.53751	0.55988	0.41377	0.42868
C17orf50	No	Simple linear regression model	0.13296	0.03816	0.79812	0.78996	0.62479	0.60261
C17orf51	Yes	Simple linear regression model	0.53672	0.54359	0.74501	0.80028	0.56384	0.54282
C17orf53	No	Simple linear regression model	0.32561	0.14562	0.71777	0.90759	0.57392	0.68029
C17orf54	No	Simple linear regression model	0.12655	0.02741	0.55252	0.54173	0.3085	0.29645
C17orf55	No	Simple linear regression model	0.13241	0.03951	1.5409	1.57861	1.22834	1.24963
C17orf56	Yes	Simple linear regression model	0.40931	0.36952	0.56789	0.56691	0.44137	0.45536
C17orf57	No	Simple linear regression model	0.2649	0.11871	0.99369	1.08889	0.78529	0.85227
C17orf58	Yes	Simple linear regression model	0.3548	0.34062	0.77829	0.7306	0.61295	0.58267
C17orf59	Yes	Simple linear regression model	0.29344	0.23535	0.66424	0.68963	0.52005	0.54248
C17orf60	Yes	Simple linear regression model	0.43752	0.31963	0.8107	0.80835	0.62451	0.64389
C17orf61	No	Simple linear regression model	0.1978	0.15852	0.69065	0.73077	0.52696	0.57726
C17orf62	Yes	Simple linear regression model	0.42809	0.28749	0.49997	0.53849	0.38563	0.41734
C17orf63	No	Simple linear regression model	0.13559	0.07061	0.53269	0.60621	0.38494	0.44882
C17orf64	No	Simple linear regression model	0.08854	0.22903	0.77992	0.58536	0.47579	0.43829
C17orf65	Yes	Simple linear regression model	0.25232	0.21788	0.54034	0.60042	0.42213	0.47367
C17orf66	Yes	Simple linear regression model	0.31314	0.39371	0.56794	0.47126	0.4043	0.37057
C17orf67	No	Simple linear regression model	0.26296	0.10289	0.82888	0.91033	0.62567	0.71075
C17orf68	Yes	Simple linear regression model	0.37939	0.40209	0.54372	0.53332	0.4397	0.4147
C17orf69	Yes	Simple linear regression model	0.2254	0.25205	0.78176	0.71463	0.60852	0.55391
C17orf70	Yes	Simple linear regression model	0.39769	0.32594	0.549	0.58811	0.41841	0.44695
C17orf71	No	Simple linear regression model	0.21697	0.04309	0.56254	0.61117	0.39955	0.43181
C17orf72	Yes	Simple linear regression model	0.29237	0.24225	1.08687	1.18669	0.83904	0.92362
C17orf73	No	Simple linear regression model	0.08099	0.0171	0.34656	0.31059	0.23024	0.21902
C17orf74	No	Simple linear regression model	0.14073	0.14376	0.41878	0.53404	0.29113	0.38127
C17orf75	Yes	Simple linear regression model	0.25035	0.24713	0.54696	0.55892	0.41038	0.40409
C17orf76	Yes	Simple linear regression model	0.22426	0.23217	0.79641	0.80451	0.5878	0.61319
C17orf77	No	Simple linear regression model	0.14054	0.12702	1.60272	1.32864	1.06966	0.98867
C17orf78	No	Simple linear regression model	0.04075	0.07206	0.49141	0.46715	0.36812	0.38575
C17orf79	No	Simple linear regression model	0.13765	0.08145	0.57121	0.55804	0.4469	0.43402
C17orf80	No	Simple linear regression model	0.24954	0.08606	0.45435	0.50808	0.36097	0.39175
C17orf81	Yes	Simple linear regression model	0.30103	0.2816	0.42676	0.43388	0.32573	0.32727
C17orf82	No	Simple linear regression model	0.28797	0.15943	1.16818	1.18977	0.91605	0.97012
C17orf85	No	Simple linear regression model	0.19129	0.13499	0.41704	0.4048	0.32388	0.31725
C17orf86	Yes	Simple linear regression model	0.36671	0.20252	0.61421	0.69693	0.48335	0.56456
C17orf87	Yes	Simple linear regression model	0.59999	0.5089	0.75928	0.84831	0.59176	0.60451
C17orf88	No	Simple linear regression model	0.17547	0.07698	0.49748	0.57135	0.38015	0.44615
C17orf89	No	Simple linear regression model	0.27849	0.0831	0.71866	0.8231	0.54663	0.62625
C17orf90	Yes	Simple linear regression model	0.42636	0.38935	0.73322	0.74304	0.55595	0.56068
C17orf91	Yes	Simple linear regression model	0.48336	0.50874	0.64253	0.65728	0.50361	0.51243
C17orf93	Yes	Simple linear regression model	0.36911	0.35826	1.38639	1.4757	0.9869	1.05295
C17orf95	No	Simple linear regression model	0.21625	0.15467	0.45507	0.48545	0.35318	0.37507
C17orf96	Yes	Simple linear regression model	0.26523	0.23566	1.20876	1.19218	0.9224	0.95556
C17orf97	Yes	Simple linear regression model	0.28303	0.26079	0.79736	0.90352	0.6265	0.70093
C17orf98	No	Simple linear regression model	0.06608	0.09645	0.41953	0.35421	0.27682	0.2747
C17orf99	No	Simple linear regression model	0.22689	0.09624	0.60573	0.59915	0.45409	0.46782
C18orf1	Yes	Simple linear regression model	0.20281	0.18088	0.89559	0.96281	0.69047	0.70173
C18orf10	No	Simple linear regression model	0.2674	0.12515	0.5001	0.58395	0.39644	0.46034
C18orf16	Yes	Simple linear regression model	0.27232	0.19394	0.99136	0.9962	0.77654	0.79848
C18orf18	Yes	Simple linear regression model	0.24794	0.21479	0.65953	0.82847	0.49885	0.56298
C18orf19	Yes	Simple linear regression model	0.3162	0.22147	0.42605	0.4377	0.32804	0.34109
C18orf21	No	Simple linear regression model	0.25202	0.11403	0.49153	0.49664	0.37799	0.38764
C18orf22	No	Simple linear regression model	0.19298	0.12451	0.55049	0.59067	0.42481	0.4559
C18orf25	Yes	Simple linear regression model	0.29658	0.17151	0.44505	0.46756	0.33455	0.3586
C18orf32	Yes	Simple linear regression model	0.29616	0.31716	0.49828	0.47327	0.38247	0.35748
C18orf34	Yes	Simple linear regression model	0.66123	0.57518	1.00691	1.2105	0.80564	0.93556
C18orf45	Yes	Simple linear regression model	0.28808	0.26757	0.59632	0.67661	0.45702	0.52676
C18orf54	Yes	Simple linear regression model	0.36759	0.34265	0.77032	0.76245	0.59815	0.59817
C18orf55	No	Simple linear regression model	0.1619	0.07594	0.41743	0.42338	0.31867	0.32909
C18orf56	Yes	Simple linear regression model	0.28916	0.20467	1.16394	1.09058	0.91712	0.8592
C18orf8	No	Simple linear regression model	0.1483	0.11548	0.37122	0.36405	0.27706	0.29054
C19orf10	Yes	Simple linear regression model	0.34693	0.27473	0.60078	0.60239	0.45445	0.47162
C19orf12	Yes	Polynomial 4 regression model	0.41809	0.47116	0.55044	0.54798	0.38455	0.36895
C19orf18	No	Simple linear regression model	0.18879	0.14855	1.12764	1.21909	0.86082	0.94882
C19orf2	No	Simple linear regression model	0.17161	0.04424	0.50179	0.49716	0.32608	0.32364
C19orf20	Yes	Simple linear regression model	0.44644	0.3432	1.22318	1.36505	0.9672	1.05286
C19orf21	Yes	Simple linear regression model	0.44607	0.51152	1.80544	1.74342	1.39802	1.33664
C19orf22	Yes	Simple linear regression model	0.2745	0.28686	0.53102	0.57047	0.41313	0.45435
C19orf23	No	Simple linear regression model	0.21881	0.09335	0.79847	0.81945	0.61946	0.59424
C19orf24	Yes	Simple linear regression model	0.31619	0.23169	0.73665	0.76276	0.57156	0.58871
C19orf25	Yes	Simple linear regression model	0.31004	0.2853	0.68275	0.72613	0.53497	0.56951
C19orf26	No	Simple linear regression model	0.14973	0.15802	1.20858	1.2311	0.95039	0.98241
C19orf28	Yes	Simple linear regression model	0.47024	0.40584	0.57387	0.63981	0.45229	0.48225
C19orf29	Yes	Simple linear regression model	0.40575	0.39738	0.55068	0.57817	0.42361	0.44337
C19orf30	Yes	Polynomial 4 regression model	0.47758	0.71649	0.81143	0.74845	0.32567	0.33827
C19orf33	Yes	Simple linear regression model	0.209	0.23955	2.37632	2.14586	1.85585	1.73893
C19orf35	No	Simple linear regression model	0.2947	0.10329	0.84746	0.94191	0.66056	0.74854
C19orf36	Yes	Simple linear regression model	0.27559	0.21264	1.16186	1.24308	0.9236	0.98633
C19orf38	Yes	Simple linear regression model	0.29986	0.30186	0.9087	0.91583	0.67693	0.6992
C19orf39	Yes	Simple linear regression model	0.21258	0.24861	0.62497	0.65627	0.49198	0.51833
C19orf40	Yes	Simple linear regression model	0.29916	0.2813	0.57076	0.58814	0.41923	0.46039
C19orf41	No	Simple linear regression model	0.03054	0.01356	0.38347	0.10896	0.13226	0.08424
C19orf42	No	Simple linear regression model	0.14345	0.13329	0.41626	0.4189	0.32483	0.33646
C19orf43	Yes	Simple linear regression model	0.24428	0.19279	0.55162	0.60702	0.42119	0.47094
C19orf44	Yes	Simple linear regression model	0.27697	0.34327	0.51782	0.44201	0.37713	0.34491
C19orf45	Yes	Simple linear regression model	0.29791	0.3682	1.24525	1.16419	0.98957	0.93307
C19orf46	Yes	Polynomial 4 regression model	0.52123	0.49657	1.01933	1.19525	0.7165	0.86307
C19orf47	Yes	Simple linear regression model	0.33333	0.29017	0.51161	0.53601	0.38999	0.40296
C19orf48	Yes	Simple linear regression model	0.35135	0.26587	0.72325	0.79486	0.55948	0.61322
C19orf50	Yes	Simple linear regression model	0.24648	0.16037	0.3907	0.42237	0.29677	0.31369
C19orf51	Yes	Polynomial 4 regression model	0.47499	0.49335	1.45751	1.56717	1.08582	1.17235
C19orf52	Yes	Simple linear regression model	0.37273	0.28035	0.41894	0.44104	0.31076	0.3429
C19orf53	Yes	Simple linear regression model	0.25504	0.17724	0.57423	0.64246	0.43923	0.47892
C19orf54	Yes	Simple linear regression model	0.1821	0.18411	0.52664	0.52386	0.38477	0.39418
C19orf55	No	Simple linear regression model	0.14384	0.09204	0.68322	0.6917	0.5019	0.50576
C19orf56	No	Simple linear regression model	0.17824	0.15952	0.49218	0.50135	0.37118	0.3973
[truncated: 16,946 more rows]

## Sheet: S3 XENA PRAD regression models
Supplementary Table 3
Gene specific model fit for UCSC XENA TCGA PRAD discovery (set 1+2) and validation (set 3) sets.
Gene	MethCORR gene	Selected model	R2 discovery	R2 validation	RMSE discovery	RMSE validation	MAE discovery	MAE validation
SEPT1	Yes	Simple linear regression model	0.35583	0.42712	0.74504	0.71893	0.56132	0.57173
SEPT2	No	Simple linear regression model	0.24892	0.07998	0.27576	0.2845	0.20049	0.20484
SEPT3	Yes	Simple linear regression model	0.3427	0.23003	0.98371	1.01504	0.76557	0.81047
SEPT4	Yes	Simple linear regression model	0.36465	0.30869	0.60872	0.60631	0.48929	0.48792
SEPT5	Yes	Simple linear regression model	0.3534	0.33159	0.60997	0.65774	0.47081	0.50473
SEPT6	No	Simple linear regression model	0.20445	0.12955	0.39131	0.38899	0.27907	0.28086
SEPT7	Yes	Simple linear regression model	0.36415	0.32654	0.31841	0.32234	0.23082	0.22598
SEPT8	Yes	Simple linear regression model	0.29281	0.28004	0.35004	0.34569	0.2559	0.26572
SEPT9	Yes	Simple linear regression model	0.64259	0.69905	0.41793	0.39099	0.31475	0.29824
SEPT10	Yes	Simple linear regression model	0.26358	0.24041	0.4957	0.48485	0.35621	0.33636
SEPT11	Yes	Simple linear regression model	0.38906	0.26166	0.48219	0.58947	0.36868	0.45456
SEPT12	Yes	Simple linear regression model	0.20557	0.16115	1.13755	1.13265	0.9011	0.94946
A1BG	No	Simple linear regression model	0.22437	0.13572	1.07733	1.07749	0.83426	0.83046
A1CF	Yes	Polynomial 4 regression model	0.57943	0.44903	0.87387	0.96573	0.49506	0.606
A2BP1	Yes	Simple linear regression model	0.44301	0.46056	1.25755	1.09133	0.95775	0.83132
A2LD1	Yes	Simple linear regression model	0.32805	0.26423	0.53023	0.53478	0.39508	0.42575
A2M	Yes	Simple linear regression model	0.45555	0.63939	0.71726	0.67468	0.55804	0.53795
A2ML1	Yes	Simple linear regression model	0.3274	0.2901	1.45766	1.6504	1.1225	1.23066
A4GALT	Yes	Simple linear regression model	0.39458	0.34743	0.61572	0.60578	0.48723	0.47626
ABAT	Yes	Simple linear regression model	0.49644	0.39456	0.67956	0.73669	0.52736	0.60235
ABCA1	No	Simple linear regression model	0.15106	0.13993	0.77858	0.96259	0.62212	0.76234
ABCA10	No	Simple linear regression model	0.13661	0.09544	0.96152	0.8448	0.75232	0.66894
ABCA11P	Yes	Simple linear regression model	0.23374	0.16437	0.36919	0.40191	0.28829	0.3162
ABCA12	Yes	Simple linear regression model	0.21084	0.19256	1.36972	1.40276	0.90038	0.98513
ABCA13	No	Simple linear regression model	0.12426	0.08418	1.03267	0.95687	0.7574	0.71931
ABCA17P	No	Simple linear regression model	0.13359	0.21299	0.91218	0.70896	0.68261	0.55968
ABCA2	No	Simple linear regression model	0.30097	0.13515	0.46007	0.48703	0.34962	0.36766
ABCA3	Yes	Simple linear regression model	0.25418	0.2083	0.50254	0.49427	0.38705	0.38875
ABCA4	Yes	Polynomial 4 regression model	0.42774	0.38084	0.87948	0.77961	0.6759	0.61477
ABCA5	No	Simple linear regression model	0.21054	0.09157	0.49901	0.53238	0.40134	0.43119
ABCA6	Yes	Simple linear regression model	0.43109	0.4387	0.90021	0.99501	0.71193	0.77871
ABCA7	No	Simple linear regression model	0.1729	0.15426	0.73232	0.67145	0.56141	0.51964
ABCA8	Yes	Simple linear regression model	0.38955	0.41402	1.02158	1.04348	0.75592	0.82805
ABCA9	Yes	Simple linear regression model	0.27234	0.23986	0.89759	1.02543	0.70534	0.83098
ABCB1	Yes	Simple linear regression model	0.35691	0.43992	0.85055	0.93285	0.65107	0.71933
ABCB10	No	Simple linear regression model	0.15389	0.1082	0.4373	0.4587	0.33616	0.3462
ABCB11	Yes	Simple linear regression model	0.24166	0.26415	0.74546	1.03206	0.55339	0.70644
ABCB4	Yes	Simple linear regression model	0.38237	0.38965	0.73044	0.71365	0.5667	0.57709
ABCB5	No	Simple linear regression model	0.13274	0.03291	1.25684	1.4055	0.9114	0.9543
ABCB6	Yes	Simple linear regression model	0.1947	0.17903	0.42668	0.48232	0.32855	0.38571
ABCB7	No	Simple linear regression model	0.21037	0.05206	0.29258	0.34494	0.21125	0.23998
ABCB8	Yes	Simple linear regression model	0.32279	0.29585	0.40476	0.40756	0.30226	0.32917
ABCB9	No	Simple linear regression model	0.21677	0.10058	0.48992	0.49483	0.37975	0.37358
ABCC1	No	Simple linear regression model	0.2593	0.15634	0.43318	0.45058	0.34438	0.36525
ABCC10	No	Simple linear regression model	0.11171	0.31675	0.53985	0.34621	0.28623	0.27381
ABCC11	Yes	Simple linear regression model	0.35732	0.24359	2.11443	2.35496	1.6865	1.76118
ABCC12	No	Simple linear regression model	0.27035	0.07304	1.33081	1.49318	0.93417	0.95158
ABCC2	No	Simple linear regression model	0.20655	0.07424	0.82766	0.91267	0.64573	0.70928
ABCC3	Yes	Polynomial 4 regression model	0.56902	0.40468	0.99475	1.1393	0.73807	0.8551
ABCC4	Yes	Simple linear regression model	0.34022	0.33343	1.00044	0.98373	0.76764	0.79706
ABCC5	Yes	Simple linear regression model	0.42388	0.30702	0.53406	0.6011	0.40657	0.46701
ABCC6	Yes	Simple linear regression model	0.29321	0.22162	1.37568	1.40971	1.06661	1.07952
ABCC6P1	Yes	Simple linear regression model	0.30558	0.31756	1.11365	0.9903	0.86455	0.81779
ABCC6P2	Yes	Simple linear regression model	0.36187	0.33883	0.96542	1.02592	0.75554	0.79645
ABCC8	Yes	Simple linear regression model	0.41865	0.3499	1.31427	1.49065	1.04827	1.18583
ABCC9	Yes	Simple linear regression model	0.49061	0.64833	0.88951	0.89641	0.68797	0.70508
ABCD1	Yes	Simple linear regression model	0.30626	0.22109	0.42578	0.42001	0.31864	0.33572
ABCD2	Yes	Simple linear regression model	0.49751	0.57918	0.83559	0.88769	0.67129	0.74367
ABCD3	No	Simple linear regression model	0.15371	0.16533	0.40218	0.39666	0.30322	0.32034
ABCD4	No	Simple linear regression model	0.14113	0.13668	0.32953	0.36178	0.24636	0.26347
ABCE1	Yes	Simple linear regression model	0.28738	0.3269	0.3769	0.35094	0.28526	0.28296
ABCF1	No	Simple linear regression model	0.11969	0.0581	0.25474	0.25783	0.18784	0.18663
ABCF2	No	Simple linear regression model	0.15223	0.07066	0.25746	0.27599	0.19303	0.20937
ABCF3	No	Simple linear regression model	0.18462	0.15067	0.28387	0.26694	0.2065	0.21193
ABCG1	No	Simple linear regression model	0.2351	0.10399	0.58572	0.66853	0.46214	0.53804
ABCG2	Yes	Simple linear regression model	0.47684	0.47404	0.81704	0.83759	0.62783	0.66912
ABCG4	Yes	Simple linear regression model	0.34913	0.20462	0.72772	0.70613	0.5699	0.55474
ABCG5	No	Simple linear regression model	0.10501	0.07264	0.64893	0.6931	0.50765	0.56346
ABHD1	Yes	Simple linear regression model	0.37883	0.29389	0.95602	1.15218	0.71555	0.83086
ABHD10	Yes	Simple linear regression model	0.2531	0.32592	0.38567	0.39883	0.29735	0.31251
ABHD11	Yes	Simple linear regression model	0.35154	0.35601	0.57635	0.63605	0.45004	0.50649
ABHD12	Yes	Simple linear regression model	0.28021	0.37081	0.61621	0.59926	0.46765	0.45723
ABHD12B	No	Simple linear regression model	0.2197	0.08692	0.5097	0.58086	0.40772	0.42537
ABHD13	Yes	Simple linear regression model	0.26559	0.20033	0.34052	0.38549	0.26624	0.32418
ABHD14A	No	Simple linear regression model	0.29191	0.14904	0.55864	0.73639	0.43388	0.60382
ABHD14B	No	Simple linear regression model	0.276	0.13152	0.44128	0.5312	0.32931	0.42033
ABHD15	Yes	Simple linear regression model	0.20318	0.16191	0.44178	0.42835	0.33531	0.33739
ABHD2	Yes	Simple linear regression model	0.44452	0.45434	0.76934	0.76056	0.61777	0.63096
ABHD3	No	Simple linear regression model	0.14591	0.292	0.5478	0.50618	0.4029	0.40129
ABHD4	No	Simple linear regression model	0.30415	0.15068	0.41442	0.44267	0.32337	0.33876
ABHD5	No	Simple linear regression model	0.13493	0.1271	0.29819	0.33695	0.22866	0.26972
ABHD6	Yes	Polynomial 4 regression model	0.4041	0.2577	0.42881	0.47447	0.3135	0.37315
ABHD8	Yes	Simple linear regression model	0.24744	0.20467	0.50167	0.59036	0.39173	0.45128
ABI1	No	Simple linear regression model	0.13809	0.1812	0.29671	0.28649	0.22541	0.22261
ABI2	Yes	Simple linear regression model	0.25543	0.19159	0.32847	0.36946	0.25044	0.29931
ABI3	Yes	Simple linear regression model	0.46911	0.48013	0.57817	0.60487	0.45094	0.46797
ABI3BP	Yes	Simple linear regression model	0.44729	0.66022	0.95467	0.81507	0.73501	0.65521
ABL1	No	Simple linear regression model	0.15018	0.0749	0.38392	0.42053	0.27847	0.31305
ABL2	No	Simple linear regression model	0.16395	0.1501	0.35822	0.34456	0.27336	0.28054
ABLIM1	Yes	Simple linear regression model	0.36741	0.34808	0.7757	0.74393	0.59096	0.61234
ABLIM2	Yes	Simple linear regression model	0.24332	0.3416	0.80868	0.69199	0.58925	0.52457
ABLIM3	Yes	Simple linear regression model	0.30235	0.28289	0.7184	0.7375	0.54019	0.55291
ABO	Yes	Simple linear regression model	0.3675	0.36317	1.58714	1.48269	1.23498	1.1579
ABP1	Yes	Simple linear regression model	0.4119	0.40083	2.4281	2.18749	1.96159	1.78954
ABR	Yes	Simple linear regression model	0.25348	0.28321	0.32554	0.36068	0.24914	0.27825
ABRA	Yes	Simple linear regression model	0.24993	0.27008	1.52974	1.29072	1.18191	0.99385
ABT1	No	Simple linear regression model	0.10699	0.17894	0.30063	0.32222	0.23301	0.24411
ABTB1	No	Simple linear regression model	0.16508	0.14473	0.57632	0.57655	0.43582	0.4347
ABTB2	Yes	Simple linear regression model	0.34636	0.30619	0.82474	0.8291	0.63077	0.63985
ACACA	Yes	Simple linear regression model	0.34519	0.2934	0.55642	0.5756	0.44021	0.45261
ACACB	Yes	Simple linear regression model	0.57267	0.62624	0.57642	0.54534	0.44083	0.41935
ACAD10	Yes	Simple linear regression model	0.24044	0.23169	0.38845	0.41435	0.28588	0.32966
ACAD11	Yes	Simple linear regression model	0.24742	0.22451	0.5765	0.47961	0.44487	0.37758
ACAD8	Yes	Simple linear regression model	0.58993	0.46974	0.65031	0.79191	0.51262	0.63146
ACAD9	Yes	Simple linear regression model	0.20324	0.20503	0.27184	0.24833	0.19991	0.19378
ACADL	Yes	Simple linear regression model	0.40464	0.48778	1.05194	1.22923	0.77339	0.98527
ACADM	No	Simple linear regression model	0.13272	0.24776	0.50488	0.52945	0.36407	0.38957
ACADS	Yes	Simple linear regression model	0.28471	0.1981	0.64142	0.65631	0.48716	0.50407
ACADSB	Yes	Simple linear regression model	0.29008	0.18186	0.56945	0.75908	0.45654	0.58781
ACADVL	Yes	Simple linear regression model	0.17274	0.17705	0.50624	0.48304	0.39045	0.37891
ACAN	Yes	Simple linear regression model	0.23967	0.2532	1.49064	1.24461	1.15492	0.99068
ACAP1	Yes	Simple linear regression model	0.57616	0.65514	0.78578	0.73592	0.61327	0.57758
ACAP2	Yes	Simple linear regression model	0.17104	0.23126	0.49721	0.52042	0.3769	0.39813
ACAP3	Yes	Polynomial 4 regression model	0.37851	0.4115	0.54775	0.5036	0.4344	0.40907
ACAT1	Yes	Simple linear regression model	0.18402	0.203	0.54137	0.56033	0.39591	0.4293
ACAT2	Yes	Simple linear regression model	0.24281	0.31874	0.74293	0.58408	0.45341	0.44167
ACBD3	No	Simple linear regression model	0.15592	0.2064	0.46179	0.46722	0.3482	0.36075
ACBD4	No	Simple linear regression model	0.13156	0.22653	0.53929	0.56201	0.40503	0.43888
ACBD5	Yes	Simple linear regression model	0.17233	0.17616	0.44726	0.49075	0.35131	0.38983
ACBD6	Yes	Simple linear regression model	0.19902	0.16908	0.36361	0.3825	0.27674	0.29777
ACBD7	No	Simple linear regression model	0.21979	0.14043	0.79439	0.84271	0.60831	0.64568
ACCN1	Yes	Simple linear regression model	0.31006	0.42215	1.603	1.7335	1.18828	1.30455
ACCN2	No	Simple linear regression model	0.27578	0.07648	0.59905	0.64965	0.44804	0.48725
ACCN3	Yes	Polynomial 4 regression model	0.35735	0.32915	1.1872	1.11228	0.91222	0.84941
ACCN4	No	Simple linear regression model	0.13502	0.07787	0.86064	0.97624	0.66918	0.71932
ACCN5	No	Simple linear regression model	0.04893	0.06739	0.9352	0.63918	0.47765	0.39384
ACCS	No	Simple linear regression model	0.14952	0.10008	0.80503	0.84908	0.59293	0.5958
ACD	Yes	Simple linear regression model	0.19111	0.20849	0.43667	0.47973	0.33663	0.37318
ACE	Yes	Simple linear regression model	0.34027	0.25115	0.7363	0.93128	0.57853	0.65533
ACE2	Yes	Polynomial 4 regression model	0.38058	0.16811	0.98941	1.18869	0.69397	0.86943
ACER1	Yes	Simple linear regression model	0.37626	0.34821	1.21573	1.28398	0.98243	1.01994
ACER2	No	Simple linear regression model	0.15091	0.19426	1.22834	1.24475	0.94989	0.92955
ACER3	Yes	Simple linear regression model	0.39423	0.26992	0.79384	0.9025	0.61462	0.70042
ACHE	Yes	Simple linear regression model	0.18451	0.25105	1.18615	1.16771	0.93188	0.93564
ACIN1	No	Simple linear regression model	0.17029	0.05941	0.25896	0.28319	0.19618	0.21759
ACLY	No	Simple linear regression model	0.27761	0.14312	0.53484	0.59245	0.41978	0.47836
ACN9	Yes	Simple linear regression model	0.19697	0.28895	0.55462	0.54599	0.37898	0.39178
ACO1	Yes	Simple linear regression model	0.30104	0.22443	0.39625	0.41662	0.30004	0.33734
ACO2	No	Simple linear regression model	0.21898	0.09019	0.29827	0.31453	0.21296	0.25131
ACOT1	Yes	Simple linear regression model	0.24745	0.1735	0.57202	0.65799	0.41042	0.50311
ACOT11	Yes	Simple linear regression model	0.52715	0.43639	0.82779	0.91776	0.61707	0.74374
ACOT12	No	Simple linear regression model	0.12151	0.01979	0.68747	0.67519	0.49848	0.53992
ACOT2	Yes	Simple linear regression model	0.31965	0.34338	0.52147	0.60002	0.35398	0.3991
ACOT4	No	Simple linear regression model	0.20319	0.12216	0.70945	0.73664	0.55085	0.57533
ACOT7	Yes	Simple linear regression model	0.1929	0.23121	0.4314	0.4189	0.32851	0.33327
ACOT8	Yes	Simple linear regression model	0.25428	0.31438	0.45875	0.47752	0.33942	0.37851
ACOT9	No	Simple linear regression model	0.2462	0.08535	0.35219	0.39731	0.24764	0.2757
ACOX1	No	Simple linear regression model	0.15391	0.08227	0.3209	0.35044	0.25072	0.28614
ACOX2	Yes	Simple linear regression model	0.52383	0.53378	1.05138	0.95236	0.77419	0.71682
ACOX3	Yes	Simple linear regression model	0.29037	0.20601	0.46259	0.51398	0.3511	0.40686
ACOXL	No	Simple linear regression model	0.29543	0.15805	1.16933	1.35118	0.86979	1.01781
ACP1	Yes	Simple linear regression model	0.2531	0.2576	0.24444	0.2364	0.17972	0.18734
ACP2	Yes	Simple linear regression model	0.46684	0.20448	0.3756	0.47042	0.29325	0.3738
ACP5	Yes	Simple linear regression model	0.28571	0.34822	1.16784	1.12093	0.92464	0.86162
ACP6	No	Simple linear regression model	0.24901	0.13607	0.48676	0.48641	0.37923	0.37499
ACPL2	No	Simple linear regression model	0.1018	0.0666	0.43559	0.41806	0.298	0.31287
ACPP	Yes	Simple linear regression model	0.23738	0.28639	1.55303	1.28078	1.07972	0.98662
ACPT	Yes	Simple linear regression model	0.19738	0.18674	0.91401	0.96054	0.69627	0.76831
ACR	No	Simple linear regression model	0.16266	0.10299	0.7496	0.83618	0.56289	0.65348
ACRBP	No	Simple linear regression model	0.1724	0.00098	0.7484	0.79325	0.59382	0.61787
ACRC	Yes	Simple linear regression model	0.19976	0.16619	0.79409	0.82424	0.63038	0.64433
ACRV1	Yes	Simple linear regression model	0.36453	0.34517	1.04933	1.04585	0.8161	0.88661
ACSBG1	Yes	Simple linear regression model	0.43614	0.28897	0.74705	0.77219	0.56243	0.6222
ACSBG2	No	Simple linear regression model	0.14654	0.03253	0.64852	0.62555	0.50857	0.52324
ACSF2	Yes	Polynomial 4 regression model	0.73298	0.61262	0.63475	0.77224	0.48225	0.59437
ACSF3	Yes	Simple linear regression model	0.39296	0.23141	0.40687	0.46918	0.30582	0.36777
ACSL1	Yes	Simple linear regression model	0.37174	0.30427	0.5448	0.60299	0.4148	0.48095
ACSL3	Yes	Simple linear regression model	0.25455	0.2094	0.72994	0.69256	0.57377	0.54877
ACSL4	Yes	Simple linear regression model	0.52164	0.50327	0.628	0.73399	0.48171	0.57867
ACSL5	Yes	Simple linear regression model	0.47567	0.49447	1.01207	0.99042	0.74608	0.77835
ACSL6	No	Polynomial 4 regression model	0.37956	0.09988	0.99489	1.1211	0.75454	0.74863
ACSM1	Yes	Simple linear regression model	0.28052	0.22393	1.97435	1.96924	1.59035	1.61143
ACSM3	Yes	Simple linear regression model	0.37556	0.3402	0.90586	0.91626	0.68927	0.67251
ACSM5	Yes	Simple linear regression model	0.29684	0.39871	0.79809	0.77834	0.61634	0.60771
ACSS1	Yes	Simple linear regression model	0.34958	0.24892	0.47205	0.41175	0.33721	0.32827
ACSS2	Yes	Simple linear regression model	0.29086	0.20581	0.32615	0.31481	0.23509	0.25573
ACSS3	Yes	Polynomial 4 regression model	0.58002	0.69726	0.93419	0.80362	0.68783	0.645
ACTA1	No	Simple linear regression model	0.16849	0.121	2.62868	2.35387	1.83625	1.65894
ACTA2	Yes	Polynomial 4 regression model	0.60331	0.5666	0.80498	0.83191	0.62141	0.68296
ACTB	Yes	Simple linear regression model	0.39984	0.29986	0.39575	0.37528	0.30368	0.3075
ACTBL2	No	Simple linear regression model	0.16724	0.13954	0.76191	0.81141	0.60298	0.65968
ACTC1	Yes	Simple linear regression model	0.43202	0.34165	1.91524	2.00977	1.46795	1.53853
ACTG1	No	Simple linear regression model	0.21651	0.11484	0.37032	0.38019	0.29131	0.31756
ACTG2	Yes	Polynomial 3 regression model	0.53963	0.52008	1.15336	1.06688	0.86409	0.85017
ACTL6A	Yes	Simple linear regression model	0.23578	0.18603	0.38414	0.29945	0.26462	0.21954
ACTL6B	No	Simple linear regression model	0.01229	0.01031	0.84921	0.87728	0.49887	0.52659
ACTL8	No	Simple linear regression model	0.16583	0.11155	0.71932	0.80155	0.50407	0.56132
ACTN1	Yes	Simple linear regression model	0.45247	0.54949	0.55593	0.50699	0.4161	0.39768
ACTN2	Yes	Simple linear regression model	0.29336	0.27441	2.45122	2.10359	1.79602	1.58648
ACTN3	No	Simple linear regression model	0.16048	0.08922	0.74685	0.65558	0.55849	0.52331
ACTN4	Yes	Simple linear regression model	0.32588	0.3163	0.31262	0.31702	0.24307	0.25336
ACTR10	No	Simple linear regression model	0.23033	0.02673	0.23616	0.2471	0.17523	0.20341
ACTR1A	No	Simple linear regression model	0.24365	0.06969	0.30519	0.35184	0.2338	0.2841
ACTR1B	Yes	Simple linear regression model	0.17486	0.17618	0.21793	0.28296	0.16564	0.21816
ACTR2	No	Simple linear regression model	0.15414	0.23576	0.41062	0.42839	0.3003	0.31142
ACTR3	Yes	Simple linear regression model	0.28103	0.22466	0.32901	0.33752	0.24255	0.26068
ACTR3B	Yes	Simple linear regression model	0.32255	0.29996	0.36804	0.36715	0.27611	0.26166
ACTR3C	No	Simple linear regression model	0.26226	0.13873	0.58773	0.60128	0.44898	0.47053
ACTR5	No	Simple linear regression model	0.14809	0.21332	0.32372	0.34202	0.2423	0.26398
ACTR6	No	Simple linear regression model	0.15838	0.2079	0.2931	0.28897	0.2094	0.23023
ACTR8	No	Simple linear regression model	0.11809	0.17551	0.32782	0.3416	0.25625	0.26804
ACTRT1	No	Simple linear regression model	0.04783	0.0329	0.34863	0.21103	0.19736	0.1607
ACTRT2	No	Simple linear regression model	0.00654	0.0049	0.04584	0.013	0.00827	0.01091
ACVR1	Yes	Simple linear regression model	0.27023	0.2536	0.4071	0.44613	0.29732	0.34882
ACVR1B	Yes	Simple linear regression model	0.18886	0.18052	0.41156	0.40811	0.30147	0.30881
ACVR1C	No	Simple linear regression model	0.15343	0.10628	0.76684	0.87679	0.59485	0.70031
ACVR2A	Yes	Simple linear regression model	0.34981	0.22107	0.34137	0.43302	0.25832	0.33748
ACVR2B	Yes	Simple linear regression model	0.28095	0.16722	0.48303	0.51362	0.38515	0.40302
ACVRL1	Yes	Simple linear regression model	0.52551	0.46595	0.57397	0.6161	0.44892	0.47431
ACY1	Yes	Simple linear regression model	0.36995	0.36348	0.51098	0.55945	0.3887	0.43767
ACY3	Yes	Simple linear regression model	0.25868	0.18776	1.8529	1.82129	1.29247	1.24381
ACYP1	Yes	Polynomial 3 regression model	0.35329	0.39157	0.57064	0.57167	0.44699	0.4532
ACYP2	Yes	Simple linear regression model	0.24032	0.16534	0.43804	0.46085	0.33221	0.3728
ACAA1	Yes	Simple linear regression model	0.36476	0.2897	0.4245	0.48555	0.31783	0.37312
ACAA2	Yes	Simple linear regression model	0.35132	0.26235	0.66396	0.72571	0.50841	0.5886
ADA	Yes	Simple linear regression model	0.47137	0.50079	0.63555	0.66066	0.48911	0.54039
ADAD2	Yes	Simple linear regression model	0.41902	0.29782	0.87113	0.89969	0.66512	0.72153
ADAL	No	Simple linear regression model	0.17842	0.12884	0.36326	0.35816	0.27475	0.27471
ADAM10	No	Simple linear regression model	0.14695	0.17278	0.98063	1.01843	0.70496	0.71873
ADAM11	Yes	Simple linear regression model	0.30611	0.22002	0.66779	0.78292	0.52718	0.63483
ADAM12	Yes	Simple linear regression model	0.34361	0.41667	0.98724	0.95112	0.72527	0.71339
ADAM15	Yes	Simple linear regression model	0.21543	0.17201	0.40924	0.39513	0.30546	0.31662
ADAM17	Yes	Simple linear regression model	0.23422	0.16109	0.60619	0.70831	0.42284	0.49477
ADAM18	No	Simple linear regression model	0.21943	0.14997	0.49293	0.49819	0.28608	0.32841
ADAM19	Yes	Simple linear regression model	0.56049	0.65754	0.71224	0.73597	0.54818	0.57126
ADAM2	Yes	Simple linear regression model	0.31422	0.3365	2.0683	1.98662	1.67913	1.65018
ADAM20	No	Simple linear regression model	0.11231	0.02387	0.62512	0.58192	0.49818	0.45615
ADAM21	Yes	Simple linear regression model	0.35338	0.30724	1.19286	1.1155	0.93068	0.87652
ADAM21P1	Yes	Simple linear regression model	0.25938	0.26879	0.98074	0.88158	0.75888	0.70684
ADAM22	Yes	Simple linear regression model	0.28033	0.46566	1.376	1.37717	1.07846	1.1319
ADAM23	Yes	Simple linear regression model	0.36055	0.3757	1.06114	1.16414	0.81808	0.90064
ADAM28	Yes	Simple linear regression model	0.39281	0.3973	1.01546	1.0497	0.7587	0.82613
ADAM29	No	Simple linear regression model	0.1293	0.02332	0.58683	0.41242	0.39056	0.33812
ADAM32	Yes	Simple linear regression model	0.28372	0.20717	1.28931	1.44886	1.02786	1.14572
ADAM33	Yes	Polynomial 4 regression model	0.51397	0.49234	0.94372	0.90979	0.74481	0.68961
ADAM6	Yes	Simple linear regression model	0.4229	0.46425	1.66267	1.65283	1.37012	1.27966
ADAM7	Yes	Simple linear regression model	0.18972	0.16601	2.22299	2.41092	1.71334	1.88055
ADAM8	Yes	Simple linear regression model	0.34662	0.35801	0.69992	0.701	0.51951	0.5648
ADAM9	Yes	Simple linear regression model	0.24274	0.19712	0.76411	0.79037	0.58144	0.60631
ADAMDEC1	Yes	Simple linear regression model	0.41226	0.47282	1.26627	1.29314	1.01824	1.04186
ADAMTS1	Yes	Simple linear regression model	0.28032	0.3914	1.14788	1.08224	0.89658	0.82279
ADAMTS10	Yes	Simple linear regression model	0.41973	0.57152	0.81233	0.80931	0.64328	0.64253
ADAMTS12	Yes	Simple linear regression model	0.37837	0.5106	0.92988	0.95168	0.72595	0.75562
ADAMTS13	Yes	Simple linear regression model	0.29895	0.18356	0.76708	0.79062	0.61126	0.61324
ADAMTS14	Yes	Simple linear regression model	0.381	0.36037	0.90361	0.92583	0.70098	0.72726
ADAMTS15	Yes	Simple linear regression model	0.28645	0.31125	1.10135	1.17134	0.84281	0.90991
ADAMTS16	No	Simple linear regression model	0.38112	0.14923	1.02165	1.26788	0.81334	0.99896
ADAMTS17	Yes	Simple linear regression model	0.17205	0.19649	0.70679	0.64357	0.52448	0.4987
ADAMTS18	Yes	Simple linear regression model	0.25274	0.17745	1.25536	1.11073	0.94182	0.85753
ADAMTS19	Yes	Simple linear regression model	0.21682	0.24557	1.21583	1.13083	0.93982	0.89475
ADAMTS2	Yes	Simple linear regression model	0.33558	0.40615	1.06535	1.08647	0.84809	0.882
ADAMTS3	Yes	Simple linear regression model	0.24425	0.23581	0.90682	1.26421	0.68106	0.89864
ADAMTS4	Yes	Simple linear regression model	0.23997	0.18863	1.7	1.71697	1.36352	1.4284
ADAMTS5	Yes	Simple linear regression model	0.57049	0.65591	0.89854	0.89205	0.70722	0.69806
ADAMTS6	Yes	Simple linear regression model	0.26558	0.30662	0.92253	0.86783	0.67824	0.5757
ADAMTS7	Yes	Simple linear regression model	0.25026	0.28861	0.69439	0.66122	0.55821	0.52998
ADAMTS8	Yes	Simple linear regression model	0.4295	0.49573	0.85497	0.79024	0.64088	0.63439
ADAMTS9	Yes	Simple linear regression model	0.23976	0.28168	0.92429	0.92726	0.70322	0.72896
ADAMTSL1	Yes	Simple linear regression model	0.25332	0.30187	1.60324	1.78504	1.17183	1.4141
ADAMTSL2	Yes	Simple linear regression model	0.28019	0.26314	0.8332	0.89543	0.6694	0.70328
ADAMTSL3	Yes	Simple linear regression model	0.34583	0.35155	1.17439	1.11825	0.87784	0.87343
ADAMTSL4	Yes	Simple linear regression model	0.4914	0.5721	0.81071	0.71265	0.61339	0.55851
ADAMTSL5	Yes	Simple linear regression model	0.38078	0.43248	0.81501	0.83024	0.63673	0.67287
ADAP1	No	Simple linear regression model	0.2139	0.13966	0.76323	0.87854	0.57176	0.6685
ADAP2	Yes	Simple linear regression model	0.45107	0.4788	0.53385	0.55274	0.42545	0.43577
ADAR	No	Simple linear regression model	0.13309	0.15457	0.38315	0.39602	0.27933	0.29468
ADARB1	Yes	Simple linear regression model	0.26878	0.1746	0.39261	0.44055	0.30998	0.36064
ADARB2	Yes	Simple linear regression model	0.50982	0.57841	1.26567	1.27571	0.96055	1.02849
ADAT1	Yes	Simple linear regression model	0.17195	0.20255	0.85459	0.90049	0.66381	0.69862
ADAT2	No	Simple linear regression model	0.1758	0.13026	0.74808	0.71703	0.55027	0.56316
ADAT3	Yes	Polynomial 4 regression model	0.33467	0.36651	0.76731	0.80306	0.59673	0.62641
ADC	No	Simple linear regression model	0.2039	0.08719	0.53787	0.59097	0.40902	0.44969
ADCK1	Yes	Simple linear regression model	0.29618	0.24163	0.40468	0.41687	0.31115	0.32334
ADCK2	No	Simple linear regression model	0.19914	0.143	0.34827	0.3564	0.26077	0.28953
ADCK4	Yes	Simple linear regression model	0.27595	0.2042	0.38435	0.40406	0.28883	0.30164
ADCK5	Yes	Polynomial 4 regression model	0.32921	0.391	0.64837	0.61689	0.50807	0.48914
ADCY1	Yes	Simple linear regression model	0.30978	0.33849	1.10922	1.06832	0.86046	0.8737
ADCY10	Yes	Simple linear regression model	0.22181	0.33114	0.85621	0.94886	0.66151	0.69872
ADCY2	Yes	Simple linear regression model	0.26016	0.3496	1.03536	1.06551	0.68224	0.79454
ADCY3	Yes	Simple linear regression model	0.53989	0.63414	0.48574	0.46137	0.37116	0.35099
ADCY4	Yes	Simple linear regression model	0.34563	0.34709	0.76577	0.74553	0.6074	0.59916
ADCY5	Yes	Polynomial 3 regression model	0.59367	0.67218	0.89825	0.90915	0.67562	0.67706
ADCY6	No	Simple linear regression model	0.20344	0.1329	0.46107	0.49158	0.36354	0.39796
ADCY7	Yes	Simple linear regression model	0.47589	0.61133	0.56406	0.56367	0.43926	0.46129
ADCY8	No	Polynomial 4 regression model	0.31058	0.0479	0.71183	0.55954	0.44703	0.4049
ADCY9	Yes	Simple linear regression model	0.34168	0.30297	0.58897	0.5415	0.45842	0.41938
ADCYAP1	Yes	Simple linear regression model	0.17913	0.21768	1.40561	1.47649	1.13904	1.18262
ADCYAP1R1	Yes	Simple linear regression model	0.32622	0.26704	0.90118	0.81756	0.69006	0.61133
ADD1	Yes	Simple linear regression model	0.35694	0.23306	0.21399	0.2484	0.16315	0.19132
ADD2	Yes	Simple linear regression model	0.42168	0.41096	1.33347	1.44459	1.02255	1.05817
ADD3	Yes	Simple linear regression model	0.30664	0.20295	0.85668	0.94077	0.6549	0.7279
ADH1A	No	Simple linear regression model	0.15665	0.09139	0.7143	0.71529	0.54973	0.56632
ADH1B	Yes	Simple linear regression model	0.34229	0.27456	1.28345	1.47324	1.00052	1.20362
ADH1C	Yes	Simple linear regression model	0.36023	0.33958	1.07835	1.09158	0.80652	0.89808
ADH4	No	Simple linear regression model	0.06222	0.02715	0.86172	0.67276	0.55348	0.47968
ADH5	Yes	Simple linear regression model	0.45484	0.45107	0.40503	0.38012	0.3179	0.28754
ADH6	Yes	Simple linear regression model	0.21048	0.18414	1.41842	1.37146	1.08215	1.068
ADH7	No	Simple linear regression model	0.10415	0.1005	0.4789	0.49995	0.3022	0.31339
ADHFE1	No	Simple linear regression model	0.29509	0.13813	0.8814	1.01817	0.62993	0.7378
ADI1	Yes	Simple linear regression model	0.32075	0.30132	0.35803	0.35013	0.27299	0.27414
ADIG	No	Simple linear regression model	0.15078	0.06324	0.49773	0.56174	0.34897	0.41039
ADIPOR1	Yes	Simple linear regression model	0.28574	0.17769	0.29789	0.37584	0.22555	0.27539
ADIPOR2	No	Simple linear regression model	0.17377	0.12213	0.30026	0.34879	0.22315	0.26702
ADK	No	Simple linear regression model	0.11306	0.0939	0.38291	0.40061	0.28534	0.30708
ADM	No	Simple linear regression model	0.12877	0.06311	1.16633	1.22646	0.91953	0.97892
ADM2	Yes	Simple linear regression model	0.43864	0.37069	0.72245	0.67627	0.55262	0.5494
ADNP	No	Simple linear regression model	0.19298	0.05492	0.5107	0.55985	0.34676	0.41775
ADNP2	No	Simple linear regression model	0.14965	0.16968	0.4203	0.40725	0.32852	0.33397
ADO	No	Simple linear regression model	0.15553	0.18141	0.26585	0.25362	0.18656	0.18317
ADORA1	Yes	Simple linear regression model	0.28149	0.29658	0.9138	0.80561	0.68694	0.61182
ADORA2A	Yes	Simple linear regression model	0.30385	0.37985	0.5621	0.53142	0.42842	0.41231
ADORA2B	Yes	Simple linear regression model	0.43694	0.43622	0.93299	0.91975	0.72377	0.6989
ADORA3	Yes	Simple linear regression model	0.24113	0.22984	0.8598	0.98847	0.6889	0.7595
ADPGK	Yes	Simple linear regression model	0.48775	0.35151	0.45362	0.4538	0.34848	0.37198
ADPRH	Yes	Simple linear regression model	0.41244	0.36104	0.59485	0.59419	0.44899	0.46495
ADPRHL1	Yes	Simple linear regression model	0.27269	0.20417	0.97129	1.07584	0.75249	0.84544
ADPRHL2	No	Simple linear regression model	0.14752	0.26508	0.33257	0.35751	0.26317	0.29043
ADRA1A	Yes	Simple linear regression model	0.51653	0.57528	1.16448	1.25473	0.91093	1.02656
ADRA1B	Yes	Simple linear regression model	0.45508	0.36208	0.93095	0.93066	0.74912	0.70496
ADRA1D	Yes	Simple linear regression model	0.52851	0.52165	1.27458	1.27712	1.02688	1.02776
ADRA2A	Yes	Simple linear regression model	0.31489	0.29453	1.14455	1.09588	0.87373	0.81626
ADRA2B	Yes	Simple linear regression model	0.29381	0.26733	0.9154	0.86689	0.69998	0.67396
ADRA2C	Yes	Simple linear regression model	0.26827	0.25184	1.13054	1.14018	0.8859	0.89601
ADRB1	Yes	Polynomial 4 regression model	0.39308	0.26059	0.80775	0.75141	0.60671	0.60453
ADRB2	No	Polynomial 4 regression model	0.33705	0.12225	0.67128	0.72244	0.51323	0.56831
ADRB3	Yes	Simple linear regression model	0.46712	0.38962	0.8718	0.78218	0.65305	0.6149
ADRBK1	Yes	Simple linear regression model	0.35647	0.21247	0.34833	0.36327	0.27382	0.27051
ADRBK2	Yes	Simple linear regression model	0.30575	0.24841	0.55763	0.55468	0.40858	0.46002
ADRM1	Yes	Simple linear regression model	0.18581	0.26466	0.36335	0.39248	0.28941	0.33705
ADSL	Yes	Simple linear regression model	0.29567	0.30316	0.32702	0.3188	0.2392	0.22788
ADSS	Yes	Simple linear regression model	0.30884	0.31097	0.35674	0.35568	0.27067	0.28229
ADSSL1	Yes	Simple linear regression model	0.18639	0.19861	0.59319	0.64576	0.42329	0.48688
AEBP1	Yes	Simple linear regression model	0.3895	0.4735	0.8449	0.76052	0.65261	0.60958
AEBP2	Yes	Simple linear regression model	0.22407	0.21602	0.38678	0.36957	0.28327	0.28539
AEN	Yes	Simple linear regression model	0.27624	0.23907	0.50092	0.46969	0.40145	0.36221
AES	Yes	Polynomial 4 regression model	0.24882	0.23537	0.41039	0.42797	0.31462	0.3361
AFAP1	Yes	Simple linear regression model	0.28271	0.39087	0.48884	0.46274	0.36031	0.35632
AFAP1L1	Yes	Simple linear regression model	0.40184	0.5064	0.66011	0.63547	0.5187	0.47339
AFAP1L2	Yes	Simple linear regression model	0.5788	0.63621	0.69621	0.63692	0.49812	0.4701
AFARP1	No	Simple linear regression model	0.13636	0.01019	0.73656	0.8213	0.58562	0.65525
AFF1	No	Simple linear regression model	0.15178	0.25992	0.5119	0.51202	0.40065	0.42277
AFF2	Yes	Simple linear regression model	0.3705	0.37745	1.09821	1.05758	0.83993	0.82118
AFF3	Yes	Simple linear regression model	0.49243	0.46085	1.07653	1.1901	0.82443	1.00291
AFF4	Yes	Simple linear regression model	0.19202	0.21849	0.52386	0.58682	0.40505	0.45452
AFG3L1	Yes	Simple linear regression model	0.21274	0.2148	0.57012	0.52207	0.4519	0.40556
AFG3L2	No	Simple linear regression model	0.11078	0.08506	0.33948	0.34134	0.24119	0.24167
AFMID	Yes	Simple linear regression model	0.42257	0.43415	0.44118	0.4473	0.33477	0.33885
AFP	Yes	Simple linear regression model	0.26074	0.27357	1.04033	1.11151	0.7105	0.75472
AFTPH	No	Simple linear regression model	0.14689	0.10089	0.36718	0.40005	0.27683	0.31081
AG2	No	Simple linear regression model	0.24621	0.13108	1.28885	1.2121	1.04606	1.01601
AGA	Yes	Simple linear regression model	0.36678	0.402	0.40264	0.39774	0.31073	0.29623
AGAP1	Yes	Simple linear regression model	0.21874	0.18432	0.5028	0.53906	0.38894	0.42789
AGAP11	Yes	Simple linear regression model	0.25134	0.21041	1.0485	1.01459	0.83737	0.80981
AGAP2	Yes	Simple linear regression model	0.42614	0.56376	0.68724	0.62123	0.54086	0.4934
AGAP3	Yes	Simple linear regression model	0.18492	0.2223	0.40796	0.38527	0.31043	0.29922
AGAP4	Yes	Polynomial 4 regression model	0.29281	0.32806	0.63197	0.51466	0.48676	0.41428
AGAP5	No	Simple linear regression model	0.13137	0.07131	0.68637	0.68959	0.54964	0.56382
AGAP6	Yes	Polynomial 4 regression model	0.36542	0.28402	0.71613	0.74323	0.55017	0.58282
AGAP7	Yes	Simple linear regression model	0.28838	0.3486	0.99948	0.81792	0.76229	0.6306
AGAP8	No	Simple linear regression model	0.16596	0.05685	0.9587	0.98617	0.75961	0.80494
AGBL1	No	Simple linear regression model	0.21917	0.1424	1.3027	1.45172	0.89673	1.033
AGBL2	Yes	Simple linear regression model	0.20966	0.18495	0.95073	0.97443	0.71971	0.76841
AGBL3	No	Simple linear regression model	0.12414	0.04617	0.70244	0.74747	0.5375	0.5853
AGBL4	No	Simple linear regression model	0.27087	0.10569	0.85139	1.0146	0.66402	0.76194
AGBL5	Yes	Simple linear regression model	0.17472	0.254	0.26319	0.28236	0.19351	0.22266
AGER	Yes	Polynomial 4 regression model	0.31845	0.33928	0.99401	0.95961	0.78822	0.75509
AGFG1	No	Simple linear regression model	0.12839	0.18912	0.32184	0.32859	0.2424	0.26767
AGFG2	Yes	Simple linear regression model	0.35935	0.29344	0.46034	0.56625	0.36259	0.43938
AGGF1	No	Simple linear regression model	0.14605	0.14604	0.36424	0.38065	0.28141	0.31425
AGK	No	Simple linear regression model	0.217	0.14623	0.35542	0.32663	0.23726	0.23606
AGL	Yes	Polynomial 4 regression model	0.35489	0.33816	0.41935	0.53065	0.3325	0.4141
AGMAT	Yes	Simple linear regression model	0.41389	0.4103	0.96347	1.04418	0.75511	0.83266
AGPAT1	Yes	Simple linear regression model	0.49167	0.49289	0.25822	0.27238	0.20016	0.21256
AGPAT2	No	Simple linear regression model	0.1364	0.18486	0.60998	0.63009	0.48489	0.51379
AGPAT3	No	Simple linear regression model	0.24622	0.13872	0.3152	0.34118	0.24633	0.26059
AGPAT4	Yes	Simple linear regression model	0.49394	0.6459	0.69145	0.58499	0.47983	0.44747
AGPAT5	No	Simple linear regression model	0.21244	0.13896	0.51281	0.52285	0.39837	0.40033
AGPAT6	No	Simple linear regression model	0.22142	0.15546	0.43763	0.48869	0.33743	0.37407
AGPAT9	Yes	Simple linear regression model	0.36109	0.26013	0.90615	1.11186	0.6583	0.78046
AGPHD1	No	Simple linear regression model	0.14016	0.10424	0.38954	0.42395	0.29334	0.33458
AGPS	Yes	Simple linear regression model	0.36138	0.21113	0.65499	0.70994	0.49778	0.52689
AGR2	Yes	Polynomial 4 regression model	0.38868	0.39113	1.26152	1.1413	0.91675	0.88981
AGR3	Yes	Simple linear regression model	0.29805	0.32108	2.07631	2.04188	1.65575	1.63785
AGRN	No	Simple linear regression model	0.2066	0.15784	0.53913	0.54251	0.42326	0.42303
AGT	Yes	Simple linear regression model	0.24757	0.24833	1.70681	1.78945	1.29561	1.33377
AGTPBP1	No	Simple linear regression model	0.23307	0.13602	0.48285	0.58034	0.34215	0.42032
AGTR1	Yes	Simple linear regression model	0.3463	0.28341	1.61058	1.93223	1.28943	1.45973
AGTR2	No	Simple linear regression model	0.06796	0.01953	0.30457	0.30887	0.14387	0.16415
AGTRAP	Yes	Simple linear regression model	0.39632	0.21088	0.51965	0.55218	0.40127	0.44194
AGXT	No	Simple linear regression model	0.11623	0.03827	0.93285	0.9931	0.68559	0.7371
AGXT2L1	No	Simple linear regression model	0.18398	0.06373	0.84544	0.85467	0.6193	0.65106
AGXT2L2	Yes	Simple linear regression model	0.2	0.21877	0.41043	0.41906	0.31154	0.33582
AHCTF1	Yes	Simple linear regression model	0.19908	0.23783	0.39727	0.36499	0.27838	0.28525
AHCY	Yes	Simple linear regression model	0.24474	0.2577	0.37775	0.34639	0.28855	0.27113
AHCYL1	No	Simple linear regression model	0.14626	0.13426	0.32488	0.35572	0.23626	0.26399
AHCYL2	No	Simple linear regression model	0.10556	0.17339	0.54569	0.48444	0.38577	0.36466
AHDC1	Yes	Simple linear regression model	0.37897	0.43614	0.47017	0.46189	0.36361	0.35644
AHI1	No	Simple linear regression model	0.07418	0.001	0.57267	0.46529	0.33553	0.38631
AHNAK	Yes	Simple linear regression model	0.28417	0.29496	0.64799	0.71672	0.50589	0.55654
AHNAK2	Yes	Polynomial 4 regression model	0.57495	0.53599	0.8516	0.9513	0.67454	0.76037
AHR	Yes	Simple linear regression model	0.39901	0.43982	0.79174	0.74605	0.579	0.61622
AHRR	No	Simple linear regression model	0.19055	0.12446	0.85445	0.77094	0.6642	0.61631
AHSA1	Yes	Simple linear regression model	0.18459	0.18521	0.33601	0.37303	0.26186	0.29971
AHSA2	Yes	Polynomial 4 regression model	0.4103	0.32831	0.82438	0.83322	0.65099	0.67266
AHSP	No	Simple linear regression model	0.02149	0.00087	0.4564	0.3295	0.32494	0.29514
AICDA	Yes	Simple linear regression model	0.24623	0.38095	0.57389	0.65778	0.35264	0.39634
AIDA	No	Simple linear regression model	0.38174	0.11054	0.64568	0.67837	0.45654	0.51304
AIF1	Yes	Simple linear regression model	0.44697	0.4588	0.72223	0.67684	0.55266	0.52333
AIF1L	No	Simple linear regression model	0.14203	0.14918	0.63463	0.53655	0.43103	0.40774
AIFM1	Yes	Simple linear regression model	0.32424	0.31868	0.31903	0.33343	0.24016	0.25512
AIFM2	Yes	Simple linear regression model	0.35872	0.23558	0.54398	0.6005	0.41625	0.48614
AIFM3	No	Simple linear regression model	0.34132	0.1599	0.94931	1.08389	0.74983	0.87646
AIG1	No	Simple linear regression model	0.04765	0.13696	0.56459	0.37847	0.26702	0.30274
AIM1	Yes	Simple linear regression model	0.18617	0.18992	0.85948	0.66662	0.51923	0.52486
AIM1L	Yes	Simple linear regression model	0.4131	0.22816	1.08667	1.10964	0.85344	0.85129
AIM2	Yes	Simple linear regression model	0.62177	0.69086	0.81172	0.77844	0.64146	0.60806
AIMP1	No	Simple linear regression model	0.13691	0.09408	0.20112	0.24598	0.15516	0.17681
AIMP2	Yes	Simple linear regression model	0.28723	0.33958	0.40407	0.40143	0.30101	0.30927
AIP	Yes	Simple linear regression model	0.18397	0.28509	0.46883	0.46518	0.36559	0.36511
AIRE	No	Simple linear regression model	0.15298	0.3058	0.44138	0.3952	0.36033	0.32526
AJAP1	Yes	Polynomial 4 regression model	0.42963	0.36388	1.01053	1.04276	0.76387	0.79978
AK1	No	Simple linear regression model	0.30885	0.07526	0.67279	0.71639	0.52596	0.5731
AK2	Yes	Simple linear regression model	0.21915	0.2443	0.2767	0.27341	0.21325	0.21512
AK3	No	Simple linear regression model	0.2599	0.04751	0.3074	0.41952	0.23618	0.3249
AK3L1	No	Simple linear regression model	0.09835	0.1031	0.68253	0.76026	0.4971	0.57147
AK5	Yes	Simple linear regression model	0.33526	0.25831	1.46821	1.46865	1.1352	1.20039
AK7	No	Simple linear regression model	0.23802	0.06418	0.89163	1.07604	0.65473	0.83214
AKAP1	No	Simple linear regression model	0.22738	0.13921	0.36524	0.39603	0.28693	0.32526
AKAP10	No	Simple linear regression model	0.13909	0.13564	0.66011	0.71608	0.4503	0.50578
AKAP11	Yes	Simple linear regression model	0.28536	0.34092	0.57419	0.59222	0.44338	0.46899
AKAP12	Yes	Simple linear regression model	0.31796	0.40092	0.96364	0.91716	0.64726	0.71161
AKAP13	Yes	Simple linear regression model	0.25942	0.2471	0.48294	0.54877	0.37431	0.43425
AKAP14	No	Simple linear regression model	0.02363	0.12814	1.1988	1.37238	0.76483	0.88901
AKAP2	No	Simple linear regression model	0.1271	0.16681	1.79071	1.71331	1.11718	1.08548
AKAP3	Yes	Simple linear regression model	0.22862	0.16922	0.86759	0.87723	0.67957	0.69004
AKAP5	Yes	Simple linear regression model	0.36144	0.23275	0.7338	0.89635	0.55407	0.71491
AKAP6	Yes	Simple linear regression model	0.29548	0.29505	0.85213	0.90903	0.62365	0.65775
AKAP7	Yes	Simple linear regression model	0.30888	0.36811	0.81558	0.70135	0.57089	0.52679
AKAP8	No	Simple linear regression model	0.15605	0.09888	0.22718	0.25815	0.17818	0.19897
AKAP8L	Yes	Polynomial 4 regression model	0.34461	0.29691	0.41502	0.42039	0.32151	0.33116
AKAP9	No	Simple linear regression model	0.17251	0.13483	0.62425	0.70405	0.49413	0.57059
AKD1	Yes	Simple linear regression model	0.2407	0.258	0.61037	0.53407	0.40633	0.41202
AKIRIN1	No	Simple linear regression model	0.18238	0.10662	0.43976	0.49349	0.32351	0.36399
AKIRIN2	Yes	Simple linear regression model	0.19121	0.41913	0.51719	0.29812	0.266	0.23361
AKNA	Yes	Simple linear regression model	0.42982	0.51687	0.46642	0.4903	0.35635	0.40093
AKNAD1	Yes	Simple linear regression model	0.22761	0.23842	0.70802	0.66877	0.5519	0.54351
AKR1A1	Yes	Simple linear regression model	0.26605	0.24055	0.36398	0.35721	0.27557	0.28404
AKR1B1	Yes	Polynomial 4 regression model	0.56409	0.3855	0.71564	0.741	0.53413	0.55712
AKR1B10	No	Simple linear regression model	0.17043	0.05027	1.16292	1.05497	0.80239	0.78018
AKR1B15	No	Simple linear regression model	0.16729	0.14336	0.81004	0.67352	0.45287	0.38126
AKR1C1	Yes	Simple linear regression model	0.32003	0.19369	1.19985	1.19289	0.86991	0.86901
AKR1C2	No	Simple linear regression model	0.26773	0.14339	1.31513	1.2555	1.01238	0.98856
AKR1C3	No	Simple linear regression model	0.26174	0.04126	1.20439	1.31589	0.87419	0.99277
AKR1CL1	No	Simple linear regression model	0.01117	0.00023	0.16328	0.11584	0.07737	0.06173
AKR1D1	Yes	Simple linear regression model	0.3595	0.22463	0.91755	1.03423	0.63802	0.7646
AKR1E2	No	Simple linear regression model	0.2218	0.14214	1.24981	1.36625	1.00742	1.11861
AKR7A2	No	Simple linear regression model	0.21096	0.09246	0.36257	0.42819	0.26852	0.33276
AKR7A3	No	Simple linear regression model	0.26459	0.04691	1.00113	1.18321	0.74824	0.90342
AKR7L	No	Simple linear regression model	0.19102	0.14357	0.87094	0.88613	0.64247	0.69037
AKT1	Yes	Simple linear regression model	0.25505	0.21093	0.27067	0.27572	0.20232	0.21427
AKT1S1	Yes	Simple linear regression model	0.25685	0.21149	0.35286	0.37854	0.27133	0.30246
AKT2	No	Simple linear regression model	0.18525	0.07297	0.23971	0.24272	0.16756	0.18334
AKT3	No	Simple linear regression model	0.20881	0.15511	0.53686	0.58382	0.38808	0.44766
AKTIP	No	Simple linear regression model	0.26461	0.0095	0.32848	0.42429	0.25869	0.31573
ALAD	Yes	Simple linear regression model	0.4718	0.49242	0.4651	0.52888	0.34976	0.37625
ALAS1	Yes	Simple linear regression model	0.17751	0.2938	0.34551	0.32596	0.26041	0.25164
ALAS2	No	Simple linear regression model	0.18563	0.053	0.72362	0.78563	0.55788	0.61356
ALB	Yes	Simple linear regression model	0.2774	0.20018	1.92806	2.74378	1.47017	1.99652
ALCAM	Yes	Simple linear regression model	0.33598	0.39694	0.56072	0.5473	0.41561	0.38365
ALDH16A1	No	Simple linear regression model	0.1394	0.19005	0.54725	0.54827	0.40335	0.42208
ALDH18A1	Yes	Simple linear regression model	0.32971	0.28322	0.33954	0.32752	0.26398	0.22935
ALDH1A1	Yes	Simple linear regression model	0.39148	0.19788	1.20113	1.34505	0.89994	0.95975
ALDH1A2	Yes	Polynomial 4 regression model	0.59589	0.5219	0.92525	0.96863	0.70835	0.72476
ALDH1A3	Yes	Simple linear regression model	0.40493	0.44638	0.78937	0.7665	0.58433	0.60886
ALDH1B1	Yes	Simple linear regression model	0.33115	0.2704	0.48502	0.42281	0.37102	0.31972
ALDH1L1	Yes	Simple linear regression model	0.33562	0.23835	1.36641	1.49535	0.98892	1.0589
ALDH1L2	Yes	Simple linear regression model	0.54978	0.59463	0.82448	0.92493	0.63969	0.68707
ALDH2	Yes	Simple linear regression model	0.60931	0.55596	0.6705	0.73978	0.48903	0.56656
ALDH3A1	Yes	Simple linear regression model	0.62081	0.61273	1.0926	1.16478	0.85661	0.90738
ALDH3A2	Yes	Simple linear regression model	0.54217	0.55814	0.41354	0.42057	0.30059	0.30224
ALDH3B1	Yes	Simple linear regression model	0.4987	0.61409	0.64701	0.51897	0.47866	0.40859
ALDH3B2	Yes	Simple linear regression model	0.35781	0.36587	1.29497	1.24275	1.01071	1.00444
ALDH4A1	Yes	Simple linear regression model	0.36249	0.35231	0.56716	0.61326	0.44187	0.50054
ALDH5A1	No	Simple linear regression model	0.12132	0.03339	0.47401	0.45373	0.35366	0.35055
ALDH6A1	No	Simple linear regression model	0.16384	0.15134	0.78452	0.78497	0.62071	0.64183
ALDH7A1	Yes	Simple linear regression model	0.34294	0.33391	0.55147	0.50404	0.38388	0.37928
ALDH8A1	No	Simple linear regression model	0.11065	0.08152	0.9789	0.88063	0.75594	0.69678
ALDH9A1	No	Simple linear regression model	0.21271	0.07498	0.40251	0.3812	0.30101	0.31396
ALDOA	No	Simple linear regression model	0.11474	0.08581	0.43344	0.45827	0.32473	0.35936
ALDOB	No	Simple linear regression model	0.05731	0.00181	1.11259	1.21478	0.81108	0.87966
ALDOC	No	Simple linear regression model	0.24853	0.08343	0.6446	0.73874	0.47647	0.55327
ALG1	No	Simple linear regression model	0.2636	0.14356	0.32469	0.35384	0.24822	0.27857
ALG10	No	Simple linear regression model	0.1748	0.11762	0.55388	0.63624	0.41691	0.49585
ALG10B	Yes	Simple linear regression model	0.20437	0.28246	0.47941	0.46745	0.36941	0.35965
ALG11	No	Simple linear regression model	0.21783	0.11246	0.65936	0.7295	0.48458	0.58628
ALG12	Yes	Simple linear regression model	0.33531	0.25324	0.3197	0.36409	0.24077	0.2626
ALG13	No	Simple linear regression model	0.21233	0.1051	0.30895	0.32891	0.23742	0.24697
ALG14	Yes	Simple linear regression model	0.2678	0.21109	0.40078	0.41362	0.30257	0.32503
ALG1L	Yes	Simple linear regression model	0.30689	0.2286	1.35362	1.51647	1.04166	1.10689
ALG2	Yes	Simple linear regression model	0.22399	0.29349	0.36796	0.33258	0.28001	0.25622
ALG3	Yes	Simple linear regression model	0.31825	0.20086	0.39127	0.46924	0.31313	0.39134
ALG5	No	Simple linear regression model	0.2639	0.0883	0.42209	0.47139	0.32856	0.36432
ALG6	Yes	Simple linear regression model	0.2798	0.2149	0.44087	0.45063	0.33962	0.33474
ALG8	Yes	Simple linear regression model	0.35621	0.3713	0.32131	0.35836	0.24521	0.28026
ALG9	Yes	Simple linear regression model	0.23282	0.22754	0.25097	0.28542	0.18577	0.20905
ALK	No	Simple linear regression model	0.12521	0.16152	0.79744	0.84432	0.62399	0.67003
ALKBH1	Yes	Simple linear regression model	0.17111	0.27217	0.27347	0.22874	0.1909	0.18271
ALKBH2	Yes	Simple linear regression model	0.31029	0.23141	0.49641	0.54804	0.38256	0.43
ALKBH3	Yes	Simple linear regression model	0.21063	0.25435	0.35403	0.4072	0.25999	0.2853
ALKBH4	No	Simple linear regression model	0.29787	0.13481	0.36129	0.48605	0.27835	0.34918
ALKBH5	No	Simple linear regression model	0.13628	0.06066	0.24681	0.29109	0.18035	0.19989
ALKBH6	Yes	Polynomial 4 regression model	0.35324	0.456	0.48393	0.49414	0.38176	0.39334
ALKBH7	Yes	Simple linear regression model	0.23113	0.29713	0.62815	0.64327	0.46177	0.51116
ALLC	No	Simple linear regression model	0.19972	0.08718	0.82942	0.73586	0.63775	0.58575
ALMS1	Yes	Simple linear regression model	0.27592	0.24145	0.45226	0.50997	0.3456	0.39521
ALMS1P	No	Simple linear regression model	0.12627	0.02469	0.81012	0.82149	0.63476	0.63641
ALOX12	No	Simple linear regression model	0.14208	0.22224	0.62039	0.56462	0.46818	0.4603
ALOX12B	No	Simple linear regression model	0.19567	0.04827	0.8898	0.97904	0.67875	0.74494
ALOX12P2	Yes	Simple linear regression model	0.25085	0.40605	1.60489	1.58005	1.25908	1.27839
ALOX15	Yes	Polynomial 4 regression model	0.71814	0.7805	1.48757	1.36162	1.13867	1.0923
ALOX15B	Yes	Simple linear regression model	0.5092	0.6224	2.20773	2.14154	1.68287	1.66336
ALOX5	No	Simple linear regression model	0.29077	0.13927	0.71386	0.71519	0.54175	0.55052
ALOX5AP	Yes	Simple linear regression model	0.55157	0.57736	0.62515	0.73294	0.48228	0.53078
ALOXE3	Yes	Simple linear regression model	0.28024	0.40165	0.86876	0.88112	0.64916	0.70492
ALPK1	Yes	Simple linear regression model	0.36361	0.41371	0.54622	0.51531	0.41184	0.39492
ALPK2	Yes	Simple linear regression model	0.24509	0.29463	1.0155	1.01677	0.76785	0.79591
ALPK3	Yes	Simple linear regression model	0.21362	0.26454	0.83448	0.84727	0.58366	0.65866
ALPL	Yes	Simple linear regression model	0.17712	0.29549	1.09109	1.03096	0.82858	0.79298
ALPP	No	Simple linear regression model	0.12283	0.08221	0.56924	0.4744	0.38589	0.34599
ALPPL2	No	Simple linear regression model	0.01416	0.02421	0.33116	0.37986	0.15722	0.18198
ALS2	No	Simple linear regression model	0.15748	0.17673	0.37265	0.36542	0.2897	0.30318
ALS2CL	Yes	Simple linear regression model	0.43773	0.4127	0.88983	0.91795	0.70386	0.73035
ALS2CR11	Yes	Simple linear regression model	0.21768	0.17518	0.89606	0.83802	0.67617	0.63164
ALS2CR12	No	Simple linear regression model	0.04197	0.01054	0.74943	0.74567	0.58205	0.62557
ALS2CR4	Yes	Simple linear regression model	0.66412	0.69214	0.32992	0.29728	0.25217	0.24401
ALS2CR8	Yes	Simple linear regression model	0.19525	0.17633	0.55888	0.58736	0.43038	0.44754
ALX1	No	Simple linear regression model	0.06998	0.11828	1.39287	1.46059	1.0337	1.12698
ALX3	No	Simple linear regression model	0.16748	0.02353	0.63781	0.88414	0.48643	0.6205
ALX4	No	Simple linear regression model	0.2068	0.12234	1.31379	1.4385	1.00645	1.17038
AMAC1L2	No	Simple linear regression model	0.07312	0.04071	0.81273	0.77015	0.65105	0.59462
AMACR	Yes	Simple linear regression model	0.43489	0.27449	1.39591	1.55552	1.11163	1.23244
AMBP	Yes	Simple linear regression model	0.18065	0.16567	1.12207	1.11533	0.76711	0.70674
AMBRA1	No	Simple linear regression model	0.17431	0.10393	0.29641	0.31312	0.20988	0.24403
AMD1	Yes	Simple linear regression model	0.28859	0.46348	0.94281	0.6373	0.59452	0.50373
AMDHD1	No	Simple linear regression model	0.15704	0.14366	0.82502	0.83673	0.65171	0.66711
AMDHD2	Yes	Simple linear regression model	0.18551	0.28319	0.53278	0.52212	0.39733	0.40611
AMELY	Yes	Simple linear regression model	0.2309	0.18039	0.9002	1.00639	0.67683	0.79517
AMFR	Yes	Simple linear regression model	0.33591	0.2464	0.27883	0.32791	0.21662	0.24945
AMH	Yes	Simple linear regression model	0.45639	0.20574	1.43919	1.55498	1.15075	1.20466
AMHR2	Yes	Simple linear regression model	0.25942	0.23948	0.94262	0.92738	0.74235	0.74203
AMICA1	Yes	Polynomial 4 regression model	0.60029	0.60814	0.73947	0.72767	0.57201	0.55145
AMIGO1	No	Simple linear regression model	0.14041	0.12882	0.64397	0.73102	0.49549	0.56124
AMIGO2	Yes	Simple linear regression model	0.38634	0.23686	0.94173	0.90296	0.70795	0.66822
AMIGO3	No	Simple linear regression model	0.23372	0.09905	0.59747	0.64946	0.45577	0.50575
AMMECR1	Yes	Simple linear regression model	0.34567	0.24268	0.55549	0.54001	0.40504	0.42906
AMMECR1L	Yes	Simple linear regression model	0.20918	0.2091	0.29448	0.33949	0.22225	0.25607
AMN	Yes	Simple linear regression model	0.31977	0.3212	0.97526	0.9641	0.75335	0.78166
AMN1	No	Simple linear regression model	0.15806	0.2153	0.3262	0.36389	0.24781	0.27665
AMOT	Yes	Simple linear regression model	0.37807	0.38868	0.83452	0.82683	0.62641	0.61649
AMOTL1	Yes	Simple linear regression model	0.43599	0.31165	0.6322	0.77675	0.4995	0.63279
AMOTL2	Yes	Simple linear regression model	0.33294	0.42737	0.68959	0.68354	0.5256	0.54388
AMPD1	Yes	Simple linear regression model	0.21846	0.26817	1.66764	1.49251	1.18026	1.14508
AMPD2	No	Simple linear regression model	0.20581	0.13153	0.34006	0.37099	0.25261	0.28183
AMPD3	Yes	Simple linear regression model	0.55745	0.55585	0.69217	0.77104	0.51936	0.58794
AMPH	Yes	Simple linear regression model	0.4796	0.61714	0.79724	0.62706	0.58971	0.51658
AMT	Yes	Simple linear regression model	0.39709	0.30149	0.8971	0.97321	0.70077	0.7567
AMTN	Yes	Simple linear regression model	0.30747	0.30732	1.36405	1.61219	1.05657	1.2313
AMY1A	No	Simple linear regression model	0.09398	0.11396	1.01489	1.16881	0.73371	0.79688
AMY2A	No	Simple linear regression model	0.12505	0.17709	0.8284	0.71528	0.62151	0.55853
AMY2B	Yes	Polynomial 4 regression model	0.3028	0.35702	1.05531	1.06238	0.80627	0.86229
AMZ1	No	Simple linear regression model	0.19978	0.04432	0.76724	0.81976	0.55998	0.63129
AMZ2P1	Yes	Simple linear regression model	0.17632	0.1888	0.43185	0.45313	0.3398	0.36404
ANAPC1	No	Simple linear regression model	0.15963	0.19814	0.62005	0.59774	0.48203	0.46058
ANAPC10	No	Simple linear regression model	0.27519	0.10118	0.2731	0.3154	0.20257	0.23842
ANAPC11	Yes	Simple linear regression model	0.24829	0.34435	0.51152	0.55741	0.38637	0.4246
ANAPC13	No	Simple linear regression model	0.18401	0.08329	0.33998	0.38931	0.26063	0.29079
ANAPC16	No	Simple linear regression model	0.23434	0.12438	0.29826	0.32797	0.22678	0.26198
ANAPC2	Yes	Polynomial 4 regression model	0.32833	0.30737	0.32653	0.3621	0.24331	0.28036
ANAPC4	Yes	Simple linear regression model	0.28403	0.23084	0.33378	0.42474	0.24872	0.31675
ANAPC5	Yes	Simple linear regression model	0.35642	0.28252	0.30468	0.324	0.22821	0.23975
ANAPC7	No	Simple linear regression model	0.07475	0.05641	0.24846	0.25047	0.18331	0.19202
ANG	Yes	Simple linear regression model	0.43582	0.52374	0.84479	0.8672	0.6401	0.64382
ANGEL1	No	Simple linear regression model	0.17334	0.09359	0.35363	0.36202	0.26925	0.27991
ANGEL2	No	Simple linear regression model	0.10719	0.12789	0.35866	0.36507	0.27475	0.2826
ANGPT1	Yes	Polynomial 4 regression model	0.64752	0.64982	0.90621	0.88986	0.69637	0.70083
ANGPT2	No	Simple linear regression model	0.19588	0.09663	1.00903	1.05062	0.7907	0.82717
ANGPT4	Yes	Simple linear regression model	0.2683	0.28474	0.68636	0.69476	0.54187	0.55314
ANGPTL1	Yes	Simple linear regression model	0.55188	0.56295	1.06222	1.11459	0.82945	0.87385
ANGPTL2	Yes	Simple linear regression model	0.37943	0.26802	0.81474	0.89386	0.60654	0.60628
ANGPTL3	Yes	Simple linear regression model	0.23716	0.20613	1.87436	1.98094	1.37564	1.43799
ANGPTL4	Yes	Simple linear regression model	0.23553	0.18841	1.47585	1.60467	1.1493	1.24849
ANGPTL5	No	Simple linear regression model	0.16454	0.02132	0.54312	0.60713	0.42562	0.44702
ANGPTL6	Yes	Simple linear regression model	0.18154	0.36276	0.72716	0.6422	0.58256	0.49092
ANGPTL7	Yes	Simple linear regression model	0.23478	0.16661	1.65441	1.58966	1.33175	1.28354
ANK1	Yes	Simple linear regression model	0.26646	0.24547	1.1984	1.29259	0.8888	0.95876
ANK2	Yes	Simple linear regression model	0.56156	0.58088	0.83906	0.86886	0.60569	0.64895
ANK3	Yes	Simple linear regression model	0.28804	0.26833	0.73963	0.74769	0.56687	0.55206
ANKAR	No	Simple linear regression model	0.20498	0.01642	0.48754	0.5798	0.38687	0.46118
ANKDD1A	Yes	Simple linear regression model	0.25144	0.17828	0.6887	0.72909	0.51735	0.57136
ANKFN1	Yes	Simple linear regression model	0.23575	0.16601	0.95328	0.97395	0.71389	0.71152
ANKFY1	Yes	Simple linear regression model	0.17444	0.18079	0.40522	0.42259	0.3247	0.34321
ANKH	Yes	Simple linear regression model	0.25268	0.22611	0.64104	0.65706	0.47602	0.48505
ANKHD1	Yes	Simple linear regression model	0.16463	0.17142	0.36517	0.45068	0.29401	0.34775
ANKHD1-EIF4EBP3	Yes	Simple linear regression model	0.17126	0.18838	0.52626	0.50423	0.41676	0.40018
ANKIB1	No	Simple linear regression model	0.15487	0.2273	0.5369	0.50357	0.39293	0.37474
ANKK1	No	Simple linear regression model	0.15471	0.20821	1.08297	1.07584	0.8329	0.81621
ANKLE1	No	Simple linear regression model	0.19559	0.1529	0.80479	0.80813	0.61881	0.645
ANKLE2	No	Simple linear regression model	0.12543	0.04282	0.21513	0.26615	0.15788	0.18265
ANKMY1	No	Simple linear regression model	0.14243	0.12671	0.38393	0.39564	0.30225	0.31149
ANKMY2	Yes	Simple linear regression model	0.32485	0.2389	0.33908	0.31383	0.25333	0.24775
ANKRA2	Yes	Simple linear regression model	0.21026	0.19576	0.47813	0.43798	0.35411	0.34056
ANKRD1	Yes	Simple linear regression model	0.19667	0.19685	2.19518	2.10527	1.71161	1.70057
ANKRD10	Yes	Polynomial 4 regression model	0.29113	0.19151	0.49771	0.52771	0.38304	0.41779
ANKRD11	No	Simple linear regression model	0.15502	0.11967	0.38085	0.36665	0.30138	0.30043
ANKRD12	Yes	Simple linear regression model	0.16401	0.18995	0.47795	0.49804	0.36695	0.39319
ANKRD13A	Yes	Simple linear regression model	0.2482	0.34834	0.39053	0.35143	0.29328	0.25834
ANKRD13B	Yes	Simple linear regression model	0.32576	0.20136	0.73176	0.83184	0.55384	0.61892
ANKRD13C	Yes	Simple linear regression model	0.16192	0.21958	0.29439	0.30039	0.22996	0.23213
ANKRD13D	Yes	Simple linear regression model	0.21304	0.31691	0.49686	0.46252	0.3809	0.3883
ANKRD16	Yes	Simple linear regression model	0.25242	0.19094	0.45704	0.54168	0.33791	0.40159
ANKRD17	Yes	Polynomial 4 regression model	0.24159	0.25514	0.54509	0.59037	0.39321	0.43067
ANKRD19	Yes	Simple linear regression model	0.27184	0.27755	0.92962	0.92607	0.72642	0.69937
ANKRD2	No	Simple linear regression model	0.21393	0.1357	1.50783	1.25782	0.95412	0.94385
ANKRD20A3	Yes	Simple linear regression model	0.20103	0.23902	0.98574	0.95863	0.78309	0.80113
ANKRD20A4	No	Simple linear regression model	0.09139	0.02265	0.81953	0.92159	0.68953	0.78331
ANKRD20B	Yes	Simple linear regression model	0.22405	0.25248	0.93211	1.05788	0.73652	0.77848
ANKRD22	Yes	Simple linear regression model	0.22902	0.23331	1.13365	1.14699	0.81322	0.81203
ANKRD23	No	Simple linear regression model	0.08157	0.0682	1.10537	1.02328	0.70116	0.67687
ANKRD24	Yes	Simple linear regression model	0.32581	0.26051	0.7902	0.74087	0.59558	0.59234
ANKRD26	No	Simple linear regression model	0.13997	0.22104	0.58837	0.61884	0.4627	0.51254
ANKRD26P1	No	Simple linear regression model	0.02601	0.01254	0.58792	0.38964	0.28868	0.28907
ANKRD27	Yes	Simple linear regression model	0.20948	0.16767	0.32361	0.32463	0.2362	0.23385
ANKRD28	No	Simple linear regression model	0.2288	0.11699	0.34696	0.36495	0.26781	0.28814
ANKRD29	Yes	Simple linear regression model	0.28902	0.32707	1.11805	1.22406	0.84894	0.952
ANKRD30B	No	Simple linear regression model	0.2292	0.08178	1.32449	1.2223	0.89324	0.85021
ANKRD31	No	Simple linear regression model	0.17141	0.10495	0.5724	0.57624	0.47282	0.49533
ANKRD32	No	Simple linear regression model	0.30084	0.12025	0.54891	0.66788	0.38967	0.47975
ANKRD34A	No	Simple linear regression model	0.21681	0.13144	0.71657	0.71828	0.51094	0.5811
ANKRD34B	Yes	Simple linear regression model	0.56926	0.56136	2.05511	2.31363	1.60134	1.78185
ANKRD34C	No	Simple linear regression model	0.09419	0.14488	0.67185	0.52895	0.40202	0.39732
ANKRD35	Yes	Polynomial 4 regression model	0.65087	0.6423	0.75847	0.70394	0.55853	0.55621
ANKRD36	No	Simple linear regression model	0.15137	0.07635	0.78652	0.76741	0.62197	0.63883
ANKRD36BP1	Yes	Simple linear regression model	0.17911	0.24571	1.47479	1.41297	1.11029	1.09034
ANKRD37	Yes	Simple linear regression model	0.30829	0.24597	0.92526	0.99941	0.71783	0.7772
ANKRD39	No	Simple linear regression model	0.1255	0.13234	0.46945	0.5184	0.36567	0.39176
ANKRD40	Yes	Simple linear regression model	0.27177	0.24207	0.27739	0.2693	0.20249	0.19764
ANKRD42	No	Simple linear regression model	0.22466	0.05439	0.32718	0.33815	0.24144	0.26568
ANKRD43	Yes	Simple linear regression model	0.35536	0.20849	0.99905	1.03654	0.77807	0.79431
ANKRD44	Yes	Simple linear regression model	0.28375	0.39883	0.9803	1.02106	0.77766	0.8551
ANKRD45	Yes	Simple linear regression model	0.30565	0.23296	0.97859	1.00049	0.76203	0.76522
ANKRD46	Yes	Simple linear regression model	0.42126	0.22599	0.37422	0.41634	0.28588	0.32875
ANKRD49	Yes	Simple linear regression model	0.19089	0.16029	0.3483	0.36052	0.26697	0.29712
ANKRD5	Yes	Simple linear regression model	0.26033	0.16511	0.50269	0.52922	0.37892	0.42642
ANKRD50	No	Simple linear regression model	0.20932	0.15679	0.64962	0.85753	0.50732	0.61029
ANKRD52	No	Simple linear regression model	0.20021	0.07362	0.44693	0.47101	0.35555	0.38596
ANKRD53	Yes	Simple linear regression model	0.53641	0.54913	0.77447	0.71457	0.57529	0.55301
ANKRD54	Yes	Polynomial 4 regression model	0.24612	0.27691	0.37882	0.41247	0.29991	0.32851
ANKRD55	Yes	Simple linear regression model	0.38972	0.47138	0.75243	0.67627	0.6073	0.51781
ANKRD56	No	Simple linear regression model	0.21788	0.09444	0.76287	0.79175	0.56264	0.5926
ANKRD57	Yes	Simple linear regression model	0.26002	0.16301	0.43652	0.44702	0.33219	0.32465
ANKRD58	Yes	Simple linear regression model	0.29659	0.28842	0.77821	0.78573	0.60977	0.60804
ANKRD6	Yes	Simple linear regression model	0.54084	0.59583	0.59749	0.55293	0.40704	0.43362
ANKRD7	Yes	Simple linear regression model	0.20055	0.34217	0.72478	0.5508	0.52391	0.42186
ANKRD9	Yes	Polynomial 4 regression model	0.3169	0.39876	0.71955	0.65371	0.56411	0.51495
ANKS1A	Yes	Simple linear regression model	0.27031	0.23278	0.33272	0.34042	0.24926	0.25942
ANKS1B	No	Simple linear regression model	0.28556	0.08073	0.70949	0.81078	0.52878	0.6168
ANKS3	Yes	Polynomial 4 regression model	0.39649	0.36262	0.54522	0.544	0.41492	0.42606
ANKS4B	No	Simple linear regression model	0.04443	0.00825	0.66539	0.57895	0.50899	0.45914
ANKS6	Yes	Simple linear regression model	0.29976	0.24583	0.58332	0.59484	0.44541	0.44569
ANKZF1	Yes	Polynomial 4 regression model	0.33854	0.32877	0.45661	0.46318	0.35962	0.35484
ANLN	Yes	Simple linear regression model	0.36206	0.24631	1.02759	1.10728	0.81895	0.8679
ANO1	Yes	Simple linear regression model	0.53146	0.4938	0.77572	0.78327	0.56449	0.60687
ANO10	Yes	Simple linear regression model	0.18209	0.21004	0.28815	0.3283	0.22345	0.24126
ANO2	No	Simple linear regression model	0.14106	0.06839	0.83289	0.84773	0.62011	0.64837
ANO3	No	Simple linear regression model	0.23445	0.09917	1.38408	1.36162	0.9857	1.08196
ANO4	Yes	Simple linear regression model	0.41281	0.33643	1.24109	1.39986	0.92184	1.08837
ANO5	Yes	Polynomial 4 regression model	0.5786	0.56688	1.00094	0.99824	0.7611	0.80321
ANO6	Yes	Simple linear regression model	0.52233	0.53581	0.64773	0.63348	0.50039	0.52274
ANO7	Yes	Simple linear regression model	0.55053	0.46488	1.22051	1.07551	0.86475	0.80519
ANO8	No	Simple linear regression model	0.21026	0.02078	0.56786	0.58107	0.42056	0.44752
ANO9	Yes	Simple linear regression model	0.28445	0.25449	1.10707	1.19094	0.86572	0.93492
ANP32A	Yes	Simple linear regression model	0.35376	0.22592	0.22853	0.27486	0.17571	0.22314
ANP32B	Yes	Simple linear regression model	0.19764	0.20117	0.33437	0.36036	0.25762	0.28537
ANP32C	No	Simple linear regression model	0.103	0.03194	0.64739	0.71117	0.5019	0.55421
ANP32E	Yes	Simple linear regression model	0.51277	0.52246	0.59255	0.52306	0.44405	0.41424
ANPEP	Yes	Simple linear regression model	0.55397	0.43942	2.01273	2.17015	1.59141	1.6261
ANTXR1	Yes	Simple linear regression model	0.40728	0.44953	0.79628	0.78143	0.60073	0.63935
ANTXR2	Yes	Simple linear regression model	0.39869	0.3996	0.66269	0.74762	0.52593	0.61113
ANTXRL	No	Simple linear regression model	0.07869	0.033	0.42324	0.65143	0.31636	0.39297
ANUBL1	Yes	Simple linear regression model	0.25788	0.24148	0.51631	0.57149	0.3932	0.46674
ANXA1	Yes	Simple linear regression model	0.48903	0.43318	0.77171	0.70257	0.6026	0.52392
ANXA10	Yes	Simple linear regression model	0.23608	0.20959	1.08572	1.24441	0.80764	0.9794
ANXA11	No	Simple linear regression model	0.35173	0.14356	0.37116	0.42637	0.2865	0.33234
ANXA13	No	Polynomial 4 regression model	0.34226	0.06817	1.20987	1.17267	0.82079	0.86733
ANXA2	Yes	Simple linear regression model	0.56872	0.53944	0.59023	0.681	0.45484	0.53885
ANXA2P1	Yes	Simple linear regression model	0.45339	0.45741	0.69863	0.78163	0.53364	0.59083
ANXA2P2	Yes	Simple linear regression model	0.60444	0.55986	0.56347	0.7051	0.42316	0.5307
ANXA2P3	Yes	Simple linear regression model	0.22597	0.19832	0.93195	1.02486	0.71193	0.81098
ANXA3	Yes	Polynomial 4 regression model	0.51147	0.35178	0.6969	0.53667	0.43976	0.41099
ANXA4	Yes	Simple linear regression model	0.38925	0.40056	0.3643	0.35195	0.26929	0.28077
ANXA5	Yes	Simple linear regression model	0.37808	0.25976	0.35196	0.41753	0.26405	0.31571
ANXA6	Yes	Polynomial 4 regression model	0.63697	0.58444	0.55085	0.5605	0.42415	0.46212
ANXA7	No	Simple linear regression model	0.16165	0.05676	0.26554	0.30021	0.19599	0.22887
ANXA8	Yes	Polynomial 4 regression model	0.54815	0.55073	1.5102	1.41241	1.18425	1.09055
ANXA8L1	No	Simple linear regression model	0.00026	2e-05	0.2122	0.25071	0.07737	0.07234
ANXA8L2	Yes	Simple linear regression model	0.45145	0.45631	1.18067	1.1043	0.92114	0.85363
ANXA9	No	Polynomial 4 regression model	0.36891	0.0705	0.78748	0.78421	0.5944	0.58112
AOAH	Yes	Polynomial 4 regression model	0.56035	0.64802	0.81443	0.83207	0.63134	0.65696
AOC2	No	Simple linear regression model	0.20664	0.15265	0.79069	0.87386	0.60394	0.59622
AOC3	Yes	Polynomial 4 regression model	0.59433	0.65248	0.7224	0.70315	0.54508	0.54032
AOX1	Yes	Polynomial 4 regression model	0.69927	0.66165	0.90317	0.91908	0.67086	0.71916
AP1AR	Yes	Simple linear regression model	0.26567	0.23037	0.43405	0.43966	0.31511	0.32993
AP1B1	Yes	Simple linear regression model	0.30598	0.17047	0.3807	0.46827	0.28947	0.34776
AP1G1	No	Simple linear regression model	0.20756	0.15779	0.47282	0.48947	0.37775	0.38914
AP1G2	No	Simple linear regression model	0.19503	0.13064	0.5728	0.55826	0.43699	0.4554
AP1M1	No	Simple linear regression model	0.27171	0.14565	0.26922	0.29005	0.21165	0.23592
AP1M2	Yes	Simple linear regression model	0.34413	0.31896	0.3745	0.40321	0.28199	0.31224
AP1S1	Yes	Simple linear regression model	0.28983	0.24888	0.41547	0.49529	0.31889	0.39925
AP1S2	Yes	Simple linear regression model	0.48306	0.60663	0.49245	0.44278	0.37384	0.35625
AP1S3	No	Simple linear regression model	0.26253	0.12563	0.60665	0.59892	0.44037	0.45663
AP2A1	No	Simple linear regression model	0.13241	0.23768	0.28025	0.25004	0.20759	0.18751
AP2A2	No	Simple linear regression model	0.17593	0.06797	0.24873	0.28241	0.18914	0.21523
AP2B1	No	Simple linear regression model	0.15818	0.20205	0.2668	0.25885	0.19255	0.20142
AP2M1	No	Simple linear regression model	0.18038	0.09325	0.26895	0.34251	0.21413	0.27156
AP2S1	Yes	Simple linear regression model	0.29047	0.32196	0.59218	0.60806	0.43642	0.48918
AP3B1	Yes	Simple linear regression model	0.1763	0.26443	0.40871	0.37901	0.31263	0.31057
AP3B2	Yes	Simple linear regression model	0.33124	0.22066	0.97453	1.06682	0.72123	0.79135
AP3D1	No	Simple linear regression model	0.19752	0.09535	0.28817	0.27047	0.21215	0.214
AP3M1	No	Simple linear regression model	0.15076	0.14347	0.38797	0.37679	0.27881	0.30621
AP3M2	No	Simple linear regression model	0.20639	0.03544	0.43624	0.44513	0.3263	0.35042
AP3S1	No	Simple linear regression model	0.28152	0.12968	0.34375	0.35637	0.25921	0.28335
AP3S2	Yes	Simple linear regression model	0.22528	0.20102	0.293	0.27371	0.22453	0.22368
AP4B1	No	Simple linear regression model	0.17369	0.15283	0.31712	0.34483	0.23922	0.26146
AP4E1	Yes	Simple linear regression model	0.2894	0.34993	0.3826	0.40229	0.29842	0.31453
AP4M1	Yes	Simple linear regression model	0.22593	0.2234	0.38397	0.47207	0.29187	0.36762
AP4S1	Yes	Simple linear regression model	0.30392	0.1747	0.33098	0.37616	0.25103	0.29373
APAF1	No	Simple linear regression model	0.13361	0.14028	0.45584	0.44445	0.35156	0.35125
APBA1	Yes	Simple linear regression model	0.24683	0.18094	0.59872	0.6724	0.45492	0.51751
APBA2	Yes	Simple linear regression model	0.4043	0.33671	0.80093	0.82179	0.60219	0.61633
APBA3	Yes	Simple linear regression model	0.17328	0.20995	0.35608	0.34089	0.27968	0.26884
APBB1	Yes	Simple linear regression model	0.41862	0.42632	0.55871	0.44057	0.41512	0.36327
APBB1IP	Yes	Simple linear regression model	0.5728	0.68568	0.66034	0.63454	0.49578	0.49571
APBB2	Yes	Simple linear regression model	0.22834	0.27473	0.39096	0.42504	0.30154	0.33883
APBB3	Yes	Polynomial 4 regression model	0.39923	0.36239	0.52397	0.51316	0.40471	0.41898
APC	Yes	Simple linear regression model	0.1655	0.21604	0.66182	0.62993	0.47853	0.502
APC2	No	Simple linear regression model	0.23376	0.06571	0.91913	0.88222	0.66852	0.72099
APCDD1	No	Simple linear regression model	0.2505	0.13496	0.87815	1.02375	0.63494	0.75272
APCDD1L	Yes	Simple linear regression model	0.33089	0.48035	1.06148	0.84043	0.83807	0.67884
APEH	No	Simple linear regression model	0.22991	0.11807	0.35479	0.36069	0.26675	0.26541
APEX1	Yes	Simple linear regression model	0.43592	0.51437	0.29648	0.24832	0.22741	0.18608
APEX2	Yes	Simple linear regression model	0.23491	0.19936	0.2548	0.28915	0.19618	0.23839
APH1A	Yes	Simple linear regression model	0.3516	0.40246	0.23488	0.20362	0.17885	0.15703
APH1B	No	Simple linear regression model	0.44592	0.14812	0.40302	0.51979	0.31567	0.40818
API5	Yes	Simple linear regression model	0.31719	0.17429	0.26443	0.33719	0.19798	0.2591
APITD1	Yes	Simple linear regression model	0.27452	0.2369	0.35002	0.35002	0.26815	0.28467
APLF	Yes	Simple linear regression model	0.45353	0.35647	0.60988	0.74165	0.4588	0.56178
APLN	Yes	Simple linear regression model	0.36237	0.38165	0.97315	1.04203	0.76467	0.81511
APLNR	Yes	Simple linear regression model	0.39615	0.29233	1.07163	1.12915	0.84316	0.90639
APLP1	Yes	Simple linear regression model	0.21977	0.17646	1.02352	1.07414	0.73305	0.79703
APLP2	Yes	Simple linear regression model	0.23541	0.34189	0.40796	0.46865	0.3118	0.367
APOA1	No	Simple linear regression model	0.18826	0.07783	1.19697	1.20649	0.80217	0.83204
APOA1BP	Yes	Simple linear regression model	0.19173	0.17369	0.45409	0.46198	0.34821	0.35583
APOA2	No	Simple linear regression model	0.06312	0.0286	1.37755	1.2589	0.59866	0.58878
APOA5	No	Simple linear regression model	0.12701	0.05943	0.62524	0.66657	0.437	0.49839
APOB	Yes	Simple linear regression model	0.40599	0.38249	1.16509	1.16292	0.91279	0.88747
APOB48R	Yes	Simple linear regression model	0.32061	0.41499	0.69724	0.61583	0.51264	0.47441
APOBEC2	No	Simple linear regression model	0.16557	0.07103	1.76527	1.55985	1.10662	0.99156
APOBEC3A	Yes	Simple linear regression model	0.22781	0.17248	1.01053	1.09362	0.76742	0.84657
APOBEC3B	Yes	Simple linear regression model	0.24487	0.20449	0.94995	0.96572	0.71251	0.75601
APOBEC3C	Yes	Polynomial 4 regression model	0.79447	0.75877	0.63234	0.71026	0.48	0.56913
APOBEC3D	Yes	Simple linear regression model	0.64499	0.63257	0.69499	0.72321	0.53951	0.55247
APOBEC3F	Yes	Simple linear regression model	0.40583	0.28293	0.88342	0.97284	0.65316	0.75403
APOBEC3G	Yes	Simple linear regression model	0.68646	0.65727	0.68446	0.68771	0.53064	0.54384
APOBEC3H	Yes	Simple linear regression model	0.41828	0.40696	0.79537	0.78142	0.65306	0.63534
APOC1	Yes	Simple linear regression model	0.3159	0.34311	1.34139	1.09101	1.05441	0.88484
APOC2	No	Simple linear regression model	0.24747	0.10101	1.29408	1.3921	1.02027	1.13064
APOC4	No	Simple linear regression model	0.09975	0.05089	0.58331	0.48818	0.41004	0.40121
APOD	Yes	Simple linear regression model	0.32741	0.34958	1.06976	0.94772	0.80923	0.74552
APOE	Yes	Simple linear regression model	0.32515	0.38716	1.14307	0.99176	0.89039	0.79424
APOF	Yes	Simple linear regression model	0.40216	0.35304	1.48913	1.50326	1.11855	1.20405
APOH	Yes	Polynomial 4 regression model	0.52599	0.41316	1.45869	1.40565	0.86827	0.95839
APOL1	Yes	Polynomial 4 regression model	0.54629	0.57209	0.66837	0.75987	0.51829	0.60104
APOL2	No	Simple linear regression model	0.1197	0.1148	0.45937	0.5381	0.34907	0.3897
APOL3	Yes	Polynomial 4 regression model	0.43795	0.30931	0.5936	0.69446	0.45487	0.52575
APOL4	Yes	Simple linear regression model	0.31861	0.33471	1.36415	1.2737	1.1167	0.95744
APOL6	Yes	Polynomial 4 regression model	0.46614	0.25087	0.65132	0.95727	0.50199	0.60118
APOLD1	Yes	Simple linear regression model	0.34968	0.38689	0.86496	0.79095	0.69776	0.6383
APOM	No	Simple linear regression model	0.28295	0.13147	0.69031	0.79651	0.52532	0.59095
APOO	Yes	Simple linear regression model	0.22535	0.30927	0.39841	0.4164	0.29542	0.32705
APOOL	Yes	Simple linear regression model	0.17341	0.24759	1.04739	0.9867	0.8079	0.80733
APP	Yes	Simple linear regression model	0.37158	0.17903	0.60119	0.80913	0.45966	0.59771
APPBP2	Yes	Simple linear regression model	0.1865	0.19663	0.36863	0.39363	0.28442	0.31801
APPL1	Yes	Simple linear regression model	0.18984	0.26317	0.38714	0.37131	0.30139	0.28001
APRT	Yes	Simple linear regression model	0.26664	0.21281	0.64114	0.75557	0.49314	0.58945
APTX	Yes	Simple linear regression model	0.25032	0.30108	0.28535	0.30401	0.21626	0.2269
AQP1	Yes	Simple linear regression model	0.46426	0.58872	0.65357	0.62705	0.51299	0.48449
AQP10	No	Simple linear regression model	0.31474	0.15543	0.91053	0.98142	0.63264	0.69116
AQP11	Yes	Simple linear regression model	0.36167	0.42728	0.84387	0.78274	0.66259	0.59089
AQP2	Yes	Polynomial 4 regression model	0.38531	0.24302	1.64868	1.16494	1.01208	0.84668
AQP3	No	Polynomial 4 regression model	0.3863	0.1335	0.84849	1.0323	0.64267	0.79402
AQP4	Yes	Simple linear regression model	0.28699	0.16925	1.04134	1.04304	0.784	0.74578
AQP5	Yes	Simple linear regression model	0.41629	0.43058	1.24838	1.15769	0.98009	0.92671
AQP6	No	Simple linear regression model	0.16811	0.14119	0.98653	1.09109	0.72777	0.83065
AQP7	Yes	Simple linear regression model	0.21739	0.16924	0.99473	0.98959	0.75191	0.78856
AQP7P1	No	Simple linear regression model	0.1964	0.05369	0.99666	1.01054	0.78889	0.79118
AQP7P3	No	Simple linear regression model	0.13018	0.00037	0.66913	0.68141	0.49479	0.48926
AQP9	Yes	Simple linear regression model	0.27056	0.23748	1.14751	1.33934	0.9032	1.07914
AQPEP	No	Simple linear regression model	0.14997	0.06152	0.69944	0.65536	0.54549	0.53435
AQR	Yes	Simple linear regression model	0.16249	0.29516	0.52366	0.45635	0.36994	0.34354
AR	No	Simple linear regression model	0.15382	0.20585	1.34624	1.38212	1.06198	1.11462
ARAF	No	Simple linear regression model	0.29972	0.0897	0.34645	0.35377	0.25647	0.28603
ARAP1	Yes	Simple linear regression model	0.2547	0.23378	0.36675	0.38291	0.27604	0.30973
ARAP2	Yes	Simple linear regression model	0.23009	0.18527	0.68153	0.7362	0.52258	0.57519
ARAP3	Yes	Simple linear regression model	0.41077	0.31057	0.66266	0.70977	0.50308	0.56898
ARC	No	Simple linear regression model	0.19327	0.01531	1.31573	1.54501	1.03036	1.23896
ARCN1	No	Simple linear regression model	0.15234	0.18394	0.32104	0.37117	0.24494	0.29328
AREG	No	Simple linear regression model	0.23219	0.14811	1.60936	1.77875	1.30724	1.4597
ARF1	Yes	Simple linear regression model	0.19456	0.21338	0.30254	0.38078	0.22839	0.28893
ARF3	Yes	Simple linear regression model	0.22401	0.19272	0.24916	0.28132	0.18709	0.22097
ARF4	No	Simple linear regression model	0.16562	0.05616	0.36148	0.40905	0.2657	0.31765
ARF5	Yes	Simple linear regression model	0.25288	0.28278	0.45479	0.5026	0.3538	0.40107
ARF6	Yes	Simple linear regression model	0.37373	0.3455	0.29655	0.30442	0.22535	0.23926
ARFGAP1	Yes	Simple linear regression model	0.22364	0.28624	0.46	0.43882	0.34324	0.33937
ARFGAP2	No	Simple linear regression model	0.1497	0.11836	0.30246	0.35459	0.21169	0.25209
ARFGAP3	Yes	Simple linear regression model	0.35554	0.26342	0.42307	0.4134	0.32264	0.33446
ARFGEF1	No	Simple linear regression model	0.14755	0.11321	0.45155	0.53481	0.35005	0.42181
ARFGEF2	Yes	Simple linear regression model	0.22872	0.1924	0.56795	0.59784	0.44982	0.46823
ARFIP1	No	Simple linear regression model	0.16658	0.14222	0.31771	0.2858	0.22695	0.23236
ARFIP2	Yes	Simple linear regression model	0.35143	0.32047	0.38268	0.35913	0.29836	0.29428
ARFRP1	Yes	Polynomial 4 regression model	0.29879	0.34686	0.45113	0.47544	0.33019	0.36696
ARG1	No	Simple linear regression model	0.21387	0.09131	1.09511	1.17059	0.76721	0.85109
ARG2	Yes	Simple linear regression model	0.42296	0.32439	0.97155	1.0072	0.75513	0.84637
ARGFXP2	No	Simple linear regression model	0.087	0.01546	0.5247	0.58019	0.43166	0.49488
ARGLU1	No	Simple linear regression model	0.24848	0.13371	0.68254	0.7594	0.5453	0.60491
ARHGAP1	Yes	Simple linear regression model	0.28131	0.26314	0.33909	0.38856	0.26301	0.31187
ARHGAP10	Yes	Simple linear regression model	0.47819	0.41379	0.5851	0.53114	0.43741	0.40381
ARHGAP11A	No	Simple linear regression model	0.31436	0.11906	0.76233	0.80127	0.60354	0.61863
ARHGAP11B	No	Simple linear regression model	0.28813	0.08541	0.96622	1.17724	0.76651	0.91796
ARHGAP12	No	Simple linear regression model	0.2204	0.06833	0.5346	0.59389	0.40857	0.47482
ARHGAP15	Yes	Simple linear regression model	0.54437	0.58673	0.79954	0.73605	0.61515	0.58177
ARHGAP17	Yes	Simple linear regression model	0.19416	0.24032	0.26892	0.27812	0.2038	0.21477
ARHGAP18	Yes	Simple linear regression model	0.18016	0.19566	0.70522	0.58681	0.45127	0.47154
ARHGAP19	No	Simple linear regression model	0.20237	0.0357	0.38537	0.40378	0.29647	0.31166
ARHGAP20	Yes	Simple linear regression model	0.53121	0.58055	0.94487	0.92615	0.72431	0.74449
ARHGAP21	Yes	Simple linear regression model	0.19521	0.25079	0.44636	0.48593	0.33951	0.37962
ARHGAP22	Yes	Simple linear regression model	0.53603	0.58047	0.74252	0.69675	0.58242	0.57302
ARHGAP23	Yes	Polynomial 4 regression model	0.69719	0.71603	0.61088	0.60921	0.46895	0.47745
ARHGAP24	Yes	Simple linear regression model	0.39525	0.40049	0.67513	0.70637	0.50888	0.55522
ARHGAP25	Yes	Simple linear regression model	0.59343	0.64428	0.56247	0.57714	0.42827	0.45027
ARHGAP26	Yes	Simple linear regression model	0.35215	0.46023	0.5711	0.57235	0.44426	0.43226
ARHGAP27	Yes	Simple linear regression model	0.23704	0.27026	0.50645	0.54394	0.38878	0.43464
ARHGAP28	Yes	Simple linear regression model	0.26626	0.37583	1.01132	0.97407	0.77726	0.78623
ARHGAP29	Yes	Simple linear regression model	0.31156	0.29213	0.59678	0.59846	0.46259	0.45419
ARHGAP30	Yes	Simple linear regression model	0.58002	0.68043	0.5542	0.55278	0.42606	0.4335
ARHGAP31	Yes	Simple linear regression model	0.42573	0.54326	0.62256	0.73537	0.49584	0.58814
ARHGAP32	Yes	Simple linear regression model	0.2382	0.25544	0.60594	0.57183	0.471	0.43888
ARHGAP33	Yes	Polynomial 4 regression model	0.35933	0.3052	0.74404	0.67528	0.57228	0.54116
ARHGAP36	No	Simple linear regression model	0.22805	0.14142	1.40881	1.50619	1.05259	1.19171
ARHGAP39	No	Simple linear regression model	0.31124	0.14693	0.51284	0.52102	0.39329	0.38587
ARHGAP4	Yes	Simple linear regression model	0.44443	0.50339	0.64055	0.60509	0.49154	0.45366
ARHGAP42	Yes	Simple linear regression model	0.17948	0.30612	0.80097	0.83254	0.62266	0.69069
ARHGAP5	Yes	Simple linear regression model	0.20099	0.32856	0.51917	0.50527	0.38586	0.3905
ARHGAP6	Yes	Simple linear regression model	0.33285	0.41275	0.51612	0.59221	0.37295	0.43721
ARHGAP8	Yes	Simple linear regression model	0.31467	0.24927	0.53616	0.52164	0.40218	0.39633
ARHGAP9	Yes	Simple linear regression model	0.57956	0.62857	0.72413	0.71633	0.5711	0.56372
ARHGDIA	Yes	Simple linear regression model	0.30731	0.31794	0.37558	0.39086	0.29611	0.30864
ARHGDIB	Yes	Simple linear regression model	0.54475	0.65563	0.62428	0.62197	0.48599	0.49036
ARHGDIG	Yes	Simple linear regression model	0.38063	0.31984	1.60964	1.8238	1.27239	1.42237
ARHGEF1	Yes	Simple linear regression model	0.25642	0.2497	0.38369	0.39435	0.29454	0.29189
ARHGEF10	Yes	Simple linear regression model	0.20311	0.19859	0.49451	0.52613	0.39125	0.40999
ARHGEF10L	Yes	Simple linear regression model	0.31259	0.3129	0.39963	0.38238	0.29335	0.30377
ARHGEF11	No	Simple linear regression model	0.18779	0.09717	0.45948	0.50999	0.3213	0.3719
ARHGEF12	Yes	Simple linear regression model	0.17877	0.34025	0.5137	0.47118	0.38041	0.34211
ARHGEF15	Yes	Simple linear regression model	0.44284	0.39129	0.64509	0.67736	0.50868	0.54175
ARHGEF16	Yes	Simple linear regression model	0.24374	0.22151	0.4552	0.43597	0.35045	0.34762
ARHGEF17	Yes	Simple linear regression model	0.47923	0.47761	0.54025	0.57329	0.4215	0.46055
ARHGEF18	Yes	Simple linear regression model	0.21158	0.31253	0.27752	0.24613	0.20736	0.19068
ARHGEF19	Yes	Simple linear regression model	0.39162	0.30957	0.80247	1.06459	0.59224	0.79418
ARHGEF2	Yes	Simple linear regression model	0.56842	0.61133	0.45714	0.43439	0.35032	0.34789
ARHGEF3	Yes	Simple linear regression model	0.2899	0.26112	0.54657	0.62042	0.41562	0.49272
ARHGEF33	No	Simple linear regression model	0.15732	0.11602	0.73126	0.58926	0.53455	0.46784
ARHGEF35	No	Simple linear regression model	0.09335	0.03053	0.78016	0.94653	0.55626	0.68571
ARHGEF37	Yes	Simple linear regression model	0.31659	0.36072	0.54282	0.51578	0.4181	0.4204
ARHGEF38	No	Simple linear regression model	0.38697	0.14936	0.83293	0.93585	0.63747	0.73595
ARHGEF4	Yes	Simple linear regression model	0.38388	0.36467	0.64833	0.65267	0.51167	0.51019
ARHGEF5	No	Simple linear regression model	0.24238	0.10411	0.35798	0.39885	0.27808	0.30987
ARHGEF6	Yes	Simple linear regression model	0.51181	0.61796	0.5301	0.54617	0.41656	0.4415
ARHGEF7	Yes	Simple linear regression model	0.3979	0.29498	0.40454	0.41009	0.30852	0.31615
ARHGEF9	Yes	Simple linear regression model	0.32597	0.28101	0.40547	0.39162	0.30923	0.31821
ARID1A	No	Simple linear regression model	0.15428	0.16205	0.47082	0.51091	0.3726	0.39817
ARID1B	No	Simple linear regression model	0.09165	0.25779	0.69615	0.44048	0.38424	0.34573
ARID2	Yes	Polynomial 4 regression model	0.26146	0.39681	0.39564	0.37637	0.30699	0.31489
ARID3A	Yes	Simple linear regression model	0.30903	0.16973	0.5753	0.58622	0.44733	0.48615
ARID3B	No	Simple linear regression model	0.21431	0.06981	0.39513	0.45167	0.30612	0.34564
ARID3C	No	Simple linear regression model	0.14383	0.06347	0.60732	0.59231	0.45124	0.46341
ARID4A	Yes	Simple linear regression model	0.18934	0.19471	0.46098	0.46544	0.34332	0.38638
ARID4B	Yes	Simple linear regression model	0.25388	0.21108	0.36197	0.38958	0.27464	0.31169
ARID5A	Yes	Simple linear regression model	0.31959	0.24466	0.87967	0.83791	0.69368	0.65934
ARID5B	No	Simple linear regression model	0.14755	0.34148	0.53778	0.52106	0.41821	0.42341
ARIH1	No	Simple linear regression model	0.14423	0.1657	0.3088	0.3301	0.22751	0.25701
ARIH2	No	Simple linear regression model	0.18144	0.14566	0.23869	0.24147	0.18064	0.18372
ARL1	No	Simple linear regression model	0.11219	0.05116	0.3279	0.38334	0.24707	0.29415
ARL10	Yes	Simple linear regression model	0.33782	0.39357	0.84388	0.88038	0.66837	0.71817
ARL11	Yes	Simple linear regression model	0.46237	0.6023	0.63881	0.63214	0.4894	0.51591
ARL13A	No	Simple linear regression model	0.08516	5e-05	0.4303	0.42446	0.35825	0.37914
ARL13B	Yes	Simple linear regression model	0.16332	0.16248	0.56004	0.58334	0.40711	0.42482
ARL14	Yes	Simple linear regression model	0.33606	0.30834	0.81978	0.76208	0.63627	0.59405
ARL15	Yes	Simple linear regression model	0.17677	0.20595	0.62917	0.69662	0.45211	0.512
ARL16	Yes	Polynomial 4 regression model	0.34179	0.39724	0.45101	0.51903	0.33305	0.38733
ARL17A	No	Simple linear regression model	0.16696	0.12007	0.51786	0.49133	0.40579	0.36008
ARL17B	No	Simple linear regression model	0.08339	0.00654	0.76065	0.78022	0.61202	0.62581
ARL2	No	Simple linear regression model	0.15094	0.16828	0.54271	0.57803	0.42114	0.46513
ARL2BP	No	Simple linear regression model	0.23569	0.08903	0.32394	0.34502	0.25324	0.26891
ARL3	No	Simple linear regression model	0.24356	0.12869	0.37445	0.43322	0.279	0.32064
ARL4A	Yes	Simple linear regression model	0.39146	0.29838	0.60922	0.59996	0.4618	0.45498
ARL4C	Yes	Simple linear regression model	0.60125	0.65065	0.54308	0.56846	0.40065	0.44667
ARL4D	Yes	Simple linear regression model	0.55583	0.35813	0.78558	0.94189	0.58334	0.66631
ARL5A	Yes	Simple linear regression model	0.22629	0.21942	0.42001	0.48909	0.33233	0.4072
ARL5B	No	Simple linear regression model	0.13905	0.25839	0.77915	0.819	0.60112	0.64165
ARL6	No	Simple linear regression model	0.1992	0.13137	0.41515	0.48161	0.30557	0.3597
ARL6IP1	Yes	Simple linear regression model	0.28072	0.27399	0.41308	0.36816	0.30684	0.27721
ARL6IP4	Yes	Simple linear regression model	0.1762	0.28405	0.55446	0.59073	0.41208	0.45124
ARL6IP5	Yes	Simple linear regression model	0.31748	0.42701	0.37461	0.36287	0.28839	0.28645
ARL6IP6	No	Simple linear regression model	0.17172	0.15136	0.46972	0.44006	0.35461	0.34085
ARL8A	Yes	Simple linear regression model	0.17169	0.28245	0.28236	0.28786	0.22176	0.23374
ARL8B	Yes	Simple linear regression model	0.25926	0.20373	0.27194	0.31234	0.20387	0.24541
ARL9	Yes	Simple linear regression model	0.20653	0.16702	1.06212	1.16373	0.79588	0.87124
ARMC1	Yes	Simple linear regression model	0.16885	0.17365	0.48286	0.51962	0.33546	0.3942
ARMC10	Yes	Simple linear regression model	0.23201	0.1679	0.27575	0.33998	0.20373	0.22618
ARMC2	No	Simple linear regression model	0.14153	0.11842	0.57148	0.56033	0.39165	0.43976
ARMC3	Yes	Simple linear regression model	0.22168	0.18259	1.56761	1.73432	1.19375	1.30746
ARMC4	Yes	Simple linear regression model	0.30978	0.17796	0.7511	0.78221	0.55225	0.58529
ARMC5	Yes	Simple linear regression model	0.16388	0.1609	0.50217	0.52793	0.35458	0.39358
ARMC6	Yes	Simple linear regression model	0.36448	0.37027	0.34132	0.35837	0.25386	0.28697
ARMC7	No	Simple linear regression model	0.24617	0.12211	0.41049	0.46637	0.31031	0.37463
ARMC8	Yes	Simple linear regression model	0.26425	0.17249	0.29736	0.41169	0.22425	0.25922
ARMC9	No	Simple linear regression model	0.15041	0.10179	0.35261	0.30806	0.2578	0.24272
ARMCX1	Yes	Simple linear regression model	0.54786	0.4986	0.89616	0.91815	0.68325	0.69686
ARMCX2	Yes	Simple linear regression model	0.35406	0.33359	0.83044	0.7805	0.62667	0.62118
ARMCX5	No	Simple linear regression model	0.21349	0.06169	0.3237	0.3526	0.24202	0.27649
ARMCX6	No	Simple linear regression model	0.13375	0.1601	0.38755	0.36144	0.25274	0.25831
ARNT	Yes	Simple linear regression model	0.30252	0.3473	0.31149	0.29452	0.22826	0.2367
ARNT2	Yes	Simple linear regression model	0.33751	0.28107	0.57418	0.60427	0.44816	0.49458
ARNTL	Yes	Simple linear regression model	0.2176	0.22552	0.63785	0.57828	0.50274	0.46067
ARNTL2	Yes	Simple linear regression model	0.389	0.42332	1.0664	1.08325	0.85245	0.87657
ARPC1A	No	Simple linear regression model	0.18734	0.12234	0.29614	0.36468	0.21626	0.2576
ARPC1B	Yes	Simple linear regression model	0.31337	0.34517	0.49077	0.52603	0.37975	0.40292
ARPC2	Yes	Simple linear regression model	0.40891	0.42654	0.23884	0.22885	0.17998	0.1768
ARPC3	Yes	Simple linear regression model	0.23659	0.20108	0.35553	0.39642	0.27539	0.32206
ARPC4	No	Simple linear regression model	0.16303	0.12219	0.35211	0.38792	0.26576	0.29837
ARPC5	Yes	Simple linear regression model	0.22884	0.26221	0.29292	0.24118	0.22283	0.18991
ARPC5L	Yes	Simple linear regression model	0.27181	0.37026	0.38455	0.39698	0.30428	0.32911
ARPM1	Yes	Simple linear regression model	0.38328	0.35818	0.52802	0.47972	0.40481	0.36871
ARPP19	Yes	Simple linear regression model	0.18253	0.24994	0.32135	0.30902	0.23318	0.23802
ARPP21	Yes	Simple linear regression model	0.1672	0.20491	1.39266	1.29263	1.04268	1.03555
ARR3	No	Simple linear regression model	0.06239	0.00146	0.34103	0.35804	0.26687	0.29606
ARRB1	Yes	Simple linear regression model	0.2998	0.27212	0.46182	0.52428	0.32643	0.40792
ARRB2	Yes	Simple linear regression model	0.34981	0.32026	0.41795	0.46188	0.32594	0.37487
ARRDC1	Yes	Polynomial 4 regression model	0.28072	0.37191	0.44795	0.45961	0.33668	0.36404
ARRDC2	Yes	Simple linear regression model	0.33633	0.37471	0.65136	0.63807	0.50953	0.51752
ARRDC3	Yes	Simple linear regression model	0.24821	0.17114	0.70781	0.74116	0.54167	0.60503
ARRDC4	Yes	Simple linear regression model	0.24083	0.18763	0.52442	0.58221	0.39777	0.42541
ARRDC5	Yes	Simple linear regression model	0.28666	0.36344	0.70045	0.63301	0.5708	0.51219
ARSA	Yes	Simple linear regression model	0.27329	0.20196	0.5948	0.56623	0.44519	0.43263
ARSB	Yes	Simple linear regression model	0.3969	0.45537	0.47115	0.46716	0.35708	0.37666
ARSD	Yes	Simple linear regression model	0.42845	0.52266	0.40973	0.39231	0.30075	0.31767
ARSE	No	Simple linear regression model	0.21118	0.11092	1.0179	1.14074	0.79026	0.91691
ARSF	Yes	Simple linear regression model	0.38345	0.3085	0.76266	0.78087	0.55298	0.54267
ARSG	No	Simple linear regression model	0.36808	0.14218	0.83354	0.98416	0.6271	0.77041
ARSH	Yes	Simple linear regression model	0.5096	0.53701	0.89165	0.98099	0.70181	0.77497
ARSI	Yes	Simple linear regression model	0.5077	0.37462	0.74038	0.82971	0.59277	0.6235
ARSJ	Yes	Simple linear regression model	0.31117	0.33197	0.9776	0.99562	0.71084	0.76767
ARSK	No	Polynomial 4 regression model	0.33578	0.12084	0.48656	0.57729	0.36634	0.43316
ART1	No	Simple linear regression model	0.13287	0.21095	0.72788	0.55081	0.49847	0.42662
ART3	No	Simple linear regression model	0.15566	0.08082	1.42304	1.47485	1.02225	1.13061
ART4	Yes	Simple linear regression model	0.38642	0.28013	1.24663	1.43027	0.95748	1.06124
ART5	Yes	Simple linear regression model	0.37621	0.26757	0.93038	1.02707	0.71543	0.8081
ARTN	No	Simple linear regression model	0.11003	0.21536	0.74987	0.79425	0.57283	0.62932
ARV1	No	Simple linear regression model	0.13968	0.15625	0.34774	0.40405	0.25691	0.29486
ARVCF	Yes	Simple linear regression model	0.36947	0.29714	0.44108	0.46549	0.3472	0.36081
ARX	Yes	Simple linear regression model	0.56341	0.61605	1.31241	1.27662	1.03311	0.97337
AS3MT	Yes	Simple linear regression model	0.347	0.25701	0.78528	0.8538	0.60305	0.64136
ASAH1	No	Simple linear regression model	0.1283	0.09892	0.57369	0.60912	0.45261	0.4563
ASAH2	No	Simple linear regression model	0.0966	0.03619	1.00343	1.04045	0.82184	0.85913
ASAH2B	No	Simple linear regression model	0.15459	0.10978	1.28132	1.35381	1.06923	1.15462
ASAM	Yes	Simple linear regression model	0.44809	0.59008	0.99322	1.03153	0.7813	0.83233
ASAP1	Yes	Simple linear regression model	0.33485	0.42777	0.60203	0.63287	0.44772	0.49464
ASAP2	Yes	Simple linear regression model	0.406	0.38445	0.47825	0.46801	0.36019	0.35664
ASAP3	Yes	Simple linear regression model	0.2866	0.31404	0.51484	0.49107	0.3873	0.36406
ASB1	Yes	Simple linear regression model	0.30107	0.21677	0.40072	0.40024	0.30903	0.3203
ASB10	Yes	Simple linear regression model	0.20844	0.1668	1.04741	0.84706	0.62561	0.57102
ASB12	Yes	Simple linear regression model	0.28486	0.29085	0.92757	0.88888	0.70422	0.69838
ASB13	Yes	Simple linear regression model	0.20141	0.17491	0.41812	0.51237	0.31842	0.37355
ASB14	No	Simple linear regression model	0.15511	0.00127	0.54592	0.56411	0.41867	0.43539
ASB15	No	Simple linear regression model	0.09727	0.00267	0.68715	0.61814	0.38602	0.41622
ASB16	No	Simple linear regression model	0.24748	0.09239	0.67946	0.70327	0.5121	0.56508
ASB2	Yes	Polynomial 4 regression model	0.60992	0.67154	0.90284	0.7685	0.67396	0.62198
ASB3	Yes	Simple linear regression model	0.23145	0.18657	0.40115	0.40393	0.29911	0.30714
ASB4	No	Simple linear regression model	0.10704	0.13613	0.66852	0.79341	0.47042	0.51216
ASB5	Yes	Simple linear regression model	0.35074	0.43316	1.32331	1.17387	0.9808	0.89709
ASB6	No	Simple linear regression model	0.1573	0.23428	0.25104	0.27067	0.19833	0.21581
ASB7	Yes	Simple linear regression model	0.19261	0.30252	0.30516	0.26201	0.23297	0.21299
ASB8	No	Simple linear regression model	0.11702	0.10265	0.23294	0.23221	0.17843	0.18254
ASB9	Yes	Simple linear regression model	0.35156	0.33475	1.1656	1.13392	0.84531	0.86189
ASCC1	Yes	Simple linear regression model	0.26493	0.19673	0.35369	0.36008	0.25569	0.26592
ASCC2	Yes	Simple linear regression model	0.18319	0.1688	0.28864	0.31881	0.22461	0.25054
ASCC3	No	Simple linear regression model	0.15169	0.26909	0.74672	0.62951	0.47115	0.5027
ASCL1	No	Simple linear regression model	0.21603	0.10838	1.35084	1.39509	1.00957	1.07515
ASCL2	Yes	Simple linear regression model	0.31737	0.28426	1.48677	1.28148	1.05593	0.94404
ASCL3	Yes	Simple linear regression model	0.21175	0.32218	0.62479	0.47193	0.40836	0.34961
ASCL4	Yes	Simple linear regression model	0.28854	0.28617	0.8526	0.99839	0.64899	0.7162
ASF1A	No	Simple linear regression model	0.12864	0.1203	0.54766	0.40006	0.29029	0.29003
ASF1B	Yes	Simple linear regression model	0.34393	0.21564	0.87516	0.95977	0.68762	0.70692
ASFMR1	No	Simple linear regression model	0.07594	0.01457	0.43792	0.41965	0.36249	0.36231
ASGR2	Yes	Simple linear regression model	0.27399	0.17548	0.85452	0.97238	0.67341	0.75546
ASH1L	Yes	Simple linear regression model	0.18296	0.25617	0.62773	0.62255	0.47872	0.48829
ASH2L	Yes	Simple linear regression model	0.29817	0.17168	0.35052	0.39024	0.25692	0.31757
ASIP	Yes	Simple linear regression model	0.24608	0.20519	0.75126	0.58072	0.57236	0.45107
ASL	Yes	Simple linear regression model	0.23611	0.17036	0.43079	0.4206	0.32031	0.34293
ASMT	No	Simple linear regression model	0.08362	0.11657	0.63393	0.56046	0.50637	0.45886
ASMTL	Yes	Simple linear regression model	0.29323	0.16507	0.35888	0.40675	0.27003	0.32495
ASNA1	Yes	Simple linear regression model	0.18165	0.26797	0.298	0.27446	0.22539	0.22267
ASNS	Yes	Simple linear regression model	0.33344	0.21476	0.46913	0.52258	0.3683	0.38467
ASPA	Yes	Simple linear regression model	0.57302	0.48806	1.02567	1.03793	0.81669	0.81706
ASPDH	No	Simple linear regression model	0.13018	0.04464	0.51605	0.53221	0.41035	0.41498
ASPG	No	Simple linear regression model	0.149	0.12664	0.81528	0.83417	0.65251	0.65384
ASPH	Yes	Simple linear regression model	0.387	0.21472	0.68082	0.655	0.4932	0.49155
ASPHD1	No	Simple linear regression model	0.2372	0.14693	1.03806	0.89702	0.76067	0.68753
ASPHD2	Yes	Simple linear regression model	0.26467	0.19064	0.72272	0.76083	0.564	0.61475
ASPM	No	Simple linear regression model	0.36366	0.14606	1.15497	1.21416	0.91785	0.98686
ASPN	Yes	Simple linear regression model	0.36942	0.23989	1.14268	1.13171	0.86738	0.88515
ASPRV1	No	Simple linear regression model	0.22482	0.09891	0.47063	0.49119	0.35692	0.36568
ASPSCR1	Yes	Polynomial 4 regression model	0.30495	0.35203	0.49391	0.47537	0.36099	0.36838
ASRGL1	No	Simple linear regression model	0.16964	0.09309	0.96481	1.08924	0.7271	0.87812
ASS1	Yes	Simple linear regression model	0.33296	0.18523	0.88019	0.93368	0.67299	0.73708
ASTE1	No	Simple linear regression model	0.19977	0.12493	0.30506	0.2864	0.2329	0.22329
ASTL	Yes	Polynomial 4 regression model	0.35982	0.27026	0.73382	0.66184	0.56684	0.5395
ASTN1	Yes	Simple linear regression model	0.33353	0.35842	1.4297	1.31745	1.12538	1.04319
ASTN2	Yes	Simple linear regression model	0.48255	0.32351	0.68472	0.70315	0.51119	0.55511
ASXL1	No	Simple linear regression model	0.22045	0.05968	0.35889	0.37867	0.27879	0.30145
ASXL2	No	Simple linear regression model	0.15914	0.20444	1.29888	1.36838	0.9936	1.01892
ASXL3	Yes	Polynomial 4 regression model	0.56652	0.53125	0.85326	0.95243	0.64719	0.75547
ASZ1	No	Simple linear regression model	0.09821	0.07103	0.89669	0.86378	0.47765	0.47894
ATAD1	Yes	Polynomial 4 regression model	0.40589	0.44384	0.59467	0.88251	0.41177	0.52608
ATAD2	Yes	Simple linear regression model	0.3394	0.18312	0.54544	0.66993	0.42482	0.51264
ATAD2B	No	Simple linear regression model	0.25448	0.08114	0.46234	0.52802	0.35311	0.43057
ATAD3A	Yes	Simple linear regression model	0.24334	0.19891	0.47254	0.50286	0.35039	0.40261
ATAD3B	Yes	Polynomial 4 regression model	0.41308	0.38601	0.67088	0.67024	0.51214	0.52687
ATAD3C	Yes	Simple linear regression model	0.44582	0.41264	0.88681	0.87484	0.66899	0.69649
ATAD5	No	Simple linear regression model	0.34433	0.15272	0.65735	0.79254	0.50588	0.59885
ATCAY	Yes	Polynomial 4 regression model	0.55422	0.5338	1.1503	1.09555	0.86778	0.85148
ATE1	Yes	Simple linear regression model	0.16223	0.21218	0.98892	0.94807	0.73605	0.71598
ATF1	Yes	Simple linear regression model	0.25672	0.34481	0.43536	0.37994	0.31911	0.27923
ATF2	No	Simple linear regression model	0.13764	0.15669	0.85567	0.89802	0.61606	0.65672
ATF3	No	Simple linear regression model	0.16537	0.06723	1.62657	1.89193	1.34152	1.54136
ATF4	No	Simple linear regression model	0.18399	0.13463	0.43877	0.45704	0.34302	0.35589
ATF5	No	Simple linear regression model	0.20199	0.14515	0.58295	0.5133	0.43119	0.4014
ATF6	Yes	Simple linear regression model	0.17922	0.2308	0.50495	0.5272	0.38196	0.4137
ATF6B	No	Simple linear regression model	0.19345	0.064	0.27759	0.33602	0.21083	0.23694
ATF7	No	Simple linear regression model	0.1292	0.29186	0.43882	0.37558	0.31929	0.27403
ATF7IP	Yes	Polynomial 4 regression model	0.31743	0.29758	0.61802	0.81961	0.48966	0.61099
ATF7IP2	Yes	Simple linear regression model	0.30603	0.26727	1.08091	1.19297	0.86633	0.97495
ATG10	No	Simple linear regression model	0.14455	0.01873	0.42687	0.48225	0.32867	0.36998
ATG12	No	Simple linear regression model	0.17849	0.0531	0.29812	0.32696	0.21417	0.24611
ATG16L1	No	Simple linear regression model	0.1564	0.13691	0.28564	0.27216	0.21275	0.22496
ATG16L2	Yes	Polynomial 4 regression model	0.36772	0.33418	0.753	0.72857	0.591	0.58718
ATG2A	No	Simple linear regression model	0.1194	0.016	0.30126	0.29253	0.22973	0.23617
ATG2B	No	Simple linear regression model	0.15112	0.15123	0.44482	0.48623	0.3505	0.39786
ATG3	No	Simple linear regression model	0.18477	0.11396	0.2631	0.22893	0.19232	0.17659
ATG4A	Yes	Simple linear regression model	0.2499	0.24464	0.39991	0.3806	0.26331	0.28546
ATG4B	Yes	Polynomial 4 regression model	0.32854	0.41778	0.37978	0.35363	0.29003	0.28509
ATG4C	No	Simple linear regression model	0.12402	0.17835	0.41713	0.41566	0.32019	0.32791
ATG4D	Yes	Simple linear regression model	0.34063	0.45308	0.37525	0.3737	0.29311	0.30408
ATG5	Yes	Simple linear regression model	0.22134	0.37033	0.5608	0.34262	0.2861	0.27927
ATG7	No	Simple linear regression model	0.1674	0.06805	0.32705	0.33846	0.22888	0.23911
ATG9A	No	Simple linear regression model	0.13464	0.12393	0.27567	0.27506	0.2134	0.207
ATG9B	No	Simple linear regression model	0.31433	0.15936	1.01507	1.09443	0.77499	0.82368
ATHL1	Yes	Simple linear regression model	0.18551	0.26267	1.00826	0.96645	0.76611	0.7882
ATIC	No	Simple linear regression model	0.07665	0.02615	0.42933	0.41676	0.29708	0.30251
ATL1	Yes	Simple linear regression model	0.29825	0.34804	0.52261	0.50322	0.39259	0.38267
ATL2	Yes	Simple linear regression model	0.23084	0.23699	0.42337	0.49433	0.30607	0.38275
ATL3	Yes	Polynomial 4 regression model	0.22682	0.20626	0.65181	0.71212	0.47637	0.53464
ATM	Yes	Simple linear regression model	0.17541	0.17538	0.613	0.63668	0.48634	0.51844
ATMIN	Yes	Simple linear regression model	0.24069	0.19008	0.34276	0.40491	0.27066	0.30723
ATN1	No	Simple linear regression model	0.29623	0.12776	0.3189	0.3383	0.24018	0.26692
ATOH1	Yes	Simple linear regression model	0.23617	0.16732	1.76549	1.82992	1.35151	1.37788
ATOH7	No	Simple linear regression model	0.26282	0.15217	0.82451	0.89172	0.62598	0.73314
ATOH8	Yes	Simple linear regression model	0.39902	0.32198	0.92704	1.07838	0.6802	0.80551
ATOX1	No	Simple linear regression model	0.10518	0.13947	0.58408	0.55763	0.4315	0.42172
ATP10A	Yes	Polynomial 4 regression model	0.3849	0.41195	0.763	0.75247	0.54009	0.6235
ATP10B	No	Simple linear regression model	0.24335	0.12281	0.96959	0.97826	0.74961	0.75434
ATP10D	Yes	Simple linear regression model	0.32776	0.30091	0.69157	0.8232	0.52344	0.65353
ATP11A	Yes	Simple linear regression model	0.35909	0.30273	0.98976	1.1653	0.75128	0.91234
ATP11B	Yes	Simple linear regression model	0.28677	0.16843	0.56872	0.61241	0.43384	0.49004
ATP11C	No	Simple linear regression model	0.14865	0.16241	0.54822	0.70137	0.41546	0.50326
ATP12A	Yes	Simple linear regression model	0.33071	0.32569	2.12819	2.25204	1.64817	1.64128
ATP13A1	Yes	Simple linear regression model	0.29238	0.17542	0.32466	0.35068	0.245	0.2823
ATP13A2	Yes	Simple linear regression model	0.25382	0.20861	0.41855	0.38761	0.32362	0.30228
ATP13A3	Yes	Simple linear regression model	0.19642	0.17297	0.53266	0.51818	0.40445	0.42234
ATP13A4	Yes	Polynomial 4 regression model	0.32107	0.17325	0.88729	0.92163	0.63216	0.65952
ATP1A1	Yes	Simple linear regression model	0.32191	0.47232	0.43191	0.42579	0.33767	0.30811
ATP1A2	Yes	Simple linear regression model	0.46812	0.56749	1.28901	1.2012	0.95457	0.95125
ATP1A3	Yes	Simple linear regression model	0.18934	0.20099	1.10949	1.2587	0.77055	0.8857
ATP1A4	Yes	Simple linear regression model	0.36628	0.30916	0.85727	0.79481	0.66268	0.61714
ATP1B1	Yes	Simple linear regression model	0.4609	0.21128	0.73822	0.84802	0.56907	0.65101
ATP1B2	Yes	Simple linear regression model	0.46512	0.59933	0.80539	0.73162	0.63816	0.56785
ATP1B3	No	Simple linear regression model	0.22679	0.15793	0.35021	0.39074	0.27263	0.27226
ATP1B4	No	Polynomial 4 regression model	0.30264	0.11879	1.34859	1.36055	0.81788	0.84197
ATP2A1	No	Simple linear regression model	0.18098	0.10943	1.44017	1.23816	1.05553	0.95662
ATP2A2	Yes	Simple linear regression model	0.20864	0.34903	0.52544	0.47764	0.36236	0.33965
ATP2A3	Yes	Simple linear regression model	0.38013	0.38546	0.86034	0.87046	0.65827	0.6778
ATP2B1	Yes	Simple linear regression model	0.37313	0.29354	0.44	0.42057	0.33119	0.33774
ATP2B2	No	Simple linear regression model	0.14472	0.0498	0.89454	0.9621	0.66477	0.7493
ATP2B3	No	Simple linear regression model	0.12144	0.07152	0.68479	0.6778	0.46651	0.49014
ATP2B4	Yes	Polynomial 4 regression model	0.65258	0.67421	0.69129	0.7028	0.53561	0.56056
ATP2C1	No	Simple linear regression model	0.30879	0.07102	0.51768	0.53737	0.39905	0.38221
ATP2C2	Yes	Simple linear regression model	0.22113	0.32625	0.92566	0.84954	0.63857	0.63733
ATP5A1	Yes	Simple linear regression model	0.28586	0.2094	0.30699	0.36527	0.23173	0.26844
ATP5B	No	Simple linear regression model	0.17319	0.15149	0.32209	0.32838	0.23317	0.24604
ATP5C1	No	Simple linear regression model	0.13263	0.17954	0.3293	0.32962	0.24632	0.26022
ATP5D	Yes	Simple linear regression model	0.18498	0.20005	0.74142	0.81985	0.56494	0.63236
ATP5E	Yes	Simple linear regression model	0.18879	0.26001	0.55966	0.58467	0.41553	0.45326
ATP5EP2	No	Simple linear regression model	0.28399	0.15923	0.69797	0.79322	0.55488	0.62479
ATP5F1	No	Simple linear regression model	0.10738	0.02973	0.27615	0.32999	0.19554	0.24263
ATP5G1	Yes	Simple linear regression model	0.23757	0.32712	0.46806	0.52122	0.35998	0.42189
ATP5G2	Yes	Simple linear regression model	0.22001	0.22927	0.42492	0.47949	0.33522	0.37696
ATP5G3	No	Simple linear regression model	0.18548	0.14866	0.33953	0.39586	0.24903	0.28683
ATP5H	Yes	Simple linear regression model	0.22319	0.31168	0.38415	0.43934	0.29793	0.3499
ATP5I	Yes	Simple linear regression model	0.21512	0.28157	0.67172	0.72473	0.51196	0.55841
ATP5J	No	Simple linear regression model	0.11186	0.16499	0.4018	0.40392	0.29909	0.32167
ATP5J2	Yes	Simple linear regression model	0.2402	0.36498	0.55283	0.56614	0.42491	0.44078
ATP5L	No	Simple linear regression model	0.13495	0.16821	0.41474	0.46638	0.31461	0.34443
ATP5L2	No	Simple linear regression model	0.1001	0.07281	0.54296	0.63212	0.43129	0.50278
ATP5O	Yes	Simple linear regression model	0.16255	0.21981	0.39662	0.43636	0.29791	0.32188
ATP5S	No	Simple linear regression model	0.16116	0.10808	0.29787	0.30068	0.2262	0.24243
ATP5SL	No	Simple linear regression model	0.25167	0.07167	0.26139	0.28509	0.19412	0.22603
ATP6AP1	Yes	Simple linear regression model	0.25947	0.27036	0.35628	0.34166	0.27723	0.28058
ATP6AP1L	No	Simple linear regression model	0.09626	0.03792	0.67455	0.70383	0.51237	0.52614
ATP6AP2	No	Simple linear regression model	0.26904	0.03324	0.28657	0.32065	0.21392	0.24792
ATP6V0A1	Yes	Simple linear regression model	0.28382	0.22007	0.36343	0.36063	0.27758	0.29142
ATP6V0A2	Yes	Simple linear regression model	0.17615	0.20056	0.34598	0.38068	0.27416	0.30476
ATP6V0A4	Yes	Simple linear regression model	0.4508	0.52516	1.45263	1.31031	1.11729	0.98173
ATP6V0B	Yes	Simple linear regression model	0.23161	0.24727	0.50856	0.49538	0.39481	0.39875
ATP6V0C	Yes	Simple linear regression model	0.23035	0.31157	0.41452	0.44499	0.32985	0.36702
ATP6V0D1	Yes	Simple linear regression model	0.34274	0.25766	0.41883	0.41723	0.31812	0.32925
ATP6V0D2	Yes	Simple linear regression model	0.36733	0.36108	1.319	1.25895	1.06562	1.03879
ATP6V0E1	Yes	Simple linear regression model	0.19219	0.16638	0.32911	0.34291	0.2516	0.27901
ATP6V0E2	Yes	Simple linear regression model	0.26845	0.30642	0.59761	0.59663	0.46894	0.45974
ATP6V1A	Yes	Simple linear regression model	0.16205	0.18355	0.42837	0.40287	0.32988	0.32682
ATP6V1B1	Yes	Simple linear regression model	0.28101	0.22009	1.4161	1.48456	1.12592	1.19076
ATP6V1B2	Yes	Simple linear regression model	0.25854	0.22043	0.33407	0.3805	0.25562	0.2958
ATP6V1C1	Yes	Simple linear regression model	0.3427	0.34667	0.32757	0.34328	0.23846	0.26277
ATP6V1C2	Yes	Polynomial 4 regression model	0.42564	0.36322	0.74499	0.7431	0.5659	0.55183
ATP6V1D	Yes	Simple linear regression model	0.23117	0.21541	0.32049	0.31917	0.24544	0.24495
ATP6V1E1	No	Simple linear regression model	0.23773	0.05498	0.31398	0.37966	0.24286	0.30987
ATP6V1E2	No	Simple linear regression model	0.2302	0.10309	0.46774	0.50274	0.33925	0.34603
ATP6V1F	Yes	Simple linear regression model	0.22566	0.18848	0.40431	0.45654	0.31656	0.35805
ATP6V1G1	Yes	Simple linear regression model	0.42975	0.39664	0.37878	0.36897	0.28658	0.29895
ATP6V1G2	No	Simple linear regression model	0.22627	0.11775	0.76866	0.82323	0.59997	0.67685
ATP6V1G3	Yes	Simple linear regression model	0.3742	0.33638	0.79153	0.75357	0.52406	0.49713
ATP6V1H	Yes	Simple linear regression model	0.18161	0.25997	0.36414	0.35805	0.26188	0.27261
ATP7A	No	Simple linear regression model	0.16943	0.1517	0.54015	0.58513	0.40951	0.46585
ATP7B	Yes	Simple linear regression model	0.29585	0.2603	0.71736	0.75425	0.56451	0.60268
ATP8A1	Yes	Simple linear regression model	0.24597	0.16506	0.64188	0.74774	0.49815	0.55521
ATP8A2	Yes	Simple linear regression model	0.39578	0.23651	1.94061	2.38724	1.53025	1.89089
ATP8B1	Yes	Simple linear regression model	0.24647	0.23715	0.62069	0.58325	0.49611	0.45698
ATP8B2	Yes	Simple linear regression model	0.30475	0.35451	0.70673	0.83004	0.53949	0.64274
ATP8B3	Yes	Simple linear regression model	0.32354	0.34818	0.65516	0.61084	0.51141	0.49134
ATP8B4	Yes	Simple linear regression model	0.38097	0.3764	1.21598	1.27544	0.92491	0.94018
ATP8B5P	Yes	Simple linear regression model	0.31149	0.30381	0.49602	0.5791	0.38834	0.39756
ATP9A	Yes	Simple linear regression model	0.21546	0.23645	0.46808	0.48938	0.36601	0.38591
ATP9B	No	Simple linear regression model	0.22015	0.14278	0.35655	0.38016	0.27804	0.29747
ATPAF1	Yes	Simple linear regression model	0.26028	0.28194	0.27018	0.32943	0.20768	0.27031
ATPAF2	No	Simple linear regression model	0.24625	0.15195	0.3443	0.37762	0.26137	0.29696
ATPBD4	No	Simple linear regression model	0.12415	0.09436	0.40685	0.42444	0.31405	0.31712
ATPIF1	Yes	Simple linear regression model	0.24718	0.29715	0.43882	0.46017	0.34912	0.36978
ATR	Yes	Simple linear regression model	0.29302	0.22677	0.45031	0.56698	0.36474	0.42451
ATRIP	No	Simple linear regression model	0.18774	0.12192	0.38576	0.40396	0.26821	0.27515
ATRN	No	Simple linear regression model	0.14816	0.21093	0.40424	0.41107	0.32204	0.35179
ATRNL1	Yes	Simple linear regression model	0.5333	0.40482	1.01469	1.16439	0.79163	0.81559
ATRX	Yes	Simple linear regression model	0.23396	0.3107	0.51231	0.54674	0.40016	0.42124
ATXN1	Yes	Simple linear regression model	0.25645	0.19557	0.65574	0.6474	0.48234	0.53261
ATXN10	No	Simple linear regression model	0.13474	0.08891	0.27642	0.33498	0.19375	0.25052
ATXN1L	Yes	Simple linear regression model	0.22832	0.26467	0.5732	0.57025	0.41944	0.43113
ATXN2	Yes	Simple linear regression model	0.24406	0.1982	0.45917	0.4738	0.33308	0.35422
ATXN2L	No	Simple linear regression model	0.26455	0.11605	0.36184	0.3233	0.26866	0.25353
ATXN3	No	Simple linear regression model	0.20308	0.12501	0.28142	0.34851	0.21173	0.24622
ATXN7	No	Simple linear regression model	0.30366	0.13845	0.46245	0.51946	0.34872	0.41297
ATXN7L1	Yes	Simple linear regression model	0.2431	0.161	0.48839	0.53964	0.37922	0.423
ATXN7L2	No	Simple linear regression model	0.13492	0.08474	0.54189	0.58168	0.42386	0.47691
ATXN7L3	No	Simple linear regression model	0.30883	0.13402	0.28309	0.3048	0.21723	0.21901
ATXN7L3B	No	Simple linear regression model	0.27071	0.13255	0.31132	0.36462	0.22839	0.27003
ATXN8OS	No	Simple linear regression model	0.04397	0.00062	0.60007	0.32371	0.29769	0.23502
AUH	Yes	Simple linear regression model	0.37047	0.45771	0.4906	0.48213	0.36491	0.38893
AUP1	Yes	Simple linear regression model	0.21227	0.26595	0.37442	0.38589	0.29108	0.31258
AURKA	Yes	Simple linear regression model	0.3704	0.25234	0.7169	0.76822	0.53963	0.58785
AURKAIP1	Yes	Simple linear regression model	0.18601	0.24701	0.60743	0.64611	0.45298	0.50133
AURKAPS1	Yes	Simple linear regression model	0.23454	0.18493	0.7167	0.72517	0.56005	0.5704
AURKB	Yes	Simple linear regression model	0.41569	0.25769	1.03607	1.04709	0.82205	0.79953
AURKC	No	Simple linear regression model	0.12691	0.13206	0.76836	0.80274	0.61703	0.61288
AUTS2	Yes	Simple linear regression model	0.46123	0.60042	0.59848	0.57367	0.46427	0.42588
AVEN	Yes	Simple linear regression model	0.19127	0.19135	0.44178	0.40323	0.33546	0.3027
AVIL	No	Simple linear regression model	0.21804	0.12456	0.99533	1.0386	0.78021	0.77126
AVL9	No	Simple linear regression model	0.14334	0.14145	0.73032	0.80136	0.58574	0.64871
AVPI1	Yes	Simple linear regression model	0.58486	0.50677	0.6254	0.58183	0.48658	0.46995
AVPR1A	Yes	Simple linear regression model	0.22391	0.39796	1.36552	1.24017	1.03537	1.0012
AVPR1B	No	Simple linear regression model	0.14268	0.0675	0.82883	0.83542	0.53943	0.60019
AVPR2	Yes	Simple linear regression model	0.25097	0.2691	0.88616	0.82705	0.68995	0.67569
AXIN1	Yes	Simple linear regression model	0.36482	0.2847	0.29646	0.32764	0.22451	0.26103
AXIN2	Yes	Simple linear regression model	0.21647	0.32296	0.68322	0.70185	0.49629	0.54625
AXL	Yes	Polynomial 4 regression model	0.61781	0.65376	0.56406	0.54296	0.42162	0.42684
AZGP1	Yes	Simple linear regression model	0.47301	0.60342	1.43206	1.07511	1.00743	0.83267
AZI1	Yes	Polynomial 4 regression model	0.32754	0.25877	0.47394	0.54159	0.36912	0.39133
AZI2	No	Simple linear regression model	0.15856	0.22457	0.30179	0.27409	0.22399	0.21747
AZIN1	Yes	Simple linear regression model	0.27898	0.20645	0.44529	0.437	0.32718	0.32224
B2M	Yes	Simple linear regression model	0.36407	0.40353	0.56481	0.60159	0.44913	0.47062
B3GALNT1	Yes	Simple linear regression model	0.41483	0.32791	0.74192	0.74338	0.54137	0.56857
B3GALNT2	Yes	Simple linear regression model	0.32054	0.28925	0.37389	0.42154	0.28703	0.33461
B3GALT1	No	Simple linear regression model	0.1558	0.14593	0.90603	0.82332	0.68581	0.68649
B3GALT2	Yes	Polynomial 4 regression model	0.58721	0.52338	0.94686	1.06222	0.7461	0.86798
B3GALT4	No	Simple linear regression model	0.32599	0.05609	0.59019	0.59911	0.44465	0.49041
B3GALT5	Yes	Simple linear regression model	0.25751	0.22117	1.17404	1.24899	0.92298	0.97093
B3GALT6	Yes	Simple linear regression model	0.33527	0.33062	0.51236	0.52686	0.39606	0.42984
B3GALTL	No	Simple linear regression model	0.24952	0.13531	0.43623	0.44322	0.32966	0.36669
B3GAT1	Yes	Simple linear regression model	0.42188	0.36482	1.23548	1.23659	0.96354	0.96573
B3GAT2	No	Simple linear regression model	0.12987	0.00966	0.77981	0.89234	0.59934	0.63772
B3GAT3	Yes	Simple linear regression model	0.31794	0.37114	0.4988	0.46147	0.37633	0.37621
B3GNT1	No	Simple linear regression model	0.23593	0.1388	0.37709	0.51594	0.28716	0.38253
B3GNT2	Yes	Simple linear regression model	0.37873	0.28229	0.48027	0.62362	0.37042	0.4479
B3GNT3	Yes	Simple linear regression model	0.40762	0.34671	1.5419	1.74438	1.21953	1.3794
B3GNT4	Yes	Simple linear regression model	0.33437	0.29436	0.85316	0.93715	0.65433	0.72229
B3GNT5	Yes	Simple linear regression model	0.37022	0.21007	0.92458	1.10484	0.72023	0.86038
B3GNT6	Yes	Simple linear regression model	0.44602	0.42177	2.37947	2.70116	1.92223	2.04276
B3GNT7	Yes	Simple linear regression model	0.34641	0.30703	0.7075	0.79041	0.54939	0.62178
B3GNT8	Yes	Polynomial 3 regression model	0.71996	0.66965	0.66434	0.64139	0.51969	0.49368
B3GNT9	Yes	Simple linear regression model	0.54308	0.51095	0.62727	0.66624	0.47618	0.49851
B3GNTL1	Yes	Simple linear regression model	0.24881	0.17881	0.56526	0.62953	0.43612	0.49418
B4GALNT1	Yes	Simple linear regression model	0.41022	0.35947	0.91406	0.94928	0.71707	0.7107
B4GALNT3	Yes	Simple linear regression model	0.21508	0.24721	0.95737	1.07307	0.698	0.79028
B4GALNT4	Yes	Simple linear regression model	0.41662	0.33834	1.00541	1.05755	0.75303	0.83093
B4GALT1	Yes	Polynomial 4 regression model	0.40122	0.37264	0.43059	0.45498	0.32956	0.35831
B4GALT2	No	Simple linear regression model	0.13894	0.13356	0.40372	0.45464	0.31202	0.36612
B4GALT3	Yes	Simple linear regression model	0.29936	0.41005	0.32638	0.26142	0.23952	0.20924
B4GALT4	No	Simple linear regression model	0.24952	0.05846	0.32705	0.35393	0.23785	0.26748
B4GALT5	Yes	Simple linear regression model	0.2951	0.29983	0.41518	0.46549	0.31628	0.37869
B4GALT6	Yes	Simple linear regression model	0.36774	0.30631	0.62045	0.64836	0.48745	0.51902
B4GALT7	Yes	Simple linear regression model	0.17782	0.21337	0.42009	0.42714	0.32419	0.34431
B9D2	No	Simple linear regression model	0.1518	0.08573	0.53526	0.5145	0.39227	0.40947
BACE1	Yes	Simple linear regression model	0.31591	0.22606	0.36428	0.41157	0.27638	0.30676
BACE2	Yes	Simple linear regression model	0.44976	0.43442	0.71411	0.69269	0.56636	0.57106
BACH1	Yes	Simple linear regression model	0.17709	0.18836	0.53511	0.56133	0.41628	0.43541
BACH2	Yes	Simple linear regression model	0.32354	0.36851	0.8343	0.86576	0.60716	0.64439
BAD	Yes	Simple linear regression model	0.22676	0.28018	0.52655	0.54607	0.40523	0.45239
BAG1	No	Simple linear regression model	0.19533	0.12452	0.42288	0.46201	0.31166	0.33094
BAG2	No	Simple linear regression model	0.16348	0.03022	0.70864	0.6339	0.43255	0.49239
BAG3	Yes	Simple linear regression model	0.1772	0.18391	0.61103	0.51299	0.4261	0.38185
BAG4	No	Simple linear regression model	0.14326	0.14359	0.90764	0.86444	0.64888	0.66364
BAG5	Yes	Simple linear regression model	0.18577	0.23557	0.23367	0.20345	0.18089	0.1584
BAGE2	No	Simple linear regression model	0.11599	0.16174	1.06488	1.15547	0.84759	0.94651
BAHCC1	No	Simple linear regression model	0.189	0.12609	0.51399	0.50984	0.40719	0.39123
BAHD1	Yes	Simple linear regression model	0.22346	0.22582	0.31451	0.32811	0.23703	0.25384
BAI1	Yes	Simple linear regression model	0.20865	0.1781	1.25155	1.27365	0.89371	0.90568
BAI2	Yes	Simple linear regression model	0.33167	0.23079	0.84191	0.9462	0.65034	0.72669
BAI3	Yes	Simple linear regression model	0.40785	0.29836	0.96166	1.04683	0.72678	0.8094
BAIAP2	Yes	Simple linear regression model	0.47816	0.38926	0.46559	0.4832	0.35275	0.38334
BAIAP2L1	Yes	Simple linear regression model	0.36922	0.39508	0.45144	0.40148	0.32608	0.32232
BAIAP2L2	No	Simple linear regression model	0.16295	0.09124	1.8557	2.17752	1.35372	1.5986
BAIAP3	Yes	Simple linear regression model	0.2652	0.2466	0.69946	0.80312	0.54037	0.60607
BAK1	No	Simple linear regression model	0.15455	0.23002	0.34707	0.37987	0.24702	0.30529
BAMBI	Yes	Simple linear regression model	0.19498	0.29928	1.08157	1.09698	0.8441	0.88667
BANF1	Yes	Simple linear regression model	0.16748	0.19566	0.46388	0.4939	0.37694	0.3952
BANK1	Yes	Simple linear regression model	0.27156	0.31312	1.46065	1.48271	1.06582	1.14844
BANP	No	Simple linear regression model	0.11825	0.08185	0.36235	0.37537	0.27575	0.30273
BAP1	No	Simple linear regression model	0.24643	0.09631	0.21836	0.29587	0.16514	0.21512
BARD1	Yes	Simple linear regression model	0.25419	0.24894	1.3322	1.35943	0.99386	0.98067
BARHL2	Yes	Simple linear regression model	0.19287	0.20595	0.79604	0.72594	0.5027	0.48235
BARX1	Yes	Simple linear regression model	0.37113	0.38366	1.15127	1.20746	0.88139	0.90686
BARX2	No	Simple linear regression model	0.25562	0.14184	1.06178	1.06691	0.81177	0.8395
BASE	Yes	Polynomial 4 regression model	0.43827	0.2925	0.63101	0.70638	0.3615	0.36791
BASP1	Yes	Simple linear regression model	0.34097	0.35456	0.89392	0.93829	0.68755	0.77179
BAT1	Yes	Polynomial 4 regression model	0.35993	0.24417	0.29145	0.33568	0.22243	0.26725
BAT2	No	Simple linear regression model	0.20388	0.01813	0.35641	0.38655	0.27226	0.3047
BAT2L1	Yes	Simple linear regression model	0.17073	0.26893	0.51702	0.55024	0.40448	0.4473
BAT2L2	Yes	Simple linear regression model	0.17234	0.21566	0.48641	0.52774	0.37434	0.43051
BAT3	Yes	Simple linear regression model	0.28484	0.24899	0.20614	0.20015	0.15459	0.14665
BAT4	No	Simple linear regression model	0.14608	0.11527	0.37797	0.44191	0.29002	0.34395
BAT5	No	Simple linear regression model	0.21644	0.04763	0.26463	0.30252	0.2088	0.24191
BATF	Yes	Simple linear regression model	0.42685	0.34266	1.00217	1.10006	0.76549	0.891
BATF2	Yes	Simple linear regression model	0.48212	0.40565	0.77727	0.90424	0.59815	0.66057
BATF3	No	Simple linear regression model	0.31593	0.13457	0.86598	1.06171	0.66789	0.81778
BAX	Yes	Simple linear regression model	0.1791	0.23645	0.49243	0.52239	0.36969	0.38502
BAZ1A	No	Simple linear regression model	0.23618	0.0666	0.46251	0.50346	0.35079	0.38529
BAZ1B	Yes	Simple linear regression model	0.17562	0.25082	0.34601	0.35156	0.26569	0.28475
BAZ2A	No	Simple linear regression model	0.2483	0.13609	0.44801	0.51702	0.34912	0.42615
BAZ2B	No	Simple linear regression model	0.13001	0.13875	0.46826	0.58775	0.36878	0.46195
BBC3	Yes	Simple linear regression model	0.28625	0.24668	0.65219	0.72569	0.52542	0.5584
BBOX1	No	Simple linear regression model	0.18335	0.1062	1.51354	1.38868	1.04457	1.00637
BBS1	No	Simple linear regression model	0.13882	0.11774	0.32332	0.32156	0.22693	0.23619
BBS10	Yes	Simple linear regression model	0.17752	0.19828	0.51096	0.47504	0.36547	0.35231
BBS12	Yes	Simple linear regression model	0.32358	0.29132	0.4864	0.50235	0.36544	0.38935
BBS2	Yes	Simple linear regression model	0.29273	0.16657	0.37802	0.4069	0.29406	0.29545
BBS4	Yes	Simple linear regression model	0.44029	0.38835	0.64072	0.62838	0.46872	0.47341
BBS5	No	Simple linear regression model	0.17808	0.13886	0.32172	0.39961	0.24387	0.31285
BBS7	Yes	Simple linear regression model	0.27844	0.25526	0.34351	0.38184	0.2647	0.29233
BBS9	No	Simple linear regression model	0.20835	0.07695	0.33831	0.38064	0.25367	0.28037
BBX	Yes	Polynomial 4 regression model	0.30838	0.29933	0.54248	0.57343	0.39693	0.43166
BCAM	Yes	Simple linear regression model	0.44954	0.41416	0.61468	0.61803	0.46552	0.49232
BCAN	No	Simple linear regression model	0.1586	0.08576	1.25817	1.37488	0.84336	0.91464
BCAP29	Yes	Simple linear regression model	0.23391	0.18095	0.4051	0.44816	0.31196	0.3495
BCAP31	Yes	Simple linear regression model	0.17049	0.19653	0.38993	0.42078	0.30155	0.3424
BCAR1	No	Simple linear regression model	0.22585	0.09024	0.41831	0.50042	0.33486	0.39663
BCAR3	Yes	Simple linear regression model	0.39665	0.29162	0.56536	0.5987	0.44043	0.4798
BCAS1	Yes	Simple linear regression model	0.40485	0.48435	1.07586	0.90324	0.69723	0.7019
BCAS2	No	Simple linear regression model	0.06749	0.0228	0.28455	0.31453	0.20699	0.2412
BCAS3	Yes	Simple linear regression model	0.33253	0.25599	0.34015	0.35262	0.25839	0.25329
BCAS4	Yes	Simple linear regression model	0.25917	0.41114	0.66139	0.63176	0.52929	0.5019
BCAT1	Yes	Simple linear regression model	0.22553	0.29833	1.00204	1.21981	0.73729	0.84419
BCAT2	No	Simple linear regression model	0.33968	0.09741	0.53159	0.59844	0.40895	0.47332
BCCIP	Yes	Simple linear regression model	0.25256	0.31367	0.31082	0.33554	0.23404	0.27395
BCDIN3D	Yes	Simple linear regression model	0.26813	0.22938	0.28788	0.25401	0.22305	0.21399
BCHE	Yes	Simple linear regression model	0.32438	0.24569	1.35299	1.41034	1.06883	1.15709
BCKDHA	No	Simple linear regression model	0.26242	0.05606	0.33855	0.38261	0.25948	0.28275
BCKDHB	No	Simple linear regression model	0.13018	0.13415	0.66035	0.52669	0.40381	0.41996
BCKDK	No	Simple linear regression model	0.30782	0.15985	0.30877	0.32621	0.23657	0.25903
BCL10	No	Simple linear regression model	0.13361	0.09913	0.3802	0.35941	0.28551	0.2715
BCL11A	Yes	Polynomial 4 regression model	0.64551	0.4916	0.95098	1.08694	0.70327	0.82065
BCL11B	Yes	Polynomial 4 regression model	0.64358	0.63216	0.7267	0.85673	0.57028	0.65012
BCL2	Yes	Simple linear regression model	0.51374	0.53342	0.72874	0.70472	0.54817	0.54893
BCL2A1	Yes	Simple linear regression model	0.51704	0.54129	0.77454	0.78158	0.62064	0.60081
BCL2L1	Yes	Simple linear regression model	0.36402	0.18488	0.26647	0.27675	0.20789	0.22292
BCL2L10	Yes	Simple linear regression model	0.37379	0.45236	0.97094	1.02574	0.75072	0.81308
BCL2L11	No	Simple linear regression model	0.11766	0.02876	0.43125	0.6392	0.32531	0.43046
BCL2L12	Yes	Simple linear regression model	0.2445	0.3644	0.46586	0.43645	0.33783	0.32502
BCL2L13	Yes	Simple linear regression model	0.17701	0.21107	0.26697	0.27948	0.19115	0.22135
BCL2L14	No	Simple linear regression model	0.29678	0.08344	1.11261	1.19286	0.86009	0.95527
BCL2L15	No	Simple linear regression model	0.23135	0.13146	1.13982	1.33256	0.85315	0.96898
BCL2L2	No	Simple linear regression model	0.18355	0.10419	0.36696	0.3988	0.28544	0.31256
BCL3	No	Simple linear regression model	0.12813	0.03601	0.802	0.84703	0.62633	0.64826
BCL6	Yes	Simple linear regression model	0.20176	0.18466	0.65419	0.68005	0.5149	0.5208
BCL6B	Yes	Simple linear regression model	0.39458	0.37965	0.77731	0.76964	0.61964	0.59937
BCL7A	Yes	Simple linear regression model	0.32932	0.29588	0.42256	0.40034	0.32229	0.29607
BCL7B	No	Simple linear regression model	0.25614	0.05711	0.309	0.37636	0.24767	0.28949
BCL7C	Yes	Simple linear regression model	0.16765	0.18965	0.64469	0.67037	0.49174	0.51128
BCL8	Yes	Simple linear regression model	0.20903	0.23004	2.38305	2.77467	1.95399	2.27456
BCL9	No	Simple linear regression model	0.26287	0.15009	0.48432	0.52374	0.37309	0.39694
BCL9L	No	Simple linear regression model	0.15653	0.25098	0.44602	0.4178	0.34606	0.3316
BCLAF1	No	Simple linear regression model	0.04106	0.25714	0.65875	0.36757	0.29668	0.29115
BCMO1	Yes	Simple linear regression model	0.4449	0.29859	0.98018	1.04264	0.76694	0.81997
BCO2	Yes	Simple linear regression model	0.22213	0.17085	0.85996	0.89982	0.67386	0.71185
BCOR	Yes	Simple linear regression model	0.26704	0.19257	0.60517	0.66289	0.4535	0.53305
BCORL1	No	Simple linear regression model	0.20064	0.15362	0.5285	0.63492	0.40869	0.50193
BCORL2	Yes	Simple linear regression model	0.18646	0.1845	1.10017	1.16505	0.80691	0.80313
BCR	Yes	Simple linear regression model	0.23187	0.23272	0.33381	0.34467	0.25121	0.26343
BCS1L	Yes	Polynomial 4 regression model	0.31645	0.34874	0.37287	0.41572	0.29368	0.30637
BDH1	Yes	Simple linear regression model	0.33239	0.178	0.50893	0.56088	0.39931	0.4379
BDH2	Yes	Simple linear regression model	0.49457	0.43364	0.69722	0.6876	0.54685	0.53431
BDKRB1	No	Simple linear regression model	0.22464	0.09312	0.90454	1.00859	0.7194	0.81363
BDKRB2	Yes	Simple linear regression model	0.50109	0.42029	0.87942	0.89067	0.70512	0.70802
BDNF	Yes	Simple linear regression model	0.41142	0.48101	1.06134	0.99194	0.81664	0.79236
BDNFOS	No	Simple linear regression model	0.13444	0.15688	0.51136	0.56746	0.35824	0.43658
BDP1	Yes	Simple linear regression model	0.16715	0.20747	0.66082	0.64479	0.50687	0.52405
BEAN	Yes	Simple linear regression model	0.27634	0.16548	0.87835	1.02834	0.70051	0.79189
BECN1	No	Simple linear regression model	0.23368	0.10556	0.27919	0.31622	0.20145	0.23546
BEGAIN	Yes	Simple linear regression model	0.3546	0.34026	0.87133	1.00547	0.66532	0.77109
BEND3	Yes	Simple linear regression model	0.39794	0.41498	0.75338	0.64218	0.53793	0.51154
BEND4	Yes	Polynomial 4 regression model	0.40717	0.30228	1.21301	1.08138	0.88065	0.80963
BEND5	Yes	Simple linear regression model	0.48958	0.45677	0.75716	0.74266	0.58076	0.57057
BEND6	Yes	Simple linear regression model	0.35449	0.43284	0.73673	0.71457	0.53374	0.54965
BEND7	No	Simple linear regression model	0.39697	0.1257	0.705	0.84189	0.53436	0.63317
BEST1	Yes	Simple linear regression model	0.3734	0.38557	0.58121	0.56043	0.42787	0.41045
BEST2	No	Simple linear regression model	0.14344	0.00764	0.56652	0.60592	0.34292	0.41952
BEST3	Yes	Simple linear regression model	0.35266	0.26231	0.93411	0.88521	0.68528	0.68543
BEST4	Yes	Simple linear regression model	0.24549	0.16441	0.82849	0.75165	0.62858	0.57354
BET1	No	Simple linear regression model	0.15337	0.04939	0.32412	0.34053	0.23755	0.24674
BET1L	Yes	Simple linear regression model	0.18947	0.1911	0.23613	0.23903	0.17439	0.19197
BET3L	No	Simple linear regression model	0.17163	0.03143	0.38385	0.44302	0.31312	0.35465
BEX1	Yes	Simple linear regression model	0.38314	0.3392	1.4398	1.33551	1.08362	1.01347
BEX2	No	Simple linear regression model	0.17716	0.10028	0.71188	0.84875	0.55585	0.64387
BEX4	Yes	Simple linear regression model	0.19302	0.22876	0.48014	0.45434	0.30964	0.35508
BEX5	No	Simple linear regression model	0.32336	0.13425	1.29833	1.43119	1.05636	1.12999
BFAR	No	Simple linear regression model	0.23202	0.1145	0.21869	0.26589	0.1623	0.21139
BFSP1	No	Simple linear regression model	0.25639	0.12753	0.55286	0.62716	0.42119	0.48613
BFSP2	Yes	Polynomial 4 regression model	0.38487	0.26152	0.48916	0.74344	0.38322	0.49769
BGLAP	No	Simple linear regression model	0.15949	0.20006	0.81396	0.86988	0.62719	0.68128
BGN	Yes	Simple linear regression model	0.30629	0.35115	0.89457	0.78879	0.70523	0.6159
BHLHA15	No	Simple linear regression model	0.28411	0.13702	1.27941	1.24786	0.96386	1.00113
BHLHB9	Yes	Simple linear regression model	0.18595	0.2019	0.44085	0.46446	0.33734	0.36349
BHLHE22	Yes	Simple linear regression model	0.40053	0.48575	0.92557	0.82028	0.73268	0.66567
BHLHE40	Yes	Simple linear regression model	0.26034	0.22059	1.0116	1.00749	0.80469	0.81817
BHLHE41	Yes	Simple linear regression model	0.34484	0.28477	0.85882	0.84525	0.64382	0.62811
BHMT	No	Simple linear regression model	0.09305	0.06229	0.79015	0.7546	0.59803	0.5807
BHMT2	Yes	Polynomial 4 regression model	0.64703	0.6893	0.76722	0.6806	0.57625	0.52763
BICC1	No	Simple linear regression model	0.24814	0.08113	1.51279	1.91324	1.15657	1.3311
BICD1	Yes	Simple linear regression model	0.34939	0.17301	0.99767	1.18601	0.76316	0.92649
BICD2	Yes	Simple linear regression model	0.35839	0.26199	0.39424	0.40385	0.30937	0.3154
BID	Yes	Simple linear regression model	0.20725	0.17024	0.37559	0.43204	0.2912	0.33933
BIK	Yes	Simple linear regression model	0.32504	0.39959	0.66471	0.54248	0.49641	0.42554
BIN1	Yes	Simple linear regression model	0.2773	0.18977	0.61479	0.68943	0.4522	0.51668
BIN2	Yes	Polynomial 4 regression model	0.66788	0.75532	0.60331	0.58938	0.46621	0.47615
BIN3	Yes	Simple linear regression model	0.3421	0.22747	0.49624	0.56317	0.39414	0.46906
BIRC2	Yes	Simple linear regression model	0.20608	0.21412	0.34106	0.35592	0.26185	0.29892
BIRC3	Yes	Simple linear regression model	0.49232	0.44982	0.73802	0.8004	0.56699	0.63115
BIRC5	Yes	Simple linear regression model	0.37859	0.24744	1.14277	1.11621	0.87521	0.83353
BIRC6	Yes	Simple linear regression model	0.18935	0.25519	0.58781	0.61813	0.45679	0.48814
BIRC7	Yes	Simple linear regression model	0.22929	0.23801	1.01177	0.9957	0.78985	0.79753
BIVM	Yes	Simple linear regression model	0.26728	0.20168	0.35707	0.39947	0.27266	0.30424
BLCAP	No	Simple linear regression model	0.21347	0.12237	0.33856	0.38378	0.25651	0.2998
BLK	Yes	Simple linear regression model	0.57022	0.62277	1.16705	1.19288	0.93455	0.90029
BLM	No	Simple linear regression model	0.32447	0.14736	0.72809	0.79325	0.54042	0.56529
BLMH	Yes	Simple linear regression model	0.31288	0.1696	0.35595	0.39144	0.26734	0.30838
BLNK	Yes	Simple linear regression model	0.30294	0.25998	0.51518	0.49695	0.38704	0.38692
BLOC1S1	Yes	Simple linear regression model	0.266	0.16682	0.61087	0.69039	0.4588	0.52615
BLOC1S2	Yes	Simple linear regression model	0.21172	0.20518	0.35063	0.40809	0.27158	0.31758
BLOC1S3	No	Simple linear regression model	0.19107	0.05378	0.31918	0.34187	0.24186	0.26737
BLVRA	Yes	Simple linear regression model	0.19356	0.26947	0.50874	0.48785	0.37596	0.38938
BLVRB	Yes	Simple linear regression model	0.39284	0.34251	0.51704	0.57619	0.39677	0.45731
BLZF1	Yes	Simple linear regression model	0.16621	0.18985	0.42896	0.41917	0.30153	0.29839
BMF	Yes	Simple linear regression model	0.19928	0.25893	0.63856	0.67933	0.48558	0.52759
BMI1	No	Simple linear regression model	0.15494	0.17666	0.4197	0.39997	0.3132	0.3149
BMP1	Yes	Simple linear regression model	0.3515	0.48347	0.5059	0.46992	0.38043	0.37013
BMP10	No	Simple linear regression model	0.00386	0.0011	0.14533	0.23461	0.04921	0.06884
BMP2	Yes	Simple linear regression model	0.42966	0.24412	0.96044	1.087	0.74722	0.86365
BMP2K	Yes	Simple linear regression model	0.23854	0.30675	0.63486	0.7716	0.51298	0.60718
BMP3	Yes	Simple linear regression model	0.35514	0.3914	1.44722	1.32548	1.11795	1.08648
BMP4	Yes	Simple linear regression model	0.4534	0.52946	0.82037	0.77468	0.62111	0.56595
BMP5	Yes	Simple linear regression model	0.50156	0.5508	2.00854	1.8976	1.61039	1.42207
BMP6	Yes	Simple linear regression model	0.4241	0.16009	0.967	1.24163	0.73879	0.95393
BMP7	Yes	Simple linear regression model	0.51386	0.5661	1.21505	1.06377	0.90369	0.81978
BMP8A	Yes	Simple linear regression model	0.23163	0.16048	0.66105	0.65383	0.5169	0.54225
BMP8B	No	Simple linear regression model	0.33709	0.15135	0.9121	1.03323	0.68654	0.79901
BMPER	Yes	Simple linear regression model	0.46331	0.41124	1.30153	1.2929	1.03318	1.01283
BMPR1A	Yes	Simple linear regression model	0.29984	0.22418	0.49639	0.54412	0.36348	0.43068
BMPR1B	Yes	Simple linear regression model	0.21423	0.33166	0.79898	0.73344	0.54794	0.58669
BMPR2	Yes	Polynomial 4 regression model	0.31693	0.32686	0.4795	0.5092	0.35955	0.39929
BMS1	No	Simple linear regression model	0.15299	0.00042	0.25924	0.31866	0.19252	0.24031
BMS1P4	No	Simple linear regression model	0.11539	0.02479	0.77807	0.80817	0.60224	0.66097
BMS1P5	No	Simple linear regression model	0.18281	0.08412	0.6201	0.68704	0.49828	0.54318
BMX	No	Simple linear regression model	0.16218	0.0658	1.38273	1.5564	1.01487	1.13931
BNC1	Yes	Simple linear regression model	0.54447	0.3921	1.02936	1.16591	0.82135	0.90486
BNC2	Yes	Simple linear regression model	0.51987	0.63858	0.79437	0.72701	0.58571	0.58671
BNIP1	Yes	Simple linear regression model	0.216	0.2333	0.40626	0.45133	0.31919	0.34938
BNIP2	Yes	Simple linear regression model	0.35088	0.16081	0.36606	0.42384	0.28528	0.34286
BNIP3	Yes	Simple linear regression model	0.37053	0.45391	0.41693	0.41173	0.31795	0.30146
BNIP3L	Yes	Simple linear regression model	0.35581	0.29411	0.44077	0.42999	0.34618	0.32748
BNIPL	Yes	Simple linear regression model	0.58228	0.48047	1.08907	1.1484	0.84412	0.92433
BOC	Yes	Simple linear regression model	0.46584	0.65074	0.71445	0.56779	0.52516	0.40868
BOD1	Yes	Simple linear regression model	0.30226	0.44369	0.28412	0.2951	0.21872	0.22266
BOD1L	No	Simple linear regression model	0.15964	0.20228	0.64135	0.64386	0.46831	0.50237
BOK	No	Simple linear regression model	0.21583	0.05863	0.59213	0.63563	0.44985	0.49332
BOLA1	No	Simple linear regression model	0.12258	0.10442	0.47408	0.55397	0.37608	0.42647
BOLA2	Yes	Simple linear regression model	0.31706	0.27766	0.53175	0.58517	0.40344	0.45066
BOLA3	Yes	Simple linear regression model	0.27179	0.29369	0.41964	0.47114	0.32314	0.38588
BOP1	No	Simple linear regression model	0.24405	0.14036	0.82894	0.87563	0.64766	0.69052
BPGM	No	Simple linear regression model	0.24527	0.10928	0.36214	0.39512	0.26556	0.30419
BPHL	Yes	Simple linear regression model	0.38317	0.34353	0.4422	0.51943	0.34868	0.3993
BPI	Yes	Simple linear regression model	0.296	0.20304	0.97839	1.01852	0.79525	0.89141
BPIL1	Yes	Simple linear regression model	0.45809	0.46822	1.72499	1.76768	1.37119	1.42493
BPNT1	No	Simple linear regression model	0.12475	0.01575	0.35861	0.41699	0.2666	0.32232
BPTF	No	Simple linear regression model	0.1464	0.24023	0.55227	0.54371	0.43211	0.44522
BRAF	No	Simple linear regression model	0.1812	0.05531	0.58191	0.58124	0.42892	0.47476
BRAP	No	Simple linear regression model	0.08076	0.01236	0.20786	0.25913	0.14585	0.18873
BRCA1	Yes	Simple linear regression model	0.34048	0.30681	0.5772	0.57882	0.44445	0.46833
BRCA2	Yes	Simple linear regression model	0.25575	0.30307	0.99833	1.08718	0.73758	0.82519
BRCC3	No	Simple linear regression model	0.17725	0.07212	0.36961	0.38831	0.27591	0.28295
BRD1	No	Simple linear regression model	0.21116	0.09093	0.2932	0.31319	0.21149	0.25052
BRD2	No	Simple linear regression model	0.2545	0.15586	0.33394	0.37454	0.24887	0.29069
BRD3	No	Simple linear regression model	0.28887	0.14184	0.43214	0.47585	0.32169	0.37017
BRD4	No	Simple linear regression model	0.32917	0.14623	0.35227	0.42054	0.26345	0.2958
BRD7	No	Simple linear regression model	0.14376	0.07505	0.28377	0.2668	0.20795	0.19983
BRD8	No	Simple linear regression model	0.13585	0.06271	0.29985	0.36325	0.22973	0.27929
BRD9	Yes	Simple linear regression model	0.19264	0.16994	0.28134	0.34636	0.21623	0.27023
BRE	No	Simple linear regression model	0.11412	0.03077	0.2868	0.3126	0.21743	0.23651
BREA2	No	Simple linear regression model	0.12294	0.19181	0.79196	0.81475	0.61566	0.61842
BRF1	Yes	Simple linear regression model	0.28303	0.26719	0.31383	0.32555	0.24096	0.26596
BRF2	No	Simple linear regression model	0.17373	0.01693	0.45244	0.53619	0.34362	0.45731
BRI3	Yes	Simple linear regression model	0.23476	0.22385	0.50719	0.565	0.38175	0.46129
BRI3BP	No	Simple linear regression model	0.20036	0.15705	0.56945	0.58934	0.45044	0.47982
BRIP1	No	Simple linear regression model	0.14639	0.12725	1.10389	1.1186	0.82285	0.86222
BRIX1	Yes	Simple linear regression model	0.2254	0.25619	0.31886	0.32667	0.23045	0.24308
BRMS1	No	Simple linear regression model	0.15624	0.23167	0.51115	0.53824	0.39477	0.4117
BRMS1L	Yes	Simple linear regression model	0.20453	0.1892	0.34315	0.34085	0.25894	0.26312
BRP44	Yes	Simple linear regression model	0.32137	0.35616	0.58602	0.59131	0.46072	0.46836
BRP44L	No	Simple linear regression model	0.07678	0.2504	0.58082	0.41287	0.30616	0.3082
BRPF1	No	Simple linear regression model	0.19632	0.03575	0.31309	0.34229	0.22781	0.25748
BRPF3	No	Simple linear regression model	0.07199	0.18968	0.7422	0.52457	0.42361	0.401
BRSK1	Yes	Simple linear regression model	0.26107	0.34776	1.13271	1.06652	0.87467	0.86068
BRSK2	Yes	Simple linear regression model	0.45463	0.34605	1.62657	1.89406	1.29283	1.4139
BRWD1	No	Simple linear regression model	0.14957	0.07238	0.42535	0.44327	0.31754	0.35121
BRWD3	No	Simple linear regression model	0.13235	0.1771	0.90365	0.96483	0.69644	0.78265
BSCL2	Yes	Simple linear regression model	0.30426	0.25139	0.4222	0.46092	0.32979	0.38295
BSDC1	Yes	Simple linear regression model	0.18071	0.1817	0.24822	0.23717	0.17441	0.18293
BSG	Yes	Simple linear regression model	0.31802	0.25793	0.43623	0.48928	0.33754	0.41546
BSN	No	Simple linear regression model	0.27547	0.1597	0.77528	0.78427	0.59385	0.63095
BSND	No	Simple linear regression model	0.20752	0.15116	0.81017	0.71138	0.54713	0.53965
BSPRY	Yes	Simple linear regression model	0.26647	0.20376	0.42592	0.40244	0.32615	0.31614
BST1	Yes	Simple linear regression model	0.46592	0.62959	0.74487	0.67062	0.57872	0.54311
BST2	Yes	Simple linear regression model	0.35362	0.38234	0.98802	0.99753	0.70032	0.73009
BTAF1	No	Simple linear regression model	0.14679	0.06154	0.66179	0.73894	0.52674	0.60914
BTBD1	No	Simple linear regression model	0.13533	0.14637	0.28864	0.29848	0.22021	0.2323
BTBD10	No	Simple linear regression model	0.20812	0.08778	0.25831	0.27211	0.1887	0.20646
BTBD11	Yes	Simple linear regression model	0.42138	0.31578	0.93807	0.92642	0.62868	0.65371
BTBD12	No	Simple linear regression model	0.1745	0.0636	0.38813	0.40072	0.30506	0.3201
BTBD16	No	Simple linear regression model	0.09245	0.07421	0.94047	1.0126	0.74637	0.77848
BTBD19	Yes	Simple linear regression model	0.27593	0.42925	0.89687	0.83576	0.70519	0.66204
BTBD2	Yes	Simple linear regression model	0.24108	0.19718	0.32214	0.34219	0.24739	0.27095
BTBD3	Yes	Simple linear regression model	0.29125	0.1688	0.41511	0.45448	0.32306	0.35928
BTBD6	Yes	Simple linear regression model	0.24601	0.30712	0.3458	0.34218	0.26487	0.27757
BTBD7	Yes	Polynomial 4 regression model	0.31629	0.39216	0.36729	0.37839	0.28143	0.29353
BTBD8	Yes	Polynomial 4 regression model	0.2232	0.26058	1.13685	1.24708	0.93558	1.03641
BTBD9	No	Simple linear regression model	0.14886	0.17461	0.54447	0.37677	0.26955	0.28943
BTC	No	Simple linear regression model	0.16728	0.10601	0.9213	1.05259	0.68574	0.7663
BTD	Yes	Simple linear regression model	0.34215	0.33809	0.42369	0.45265	0.32063	0.34646
BTF3	Yes	Simple linear regression model	0.25063	0.32359	0.39311	0.45652	0.29385	0.32873
BTF3L4	Yes	Simple linear regression model	0.23639	0.32325	0.27163	0.23941	0.20123	0.18562
BTG1	No	Simple linear regression model	0.223	0.07444	0.41275	0.47038	0.31345	0.33147
BTG2	No	Simple linear regression model	0.25283	0.1159	0.96326	1.04535	0.75707	0.82226
BTG3	Yes	Simple linear regression model	0.47484	0.28037	0.54774	0.64216	0.43221	0.50553
BTK	Yes	Simple linear regression model	0.58092	0.68589	0.66821	0.65022	0.51064	0.49051
BTLA	Yes	Simple linear regression model	0.55704	0.62997	0.86266	0.85697	0.62207	0.66531
BTN1A1	Yes	Polynomial 4 regression model	0.37592	0.28486	0.56296	0.69379	0.41529	0.497
BTN2A1	Yes	Simple linear regression model	0.34417	0.40355	0.35115	0.36513	0.26927	0.28434
BTN2A2	Yes	Simple linear regression model	0.31961	0.40087	0.50306	0.54905	0.38023	0.42184
BTN2A3	Yes	Simple linear regression model	0.23048	0.30838	0.74628	0.89862	0.58582	0.71695
BTN3A1	Yes	Simple linear regression model	0.38244	0.44278	0.50348	0.60334	0.38518	0.4703
BTN3A2	Yes	Simple linear regression model	0.37801	0.39886	0.71035	0.73991	0.52341	0.57015
BTN3A3	Yes	Simple linear regression model	0.33455	0.37762	0.5537	0.64456	0.43523	0.48607
BTNL2	No	Simple linear regression model	0.14897	0.04731	0.69172	0.87321	0.49443	0.60636
BTNL3	No	Simple linear regression model	0.04168	0.03887	0.46225	0.51714	0.34449	0.37772
BTNL8	No	Simple linear regression model	0.14075	0.04449	0.66262	0.67559	0.52194	0.54626
BTNL9	Yes	Simple linear regression model	0.29342	0.48774	0.93963	0.7854	0.74592	0.6182
BTRC	No	Simple linear regression model	0.18952	0.06613	0.35706	0.41031	0.2742	0.30768
BUB1	Yes	Simple linear regression model	0.36836	0.18878	1.10541	1.24953	0.88514	1.00595
BUB1B	Yes	Simple linear regression model	0.41029	0.26274	0.91884	0.95879	0.70268	0.72956
BUB3	Yes	Simple linear regression model	0.30462	0.21668	0.26432	0.27004	0.19734	0.18368
BUD13	No	Simple linear regression model	0.27121	0.10881	0.24177	0.30865	0.18577	0.23489
BUD31	Yes	Simple linear regression model	0.18455	0.24316	0.48961	0.53835	0.3748	0.40325
BVES	Yes	Simple linear regression model	0.3324	0.3535	1.00121	1.0021	0.76029	0.78552
BYSL	No	Simple linear regression model	0.14277	0.28419	0.56214	0.38849	0.30002	0.30679
BZRAP1	No	Simple linear regression model	0.17542	0.1506	0.67497	0.63227	0.53609	0.50846
BZW1	No	Simple linear regression model	0.30777	0.05218	0.33134	0.39191	0.25642	0.30947
BZW2	Yes	Simple linear regression model	0.27843	0.26502	0.47729	0.5231	0.35634	0.39603
BAALC	No	Simple linear regression model	0.26417	0.14429	0.95318	0.98341	0.72879	0.76863
BAAT	No	Simple linear regression model	0.13807	0.08956	0.97733	1.11554	0.67428	0.70713
C10orf10	No	Simple linear regression model	0.1906	0.14813	0.98706	0.99459	0.76699	0.78821
C10orf105	Yes	Simple linear regression model	0.34701	0.45147	0.79779	0.71038	0.58966	0.54317
C10orf107	Yes	Simple linear regression model	0.28256	0.28511	1.01773	0.89929	0.78109	0.74837
C10orf108	Yes	Simple linear regression model	0.40553	0.43581	0.91605	0.86578	0.70524	0.65194
C10orf11	No	Simple linear regression model	0.27539	0.0554	0.94196	1.08213	0.71781	0.86278
C10orf110	No	Simple linear regression model	0.12812	0.07787	0.86756	0.85912	0.66828	0.69526
C10orf111	No	Polynomial 4 regression model	0.26016	0.10541	0.69616	0.89521	0.53179	0.70104
C10orf113	No	Simple linear regression model	0.0513	0.00085	0.23593	0.26822	0.15122	0.16391
C10orf114	Yes	Simple linear regression model	0.41864	0.4308	0.66204	0.62267	0.53114	0.48349
C10orf116	Yes	Polynomial 4 regression model	0.48818	0.25109	1.21589	1.3506	0.97248	1.07204
C10orf118	Yes	Simple linear regression model	0.17855	0.21123	0.92398	0.97696	0.70915	0.7606
C10orf119	Yes	Simple linear regression model	0.30008	0.27742	0.27731	0.25928	0.20438	0.20247
C10orf12	Yes	Simple linear regression model	0.19955	0.25729	0.67515	0.73905	0.53704	0.61197
C10orf125	Yes	Simple linear regression model	0.33295	0.33862	0.91252	0.92571	0.68866	0.72696
C10orf128	Yes	Simple linear regression model	0.4057	0.50353	0.89219	0.93379	0.70987	0.75133
C10orf129	No	Simple linear regression model	0.08284	0.03247	0.48379	0.36244	0.24411	0.22319
C10orf131	No	Simple linear regression model	0.09799	0.00708	0.50678	0.63667	0.41954	0.45685
C10orf137	No	Simple linear regression model	0.29831	0.10938	0.56457	0.63513	0.43914	0.49557
C10orf140	Yes	Simple linear regression model	0.35369	0.35443	0.74724	0.84006	0.56931	0.64831
C10orf18	No	Simple linear regression model	0.15014	0.2804	0.48974	0.51274	0.37607	0.4027
C10orf2	Yes	Simple linear regression model	0.37702	0.18163	0.4323	0.54053	0.32522	0.41645
C10orf25	Yes	Simple linear regression model	0.19575	0.19146	0.47695	0.45624	0.36595	0.35041
C10orf26	Yes	Simple linear regression model	0.34859	0.3334	0.3299	0.34622	0.2338	0.25263
C10orf27	No	Simple linear regression model	0.22345	0.15271	0.45105	0.46255	0.34328	0.34979
C10orf28	Yes	Simple linear regression model	0.25199	0.22748	0.32684	0.42374	0.25361	0.3132
C10orf32	Yes	Simple linear regression model	0.24256	0.26137	0.38143	0.38418	0.27035	0.30122
C10orf35	No	Simple linear regression model	0.13909	0.24614	0.40848	0.43737	0.31752	0.35504
C10orf4	Yes	Simple linear regression model	0.22761	0.17596	0.43335	0.52735	0.34012	0.41003
C10orf41	Yes	Simple linear regression model	0.351	0.2051	0.59132	0.64501	0.44361	0.5223
C10orf46	No	Simple linear regression model	0.17738	0.07639	0.26605	0.29987	0.20271	0.22508
C10orf47	Yes	Simple linear regression model	0.42343	0.33026	0.57487	0.648	0.42662	0.50275
C10orf50	No	Simple linear regression model	0.05223	0.00972	0.33367	0.32547	0.24888	0.2646
C10orf53	Yes	Simple linear regression model	0.18248	0.2564	0.32705	0.29772	0.20136	0.17664
C10orf54	Yes	Simple linear regression model	0.6313	0.63902	0.53687	0.55509	0.41728	0.45645
C10orf55	Yes	Simple linear regression model	0.48842	0.47154	0.73496	0.6828	0.58336	0.53595
C10orf57	Yes	Simple linear regression model	0.30263	0.1836	0.40343	0.40251	0.31762	0.30467
C10orf58	No	Simple linear regression model	0.2753	0.15968	0.52921	0.69976	0.38887	0.46326
C10orf68	No	Simple linear regression model	0.12749	0.01522	0.84725	0.88502	0.66104	0.70898
C10orf71	Yes	Simple linear regression model	0.19589	0.17193	1.54165	1.34405	0.94106	0.88166
C10orf72	Yes	Simple linear regression model	0.60987	0.70857	0.66894	0.65964	0.50858	0.50071
C10orf75	Yes	Simple linear regression model	0.25795	0.17625	0.80177	0.8339	0.61033	0.66943
C10orf76	No	Simple linear regression model	0.22646	0.08364	0.23884	0.27458	0.17465	0.20085
C10orf78	No	Simple linear regression model	0.26803	0.05268	0.36135	0.40719	0.27308	0.32095
C10orf79	No	Simple linear regression model	0.16678	0.11311	0.85072	0.89555	0.64059	0.66961
C10orf81	Yes	Simple linear regression model	0.30819	0.26801	1.17231	1.20009	0.89338	0.98785
C10orf82	Yes	Simple linear regression model	0.57456	0.47193	1.0834	1.12845	0.84751	0.85733
C10orf88	No	Simple linear regression model	0.16139	0.08808	0.26246	0.29434	0.19552	0.22102
C10orf90	No	Simple linear regression model	0.11113	0.07574	0.74128	0.69537	0.51267	0.54087
C10orf91	No	Simple linear regression model	0.08168	0.02602	0.99421	1.00747	0.69522	0.73575
C10orf93	No	Simple linear regression model	0.12636	0.0853	0.90149	0.96799	0.66549	0.72153
C10orf95	Yes	Simple linear regression model	0.32558	0.19228	0.79696	0.89493	0.61655	0.69506
C10orf99	Yes	Polynomial 4 regression model	0.49308	0.3308	0.91474	0.85624	0.65202	0.63083
C11orf1	Yes	Simple linear regression model	0.24129	0.21177	0.47854	0.53386	0.35718	0.40658
C11orf10	Yes	Simple linear regression model	0.24827	0.28547	0.43614	0.46897	0.33635	0.37565
C11orf16	No	Simple linear regression model	0.05876	0.0094	0.78348	0.90771	0.51106	0.54714
C11orf17	No	Simple linear regression model	0.28633	0.08449	0.30676	0.32013	0.24196	0.26182
C11orf2	Yes	Simple linear regression model	0.28447	0.34086	0.39546	0.43996	0.30427	0.34088
C11orf20	No	Simple linear regression model	0.22528	0.15398	0.98661	1.16189	0.77836	0.89222
C11orf21	Yes	Simple linear regression model	0.44281	0.5207	0.77097	0.78614	0.61295	0.64399
C11orf24	Yes	Simple linear regression model	0.19496	0.16253	0.33658	0.36637	0.25838	0.28796
C11orf30	No	Simple linear regression model	0.13812	0.22481	0.5869	0.63011	0.43911	0.49905
C11orf31	No	Simple linear regression model	0.15902	0.24047	0.48678	0.52956	0.34819	0.38061
C11orf34	No	Simple linear regression model	0.03967	0.003	0.33916	0.3978	0.27024	0.31482
C11orf35	Yes	Simple linear regression model	0.25869	0.29434	0.74152	0.74328	0.57384	0.59608
C11orf41	Yes	Simple linear regression model	0.1757	0.17609	1.19852	1.11081	0.81179	0.8186
C11orf45	Yes	Simple linear regression model	0.63512	0.66732	0.70761	0.63833	0.53833	0.4847
C11orf46	No	Simple linear regression model	0.16524	0.09663	0.22945	0.26375	0.17275	0.19107
C11orf48	Yes	Simple linear regression model	0.27009	0.19382	0.57184	0.6737	0.42839	0.51779
C11orf49	No	Simple linear regression model	0.14378	0.0777	0.3854	0.49496	0.30595	0.39588
C11orf51	No	Simple linear regression model	0.14634	0.26135	0.5425	0.5116	0.41904	0.39811
C11orf52	Yes	Simple linear regression model	0.26711	0.28364	0.52618	0.4937	0.38844	0.39372
C11orf53	Yes	Simple linear regression model	0.34807	0.41544	0.8759	0.82252	0.6708	0.63884
C11orf54	No	Simple linear regression model	0.27517	0.0955	0.41439	0.43035	0.32821	0.33557
C11orf57	Yes	Simple linear regression model	0.17535	0.215	0.26474	0.29166	0.2007	0.21393
C11orf58	No	Simple linear regression model	0.11731	0.00235	0.21179	0.22476	0.14761	0.17398
C11orf59	Yes	Simple linear regression model	0.17587	0.22157	0.34738	0.37363	0.27279	0.29575
C11orf61	Yes	Simple linear regression model	0.16921	0.19827	0.56927	0.46932	0.43788	0.3839
C11orf63	Yes	Simple linear regression model	0.51922	0.35955	0.77173	0.89411	0.56153	0.70857
C11orf65	No	Simple linear regression model	0.11313	0.04511	0.67385	0.7092	0.51956	0.56638
C11orf66	No	Simple linear regression model	0.1374	0.08229	0.80274	0.86242	0.60826	0.62773
C11orf67	No	Simple linear regression model	0.13088	0.16513	0.61801	0.6779	0.46319	0.54874
C11orf68	No	Simple linear regression model	0.13444	0.16528	0.36595	0.36827	0.28893	0.29548
C11orf70	Yes	Simple linear regression model	0.42072	0.35255	0.96471	1.02655	0.72765	0.76979
C11orf71	No	Simple linear regression model	0.11504	0.30361	0.64718	0.50871	0.43169	0.40183
C11orf73	No	Simple linear regression model	0.14369	0.10671	0.43771	0.5096	0.3491	0.38095
C11orf74	No	Simple linear regression model	0.13622	0.0921	0.45601	0.52131	0.35129	0.39633
C11orf75	Yes	Simple linear regression model	0.32415	0.31769	0.47359	0.50838	0.36656	0.40091
C11orf80	Yes	Simple linear regression model	0.36211	0.24277	0.49622	0.51403	0.3776	0.41701
C11orf82	Yes	Simple linear regression model	0.34804	0.23922	0.71482	0.78737	0.55645	0.59641
C11orf83	Yes	Simple linear regression model	0.3046	0.27046	0.68541	0.78421	0.49991	0.60216
C11orf84	Yes	Simple linear regression model	0.19677	0.30319	0.37839	0.33156	0.28814	0.25855
C11orf85	Yes	Simple linear regression model	0.26913	0.27793	1.01325	0.96927	0.74406	0.68015
C11orf86	No	Simple linear regression model	0.02196	0.0111	0.17361	0.14077	0.07796	0.0822
C11orf87	Yes	Simple linear regression model	0.3118	0.20907	0.87275	0.74283	0.63026	0.55601
C11orf88	No	Simple linear regression model	0.21738	0.14974	0.6764	0.64367	0.50493	0.48826
C11orf9	No	Simple linear regression model	0.31357	0.15226	0.79441	0.8187	0.59176	0.62005
C11orf90	Yes	Simple linear regression model	0.31716	0.22132	0.83211	0.83822	0.66165	0.64254
C11orf92	Yes	Simple linear regression model	0.34037	0.33897	0.94439	0.91755	0.74198	0.7084
C11orf93	Yes	Simple linear regression model	0.3537	0.23458	0.65483	0.67152	0.50034	0.50747
C11orf95	Yes	Simple linear regression model	0.39317	0.24882	0.37955	0.4378	0.29245	0.324
C12orf10	Yes	Simple linear regression model	0.23026	0.23836	0.39607	0.44574	0.30476	0.3688
C12orf11	No	Simple linear regression model	0.16593	0.13079	0.38458	0.35539	0.28613	0.2759
C12orf23	No	Simple linear regression model	0.19204	0.14311	0.37324	0.42961	0.28005	0.32412
C12orf24	No	Simple linear regression model	0.31254	0.09946	0.59526	0.71531	0.45511	0.57401
C12orf26	Yes	Simple linear regression model	0.16224	0.2325	0.38716	0.41215	0.28613	0.30828
C12orf27	Yes	Polynomial 4 regression model	0.69729	0.51113	0.90342	1.13417	0.59594	0.77781
C12orf29	No	Simple linear regression model	0.15516	0.20489	0.31468	0.30011	0.24209	0.23599
C12orf32	No	Simple linear regression model	0.21641	0.0124	0.31442	0.35803	0.23022	0.28415
C12orf34	Yes	Simple linear regression model	0.37148	0.27414	0.93762	0.93178	0.74678	0.68265
C12orf35	Yes	Simple linear regression model	0.2522	0.29182	0.52362	0.57156	0.40289	0.45054
C12orf36	No	Simple linear regression model	0.12862	0.10183	0.49057	0.49718	0.35944	0.39019
C12orf4	No	Simple linear regression model	0.20237	0.08764	0.34583	0.39998	0.2743	0.31519
C12orf41	Yes	Simple linear regression model	0.22207	0.20856	0.2426	0.24914	0.18466	0.19463
C12orf42	Yes	Simple linear regression model	0.22616	0.27972	0.57475	0.56433	0.45098	0.47822
C12orf43	No	Simple linear regression model	0.16165	0.11356	0.23535	0.21719	0.17365	0.17254
C12orf44	Yes	Simple linear regression model	0.18693	0.1996	0.47063	0.46223	0.35443	0.37291
C12orf45	Yes	Simple linear regression model	0.22741	0.21727	0.51875	0.59223	0.40614	0.46304
C12orf47	Yes	Simple linear regression model	0.19428	0.20856	0.41637	0.49365	0.32318	0.37414
C12orf48	Yes	Simple linear regression model	0.41076	0.33783	0.64721	0.63754	0.49668	0.4987
C12orf49	No	Simple linear regression model	0.31955	0.15077	0.47388	0.51918	0.36056	0.40692
C12orf5	No	Simple linear regression model	0.20217	0.13931	0.55322	0.55633	0.43073	0.43056
C12orf50	No	Simple linear regression model	0.05611	0.00014	0.35775	0.31019	0.26048	0.26428
C12orf51	No	Simple linear regression model	0.16818	0.01402	0.61452	0.72432	0.48916	0.60857
C12orf52	No	Simple linear regression model	0.2835	0.12832	0.32216	0.35997	0.24616	0.28131
C12orf53	Yes	Simple linear regression model	0.36998	0.26431	0.96959	0.98902	0.7657	0.77396
C12orf54	Yes	Simple linear regression model	0.35443	0.21799	0.77881	0.80942	0.59289	0.5898
C12orf56	Yes	Simple linear regression model	0.18557	0.19788	2.19686	2.17933	1.89603	1.80058
C12orf57	Yes	Simple linear regression model	0.27254	0.21191	0.62996	0.68086	0.46224	0.53968
C12orf59	Yes	Simple linear regression model	0.22279	0.30142	0.7982	0.81051	0.62197	0.6394
C12orf60	Yes	Simple linear regression model	0.38258	0.31463	0.82265	0.95904	0.63198	0.71527
C12orf61	No	Simple linear regression model	0.16551	0.09571	0.6183	0.63928	0.45645	0.50934
C12orf62	No	Simple linear regression model	0.13201	0.18126	0.50016	0.49436	0.37122	0.39379
C12orf63	Yes	Simple linear regression model	0.21379	0.34824	1.00004	1.04612	0.76224	0.7765
C12orf65	Yes	Simple linear regression model	0.26222	0.17498	0.36518	0.44698	0.27765	0.32867
C12orf66	No	Simple linear regression model	0.12543	0.20634	0.46848	0.47937	0.3622	0.3819
C12orf68	Yes	Simple linear regression model	0.38685	0.35184	0.82104	0.92326	0.6382	0.73601
C12orf69	Yes	Simple linear regression model	0.31793	0.41167	1.49815	1.52899	1.20133	1.1864
C12orf70	No	Simple linear regression model	0.14977	0.19934	0.46926	0.45919	0.36402	0.33583
C12orf72	Yes	Simple linear regression model	0.26842	0.2641	0.36654	0.3676	0.28367	0.29229
C12orf73	Yes	Simple linear regression model	0.32436	0.22782	0.46309	0.5396	0.35159	0.42399
C12orf74	Yes	Simple linear regression model	0.26888	0.19546	0.76607	0.79685	0.60242	0.61969
C12orf75	Yes	Simple linear regression model	0.40681	0.41046	0.80317	0.75065	0.62379	0.58056
C12orf76	Yes	Simple linear regression model	0.25464	0.18428	0.36837	0.42249	0.28272	0.32898
C12orf77	No	Simple linear regression model	0.02016	0.00366	0.19689	0.17635	0.08725	0.07675
C13orf1	No	Simple linear regression model	0.24467	0.11069	0.39792	0.45746	0.31023	0.36532
C13orf15	Yes	Simple linear regression model	0.27411	0.27533	0.81022	0.81067	0.64788	0.62056
C13orf16	Yes	Simple linear regression model	0.17493	0.22395	0.96956	0.85536	0.74542	0.6718
C13orf18	Yes	Simple linear regression model	0.51759	0.50559	0.79518	0.87752	0.62542	0.64384
C13orf23	Yes	Simple linear regression model	0.31419	0.231	0.42398	0.53138	0.32312	0.40415
C13orf26	Yes	Simple linear regression model	0.25154	0.32495	0.61048	0.5323	0.48297	0.40691
C13orf29	Yes	Simple linear regression model	0.38694	0.45158	0.75912	0.82801	0.58448	0.62414
C13orf31	Yes	Simple linear regression model	0.28284	0.36738	0.59045	0.66403	0.45286	0.50125
C13orf33	Yes	Simple linear regression model	0.31411	0.29147	1.09145	0.94523	0.84335	0.73194
C13orf34	No	Simple linear regression model	0.18429	0.1425	0.5499	0.53584	0.41508	0.41854
C13orf36	No	Simple linear regression model	0.18776	0.08	1.33108	1.24667	0.99453	0.94917
C13orf37	No	Simple linear regression model	0.27043	0.09473	0.4449	0.50912	0.34686	0.3982
C13orf38	Yes	Simple linear regression model	0.45188	0.26386	1.62075	1.85121	1.30143	1.5307
C13orf39	Yes	Simple linear regression model	0.19578	0.20655	1.13475	0.77675	0.68635	0.58924
C14orf1	No	Simple linear regression model	0.2237	0.14975	0.33961	0.39376	0.25896	0.3181
C14orf101	No	Simple linear regression model	0.19543	0.13481	0.26055	0.25779	0.19823	0.21319
C14orf102	No	Simple linear regression model	0.0918	0.00572	0.28565	0.32696	0.21493	0.25607
C14orf104	Yes	Simple linear regression model	0.34916	0.37774	0.31303	0.28508	0.2348	0.23148
C14orf106	Yes	Simple linear regression model	0.18246	0.22886	0.60732	0.60802	0.46618	0.49183
C14orf109	Yes	Simple linear regression model	0.30189	0.24796	0.3711	0.36541	0.27011	0.28582
C14orf118	Yes	Simple linear regression model	0.21906	0.28949	0.57241	0.58993	0.45277	0.45146
C14orf119	No	Simple linear regression model	0.11293	0.02175	0.26776	0.31279	0.2068	0.23451
C14orf126	Yes	Simple linear regression model	0.2246	0.19686	0.33243	0.33649	0.25739	0.26548
C14orf128	No	Simple linear regression model	0.24666	0.13515	0.50768	0.55576	0.37776	0.44458
C14orf129	No	Simple linear regression model	0.25546	0.10947	0.46193	0.51525	0.35439	0.37774
C14orf132	Yes	Polynomial 4 regression model	0.38793	0.4236	0.83292	0.79358	0.60923	0.63256
C14orf135	No	Simple linear regression model	0.19518	0.0762	0.54718	0.5908	0.38613	0.43871
C14orf138	Yes	Polynomial 3 regression model	0.23039	0.23348	0.36251	0.36823	0.27807	0.28001
C14orf139	Yes	Simple linear regression model	0.4816	0.58902	0.6392	0.59191	0.4941	0.47608
C14orf142	No	Simple linear regression model	0.14257	0.1563	0.34498	0.36621	0.25662	0.28489
C14orf143	No	Simple linear regression model	0.12893	0.19668	0.4028	0.4032	0.29592	0.31433
C14orf145	Yes	Simple linear regression model	0.28618	0.26211	0.54487	0.55717	0.38454	0.43007
C14orf147	No	Simple linear regression model	0.14819	0.11998	0.32092	0.49058	0.2423	0.31103
C14orf148	Yes	Simple linear regression model	0.20116	0.18835	0.68187	0.5842	0.52583	0.47047
C14orf149	Yes	Simple linear regression model	0.2634	0.1637	0.54816	0.54564	0.4351	0.42564
C14orf153	Yes	Simple linear regression model	0.21438	0.19752	0.44735	0.50505	0.34708	0.39798
C14orf156	Yes	Simple linear regression model	0.21106	0.23558	0.63133	0.63301	0.46704	0.48991
C14orf159	Yes	Simple linear regression model	0.48375	0.43452	0.67282	0.81046	0.5201	0.64335
C14orf162	No	Simple linear regression model	0.12291	0.03941	0.64298	0.64982	0.47321	0.5542
C14orf166	Yes	Simple linear regression model	0.23457	0.245	0.31372	0.34948	0.24293	0.27215
C14orf166B	No	Simple linear regression model	0.02833	0.00189	0.31423	0.20709	0.19529	0.16609
C14orf167	No	Simple linear regression model	0.20287	0.05567	0.4123	0.42195	0.3022	0.31698
C14orf169	Yes	Polynomial 4 regression model	0.38041	0.30389	0.47747	0.62194	0.33194	0.41974
C14orf174	No	Simple linear regression model	0.13562	0.05803	0.81171	0.90454	0.60655	0.68695
C14orf176	Yes	Simple linear regression model	0.33358	0.24512	0.74996	0.78468	0.56321	0.61149
C14orf178	No	Simple linear regression model	0.07086	0.00495	0.57118	0.61217	0.45348	0.48402
C14orf179	Yes	Simple linear regression model	0.19747	0.31647	0.50225	0.50682	0.38658	0.40307
C14orf180	Yes	Simple linear regression model	0.30042	0.33515	0.98649	0.78155	0.70588	0.5728
C14orf181	Yes	Polynomial 4 regression model	0.36278	0.42551	0.8544	0.84445	0.66554	0.70261
C14orf182	Yes	Simple linear regression model	0.21958	0.2136	0.72011	0.72786	0.56765	0.56294
C14orf184	No	Simple linear regression model	0.13691	0.01706	0.80295	0.80536	0.64057	0.63852
C14orf19	No	Simple linear regression model	0.11714	0.08329	0.80444	0.78584	0.63121	0.6343
C14orf2	Yes	Simple linear regression model	0.2084	0.2618	0.51083	0.56028	0.38786	0.43811
C14orf21	Yes	Simple linear regression model	0.19477	0.22752	0.60541	0.58564	0.4732	0.4431
C14orf23	No	Simple linear regression model	0.08885	0.06569	0.74754	0.59196	0.30304	0.33607
C14orf28	Yes	Simple linear regression model	0.18665	0.17526	0.37877	0.39706	0.28667	0.31677
C14orf33	No	Simple linear regression model	0.22481	0.12415	0.46241	0.45918	0.35914	0.36401
C14orf34	No	Simple linear regression model	0.07405	0.0342	0.38386	0.3005	0.2865	0.25211
C14orf37	Yes	Simple linear regression model	0.45996	0.48656	0.79122	0.69053	0.57617	0.55326
C14orf39	Yes	Simple linear regression model	0.26473	0.20715	1.01453	1.08088	0.80562	0.87634
C14orf4	No	Simple linear regression model	0.1527	0.1785	0.41625	0.45072	0.32891	0.3517
C14orf43	Yes	Simple linear regression model	0.22449	0.35254	0.53579	0.52775	0.39977	0.39606
C14orf45	No	Simple linear regression model	0.11229	0.0338	0.4814	0.51617	0.36327	0.36739
C14orf48	No	Simple linear regression model	0.0449	0.05301	0.20497	0.27875	0.09178	0.1147
C14orf49	Yes	Simple linear regression model	0.35474	0.49546	0.89993	0.88479	0.70711	0.70922
C14orf50	No	Simple linear regression model	0.15872	0.08125	0.79778	0.81959	0.63052	0.65852
C14orf64	Yes	Simple linear regression model	0.57286	0.6247	0.70897	0.65941	0.55113	0.54933
C14orf68	No	Simple linear regression model	0.07662	0.00019	0.71709	0.72267	0.46814	0.50013
C14orf72	Yes	Simple linear regression model	0.37537	0.35297	0.65863	0.64435	0.50933	0.51181
C14orf73	Yes	Simple linear regression model	0.36105	0.31587	0.98017	0.94861	0.77831	0.73584
C14orf79	Yes	Simple linear regression model	0.26127	0.18728	0.48337	0.56065	0.37742	0.41772
C14orf80	Yes	Simple linear regression model	0.22738	0.27444	0.64897	0.72291	0.50577	0.56766
C14orf93	No	Simple linear regression model	0.19842	0.03565	0.36565	0.42871	0.2846	0.34123
C15orf17	Yes	Simple linear regression model	0.30706	0.4027	0.28194	0.29576	0.22042	0.23443
C15orf21	Yes	Simple linear regression model	0.47954	0.37861	1.31515	1.38115	1.04782	1.09
C15orf23	Yes	Simple linear regression model	0.28836	0.23955	0.49913	0.50717	0.39091	0.41452
C15orf24	Yes	Simple linear regression model	0.31366	0.21935	0.31775	0.32429	0.24467	0.25647
C15orf26	No	Simple linear regression model	0.10715	0.00865	0.77255	1.04089	0.55832	0.72177
C15orf27	Yes	Simple linear regression model	0.26813	0.23916	0.94516	0.89853	0.74028	0.70784
C15orf28	No	Simple linear regression model	0.17648	0.02533	0.89608	1.08913	0.71708	0.8784
C15orf29	Yes	Simple linear regression model	0.18974	0.19151	0.29073	0.28103	0.21832	0.22774
C15orf33	Yes	Simple linear regression model	0.17507	0.16407	0.66499	0.59312	0.45008	0.42987
C15orf34	Yes	Simple linear regression model	0.40594	0.50434	1.0288	1.04581	0.76191	0.81466
C15orf37	No	Simple linear regression model	0.30038	0.14681	0.54337	0.58683	0.43076	0.46015
C15orf38	No	Simple linear regression model	0.14323	0.15014	0.41004	0.41389	0.32186	0.33896
C15orf39	Yes	Simple linear regression model	0.27392	0.25945	0.45017	0.57601	0.3501	0.42479
C15orf40	No	Simple linear regression model	0.0855	0.16164	0.32915	0.32806	0.24837	0.25675
C15orf41	Yes	Simple linear regression model	0.53522	0.54898	0.61349	0.51958	0.45318	0.42937
C15orf42	Yes	Simple linear regression model	0.38786	0.26199	0.7639	0.74313	0.59891	0.57828
C15orf43	Yes	Polynomial 4 regression model	0.34194	0.18497	0.62932	0.52828	0.41162	0.38329
C15orf44	Yes	Simple linear regression model	0.20747	0.16617	0.22499	0.20997	0.15974	0.16187
C15orf48	No	Simple linear regression model	0.27145	0.15151	1.94832	2.04321	1.5295	1.54145
C15orf50	Yes	Simple linear regression model	0.22964	0.18094	1.0973	1.02384	0.87735	0.83763
C15orf51	Yes	Simple linear regression model	0.35164	0.49693	0.85031	0.88242	0.69623	0.72573
C15orf52	No	Simple linear regression model	0.22161	0.15456	0.70244	0.70828	0.51497	0.57257
C15orf53	Yes	Simple linear regression model	0.1826	0.35879	0.38271	0.33466	0.27984	0.26677
C15orf54	No	Simple linear regression model	0.08341	0.00099	0.41168	0.45778	0.34008	0.37327
C15orf56	Yes	Simple linear regression model	0.28034	0.35324	0.98395	1.05087	0.76682	0.83017
C15orf57	No	Simple linear regression model	0.07277	0.06248	0.33481	0.42885	0.2639	0.32025
C15orf58	Yes	Simple linear regression model	0.26098	0.2374	0.37837	0.37306	0.28766	0.28817
C15orf59	Yes	Simple linear regression model	0.4828	0.34743	0.85665	0.87013	0.64465	0.66398
C15orf61	Yes	Simple linear regression model	0.29812	0.36037	0.46512	0.53676	0.35348	0.41371
C15orf62	Yes	Simple linear regression model	0.21716	0.22978	0.72104	0.74532	0.55929	0.57375
C15orf63	Yes	Simple linear regression model	0.37491	0.41208	0.49745	0.51467	0.38041	0.38643
C16orf13	Yes	Simple linear regression model	0.30421	0.31276	0.66424	0.73309	0.51518	0.57205
C16orf3	No	Simple linear regression model	0.13853	0.03353	0.80585	0.81425	0.66658	0.65054
C16orf42	Yes	Simple linear regression model	0.17645	0.24591	0.50728	0.53055	0.36945	0.41421
C16orf45	Yes	Simple linear regression model	0.47847	0.59476	0.67801	0.54229	0.50699	0.41819
C16orf46	Yes	Simple linear regression model	0.2768	0.31716	0.48817	0.44611	0.37861	0.36309
C16orf48	No	Simple linear regression model	0.15655	0.18386	0.68576	0.73738	0.5038	0.55759
C16orf5	Yes	Simple linear regression model	0.3735	0.3677	0.63949	0.59371	0.47187	0.46558
C16orf52	No	Simple linear regression model	0.2476	0.0385	0.40322	0.48271	0.29385	0.3673
C16orf53	Yes	Simple linear regression model	0.2515	0.26158	0.3947	0.4201	0.30667	0.33544
C16orf54	Yes	Simple linear regression model	0.34956	0.38676	0.96457	0.99505	0.68175	0.73831
C16orf55	No	Simple linear regression model	0.26656	0.15328	0.5079	0.57081	0.39384	0.447
C16orf57	Yes	Simple linear regression model	0.31033	0.44359	0.35198	0.35893	0.27286	0.27689
C16orf58	Yes	Simple linear regression model	0.28793	0.21834	0.25981	0.28326	0.19277	0.22407
C16orf59	Yes	Simple linear regression model	0.40646	0.30306	0.73939	0.82662	0.58205	0.66546
C16orf61	Yes	Simple linear regression model	0.20411	0.1922	0.51482	0.55896	0.40981	0.45122
C16orf62	Yes	Simple linear regression model	0.25231	0.17763	0.35693	0.36654	0.25336	0.26714
C16orf63	No	Simple linear regression model	0.18561	0.10929	0.25612	0.27415	0.19509	0.19994
C16orf68	No	Simple linear regression model	0.15496	0.14437	0.36431	0.35528	0.28245	0.27796
C16orf7	Yes	Simple linear regression model	0.19304	0.20441	0.52755	0.50818	0.40659	0.41294
C16orf70	Yes	Simple linear regression model	0.42025	0.32049	0.44305	0.45386	0.34597	0.37964
C16orf71	Yes	Simple linear regression model	0.28576	0.20863	0.58175	0.64715	0.4299	0.47778
C16orf72	Yes	Simple linear regression model	0.26797	0.20573	0.2193	0.24019	0.1678	0.18764
C16orf74	Yes	Simple linear regression model	0.59432	0.47995	0.80855	0.85753	0.64325	0.70664
C16orf75	Yes	Simple linear regression model	0.26433	0.29338	0.69823	0.75317	0.54883	0.57944
C16orf79	Yes	Polynomial 4 regression model	0.40417	0.40671	0.95477	0.97953	0.74401	0.78221
C16orf80	No	Simple linear regression model	0.22975	0.02758	0.3172	0.36094	0.24037	0.27575
C16orf81	No	Simple linear regression model	0.19293	0.1566	0.58457	0.54032	0.47513	0.43255
C16orf86	No	Simple linear regression model	0.25143	0.14767	0.69292	0.74772	0.54035	0.58025
C16orf87	No	Simple linear regression model	0.19151	0.1042	0.46693	0.4615	0.32312	0.35088
C16orf88	Yes	Simple linear regression model	0.34264	0.20581	0.32525	0.39698	0.2521	0.30267
C16orf89	Yes	Simple linear regression model	0.48417	0.41131	1.18867	1.21449	0.89856	0.94527
C16orf90	No	Simple linear regression model	0.04425	0.00018	0.23187	0.274	0.16087	0.1791
C16orf91	Yes	Simple linear regression model	0.29383	0.34384	0.41066	0.44495	0.3233	0.35238
C16orf93	Yes	Polynomial 3 regression model	0.31879	0.36893	0.65761	0.67056	0.52336	0.54287
C17orf100	Yes	Simple linear regression model	0.19685	0.27239	0.46773	0.45939	0.36013	0.36687
C17orf101	No	Simple linear regression model	0.23586	0.13987	0.42233	0.40387	0.30061	0.32057
C17orf102	No	Simple linear regression model	0.1243	0.00189	0.46315	0.50728	0.3644	0.39588
C17orf103	Yes	Simple linear regression model	0.23921	0.252	0.46921	0.49796	0.34284	0.40594
C17orf104	No	Simple linear regression model	0.09679	0.00435	0.721	0.67906	0.49179	0.51553
C17orf105	No	Simple linear regression model	0.00476	0.00165	0.13973	0.07962	0.04715	0.0375
C17orf106	Yes	Simple linear regression model	0.29696	0.34935	0.50723	0.47805	0.38808	0.38402
C17orf107	No	Simple linear regression model	0.22321	0.08831	0.67141	0.88874	0.48812	0.60817
C17orf108	Yes	Simple linear regression model	0.33724	0.22143	0.45161	0.48264	0.35107	0.38154
C17orf28	Yes	Simple linear regression model	0.40798	0.3001	0.43249	0.40184	0.33312	0.32133
C17orf37	No	Simple linear regression model	0.20022	0.11945	0.51789	0.72858	0.39691	0.46901
C17orf39	No	Simple linear regression model	0.14246	0.10668	0.34183	0.38488	0.25699	0.2746
C17orf42	No	Simple linear regression model	0.15617	0.24199	0.27511	0.30171	0.20867	0.24563
C17orf44	Yes	Simple linear regression model	0.22923	0.21116	0.67744	0.74951	0.5373	0.58789
C17orf46	Yes	Simple linear regression model	0.16899	0.18124	0.7929	0.8035	0.63298	0.64514
C17orf47	No	Simple linear regression model	0.20073	0.08847	0.73453	0.72721	0.5956	0.54571
C17orf48	Yes	Simple linear regression model	0.4503	0.53902	0.54046	0.56519	0.41813	0.44684
C17orf49	Yes	Simple linear regression model	0.18018	0.16218	0.5201	0.51458	0.40609	0.42087
C17orf50	Yes	Simple linear regression model	0.23528	0.16017	0.85083	0.93231	0.66559	0.7327
C17orf51	Yes	Simple linear regression model	0.31192	0.31069	0.50214	0.47631	0.36737	0.34028
C17orf53	Yes	Simple linear regression model	0.32039	0.32332	0.69807	0.69467	0.54081	0.54445
C17orf55	Yes	Simple linear regression model	0.25822	0.40593	1.32374	1.27291	1.03041	1.05423
C17orf56	Yes	Polynomial 4 regression model	0.36349	0.37744	0.43921	0.46106	0.33992	0.37731
C17orf57	Yes	Simple linear regression model	0.23437	0.16082	0.8146	0.82861	0.65576	0.65454
C17orf58	Yes	Simple linear regression model	0.42081	0.37665	0.52338	0.54257	0.39876	0.43659
C17orf59	Yes	Simple linear regression model	0.26115	0.21782	0.51554	0.50118	0.3909	0.34481
C17orf60	Yes	Simple linear regression model	0.37077	0.53282	0.87345	0.71698	0.69077	0.56676
C17orf61	Yes	Simple linear regression model	0.33036	0.30126	0.61094	0.64463	0.47004	0.50053
C17orf62	Yes	Simple linear regression model	0.27186	0.18157	0.41529	0.42538	0.31569	0.32259
C17orf63	Yes	Simple linear regression model	0.42437	0.4626	0.33284	0.31886	0.25336	0.24295
C17orf64	No	Simple linear regression model	0.06744	0.02787	0.44853	0.44277	0.35372	0.36595
C17orf65	Yes	Simple linear regression model	0.18483	0.18932	0.39944	0.37784	0.30723	0.29959
C17orf66	No	Simple linear regression model	0.11939	0.07002	0.45711	0.45621	0.3416	0.36238
C17orf67	No	Simple linear regression model	0.23457	0.1519	0.60614	0.57962	0.46229	0.46822
C17orf68	Yes	Simple linear regression model	0.16876	0.20086	0.38675	0.42191	0.30104	0.33329
C17orf69	Yes	Simple linear regression model	0.20219	0.24486	0.48827	0.49436	0.37404	0.4195
C17orf70	Yes	Simple linear regression model	0.38898	0.236	0.36757	0.37544	0.28227	0.30755
C17orf71	No	Simple linear regression model	0.10324	0.1283	0.41718	0.38414	0.30281	0.28534
C17orf72	No	Simple linear regression model	0.15219	0.09174	1.02325	1.2244	0.74285	0.88075
C17orf73	No	Simple linear regression model	0.08221	0.00109	0.34349	0.41165	0.24368	0.30044
C17orf75	No	Simple linear regression model	0.15518	0.14104	0.34238	0.31534	0.25322	0.25221
C17orf76	Yes	Simple linear regression model	0.41143	0.21467	0.61536	0.74897	0.47364	0.58555
C17orf77	No	Simple linear regression model	0.11876	0.1065	1.1497	1.15466	0.79218	0.79161
C17orf78	No	Simple linear regression model	0.02882	0.00246	0.55338	0.37319	0.35716	0.33138
C17orf79	Yes	Simple linear regression model	0.20383	0.18312	0.44038	0.45693	0.34048	0.36887
C17orf80	Yes	Simple linear regression model	0.23713	0.19103	0.27162	0.31148	0.21219	0.231
C17orf81	No	Simple linear regression model	0.29457	0.08598	0.39347	0.46229	0.30858	0.35751
C17orf82	Yes	Simple linear regression model	0.31629	0.37619	0.97166	1.01278	0.76427	0.79902
C17orf85	No	Simple linear regression model	0.10751	0.06785	0.2804	0.34335	0.22022	0.27077
C17orf86	Yes	Simple linear regression model	0.34651	0.24912	0.49095	0.53356	0.38921	0.43178
C17orf87	Yes	Simple linear regression model	0.43854	0.60161	0.75876	0.77598	0.59634	0.6293
C17orf88	No	Simple linear regression model	0.20755	0.1117	0.37135	0.3325	0.2668	0.26533
C17orf89	Yes	Simple linear regression model	0.18343	0.25155	0.68336	0.7499	0.50402	0.573
C17orf90	Yes	Polynomial 4 regression model	0.33677	0.34186	0.5398	0.5621	0.41337	0.45548
C17orf91	No	Simple linear regression model	0.29316	0.09037	0.82201	0.94088	0.65949	0.74395
C17orf93	Yes	Polynomial 4 regression model	0.54673	0.20847	0.73741	0.88374	0.55396	0.67241
C17orf95	No	Simple linear regression model	0.14478	0.20574	0.30437	0.34957	0.23475	0.26786
C17orf96	No	Simple linear regression model	0.25296	0.0954	0.75284	0.7724	0.59486	0.64161
C17orf97	No	Simple linear regression model	0.16238	0.00763	0.80642	0.98478	0.67273	0.80898
C17orf98	No	Simple linear regression model	0.09185	0.06476	0.56102	0.48415	0.43007	0.41233
C17orf99	Yes	Simple linear regression model	0.19885	0.2455	0.70477	0.69144	0.55547	0.56171
C18orf1	Yes	Polynomial 4 regression model	0.41882	0.39337	0.77025	0.81698	0.59164	0.64096
C18orf10	No	Simple linear regression model	0.24425	0.08012	0.30628	0.37344	0.23179	0.29403
C18orf16	No	Simple linear regression model	0.23404	0.1122	0.9639	1.18503	0.75659	0.90696
C18orf18	No	Simple linear regression model	0.11368	0.13739	0.44537	0.39248	0.3376	0.31558
C18orf19	No	Simple linear regression model	0.12363	0.09824	0.31257	0.29552	0.23279	0.22001
C18orf2	No	Simple linear regression model	0.14991	0.12267	1.42452	1.06852	1.02133	0.84819
C18orf20	No	Simple linear regression model	0.04602	0.00071	0.54034	0.31727	0.16703	0.16039
C18orf21	Yes	Simple linear regression model	0.22072	0.23966	0.36124	0.44023	0.28041	0.33024
C18orf22	Yes	Simple linear regression model	0.30115	0.21258	0.40287	0.49628	0.3046	0.35634
C18orf25	Yes	Simple linear regression model	0.23094	0.17856	0.36566	0.39064	0.27249	0.30852
C18orf26	No	Simple linear regression model	0.00637	0.00198	0.16796	0.17822	0.06606	0.06997
C18orf32	Yes	Simple linear regression model	0.20378	0.34175	0.37913	0.4176	0.28705	0.3356
C18orf34	Yes	Simple linear regression model	0.54732	0.56153	0.94974	0.85815	0.77244	0.71323
C18orf45	Yes	Simple linear regression model	0.34357	0.21749	0.54327	0.56015	0.411	0.42763
C18orf54	Yes	Simple linear regression model	0.27667	0.16088	0.59529	0.53809	0.46409	0.41314
C18orf55	No	Simple linear regression model	0.24313	0.09851	0.29425	0.34347	0.22544	0.2682
C18orf56	Yes	Simple linear regression model	0.17903	0.30103	0.90022	0.84922	0.69647	0.67081
C18orf62	No	Simple linear regression model	0.29676	0.15398	0.64129	0.91244	0.42764	0.56109
C18orf8	No	Simple linear regression model	0.15053	0.00023	0.29242	0.33327	0.2192	0.26365
C19orf10	Yes	Simple linear regression model	0.28735	0.18176	0.52784	0.52895	0.39101	0.4194
C19orf12	Yes	Simple linear regression model	0.38144	0.27793	0.23128	0.23076	0.17839	0.17805
C19orf18	Yes	Simple linear regression model	0.16802	0.17075	1.01136	1.01923	0.76982	0.76279
C19orf2	Yes	Simple linear regression model	0.23209	0.27663	0.29839	0.33162	0.20571	0.23853
C19orf20	Yes	Polynomial 4 regression model	0.35546	0.39507	0.84811	0.85393	0.6461	0.65402
C19orf21	Yes	Simple linear regression model	0.3747	0.41042	1.48237	1.40896	1.0844	1.16435
C19orf22	Yes	Simple linear regression model	0.20939	0.17644	0.37499	0.3963	0.29612	0.32777
C19orf23	Yes	Simple linear regression model	0.30893	0.24367	0.71181	0.76931	0.533	0.62008
C19orf24	Yes	Simple linear regression model	0.20516	0.23379	0.68717	0.68284	0.51496	0.52129
C19orf25	No	Simple linear regression model	0.17045	0.15071	0.47204	0.46962	0.36035	0.37741
C19orf26	No	Simple linear regression model	0.27741	0.02213	1.07247	1.14346	0.83703	0.84471
C19orf28	Yes	Simple linear regression model	0.38757	0.19705	0.5288	0.53958	0.39439	0.40105
C19orf29	Yes	Polynomial 4 regression model	0.28997	0.26426	0.29833	0.31865	0.22045	0.2597
C19orf30	No	Simple linear regression model	0.02782	0.00119	0.41618	0.51301	0.25589	0.29802
C19orf33	No	Simple linear regression model	0.22276	0.0804	1.68721	1.9084	1.2534	1.45822
C19orf34	No	Simple linear regression model	0.09623	0.00159	0.35174	0.43148	0.28825	0.34923
C19orf35	Yes	Simple linear regression model	0.3077	0.35633	0.75036	0.80367	0.59698	0.59705
C19orf36	Yes	Simple linear regression model	0.29657	0.33163	0.89316	0.80589	0.67612	0.62243
C19orf38	Yes	Simple linear regression model	0.18726	0.26685	0.77419	0.66788	0.59157	0.53152
C19orf39	Yes	Simple linear regression model	0.24921	0.23098	0.43644	0.43439	0.32036	0.33914
C19orf40	No	Simple linear regression model	0.22664	0.12249	0.88301	0.89143	0.69251	0.69294
C19orf41	Yes	Simple linear regression model	0.32067	0.18375	0.61861	0.59189	0.47475	0.42472
C19orf42	Yes	Simple linear regression model	0.24312	0.23993	0.30668	0.34131	0.23326	0.27028
C19orf43	No	Simple linear regression model	0.15871	0.20152	0.53286	0.58845	0.40878	0.44422
C19orf44	No	Simple linear regression model	0.1451	0.05071	0.38002	0.35447	0.29839	0.27462
C19orf45	Yes	Simple linear regression model	0.31775	0.28215	1.34129	1.38679	1.06372	1.07912
C19orf46	Yes	Simple linear regression model	0.35026	0.29369	0.55401	0.57744	0.41762	0.46341
C19orf47	No	Simple linear regression model	0.25114	0.08913	0.33381	0.35557	0.24444	0.28217
C19orf48	Yes	Simple linear regression model	0.36762	0.2602	0.75483	0.78318	0.56909	0.62003
C19orf50	Yes	Simple linear regression model	0.21852	0.25908	0.27969	0.29429	0.21627	0.23001
C19orf51	No	Simple linear regression model	0.23206	0.06653	1.25817	1.37442	0.97281	1.06187
C19orf52	No	Simple linear regression model	0.12806	0.14186	0.27128	0.28341	0.20096	0.21592
C19orf53	No	Simple linear regression model	0.14837	0.21487	0.52561	0.57318	0.41417	0.44919
C19orf54	Yes	Simple linear regression model	0.30505	0.23546	0.34641	0.32819	0.26995	0.26549
C19orf55	No	Simple linear regression model	0.22425	0.14273	0.60678	0.64672	0.44692	0.50361
C19orf56	Yes	Simple linear regression model	0.16909	0.17283	0.42729	0.44584	0.32461	0.34364
C19orf57	Yes	Simple linear regression model	0.28842	0.16812	0.64483	0.77009	0.50529	0.57748
C19orf59	No	Simple linear regression model	0.14407	0.13133	0.85023	0.88199	0.62186	0.66231
C19orf6	Yes	Polynomial 4 regression model	0.40386	0.41094	0.36376	0.36221	0.28113	0.28016
C19orf60	Yes	Polynomial 4 regression model	0.38691	0.48863	0.733	0.71478	0.56851	0.54049
C19orf61	Yes	Simple linear regression model	0.25956	0.21243	0.37262	0.43199	0.2878	0.33264
C19orf62	Yes	Simple linear regression model	0.16359	0.25482	0.37109	0.37362	0.26943	0.27207
C19orf63	Yes	Simple linear regression model	0.25187	0.25496	0.37746	0.41677	0.28933	0.33247
C19orf66	Yes	Simple linear regression model	0.19682	0.23566	0.49063	0.50319	0.35069	0.392
C19orf70	Yes	Simple linear regression model	0.2005	0.23066	0.55887	0.60849	0.42292	0.48262
C19orf71	Yes	Simple linear regression model	0.22086	0.16739	0.79922	0.72192	0.61805	0.55696
C19orf73	Yes	Simple linear regression model	0.26655	0.30953	0.73375	0.76403	0.57252	0.63008
C19orf76	No	Simple linear regression model	0.18551	0.08497	0.96904	0.99416	0.75346	0.81626
C19orf77	Yes	Simple linear regression model	0.25476	0.21782	1.2545	1.26865	0.98239	1.03075
C1D	No	Simple linear regression model	0.17896	0.09287	0.43278	0.40086	0.33075	0.31954
C1GALT1	Yes	Simple linear regression model	0.24014	0.21791	0.49708	0.46771	0.38005	0.38779
C1GALT1C1	Yes	Simple linear regression model	0.18124	0.16297	0.34447	0.3005	0.25087	0.23941
C1orf101	No	Simple linear regression model	0.16859	0.09907	0.72085	0.70614	0.55567	0.55899
C1orf103	No	Simple linear regression model	0.17672	0.08253	0.44283	0.40183	0.3263	0.31081
C1orf104	Yes	Polynomial 4 regression model	0.36952	0.42402	0.72068	0.62552	0.57643	0.49345
C1orf105	No	Simple linear regression model	0.14614	0.02126	0.76844	0.74098	0.39704	0.41909
C1orf106	Yes	Polynomial 4 regression model	0.67072	0.60953	0.96108	1.02923	0.70973	0.80724
C1orf107	No	Simple linear regression model	0.11459	0.13806	0.42513	0.4519	0.32247	0.34977
C1orf109	No	Simple linear regression model	0.14517	0.06522	0.45633	0.43448	0.30434	0.28664
C1orf110	Yes	Simple linear regression model	0.26668	0.2217	0.63428	0.64217	0.47262	0.46671
C1orf111	No	Simple linear regression model	0.10284	0.01146	0.51906	0.71552	0.42059	0.52443
C1orf112	Yes	Simple linear regression model	0.25184	0.29538	0.41413	0.38393	0.2943	0.27692
C1orf113	No	Simple linear regression model	0.16559	0.13559	0.76374	0.80045	0.6062	0.6412
C1orf114	Yes	Simple linear regression model	0.51237	0.59287	0.81302	0.70652	0.62534	0.57576
C1orf115	Yes	Simple linear regression model	0.49781	0.32508	0.60477	0.75069	0.46917	0.57591
C1orf116	Yes	Polynomial 4 regression model	0.53893	0.31264	0.48513	0.44999	0.37006	0.37091
C1orf122	Yes	Simple linear regression model	0.23206	0.24695	0.58765	0.57453	0.43047	0.45279
C1orf123	No	Simple linear regression model	0.15386	0.10884	0.40605	0.42315	0.30851	0.33784
C1orf124	No	Simple linear regression model	0.1514	0.21115	0.4611	0.4609	0.34417	0.33921
C1orf125	No	Simple linear regression model	0.05032	0.05092	0.86919	0.64603	0.57477	0.51176
C1orf126	Yes	Simple linear regression model	0.3763	0.38221	0.78664	0.83219	0.61348	0.66236
C1orf127	No	Simple linear regression model	0.16062	0.09298	0.92201	0.9767	0.67201	0.73581
C1orf128	Yes	Simple linear regression model	0.17138	0.22786	0.32188	0.37327	0.2472	0.30521
C1orf130	Yes	Simple linear regression model	0.37839	0.37247	1.11695	1.13681	0.88508	0.86699
C1orf131	Yes	Simple linear regression model	0.24599	0.26913	0.35564	0.36592	0.26681	0.28149
C1orf133	Yes	Simple linear regression model	0.38467	0.31243	0.85174	0.86376	0.67907	0.672
C1orf135	Yes	Simple linear regression model	0.29905	0.25806	0.56225	0.66768	0.41461	0.47897
C1orf144	No	Simple linear regression model	0.24191	0.03114	0.18701	0.2195	0.13709	0.17878
C1orf150	Yes	Simple linear regression model	0.39551	0.34183	1.57977	1.80005	1.23705	1.39939
C1orf151	Yes	Simple linear regression model	0.21251	0.2162	0.46346	0.50788	0.3602	0.40191
C1orf152	No	Simple linear regression model	0.21758	0.02179	0.80327	1.01583	0.64112	0.78001
C1orf156	No	Simple linear regression model	0.20553	0.13236	0.36961	0.36012	0.2883	0.28365
C1orf158	No	Simple linear regression model	0.12624	0.16372	1.11661	1.28017	0.77318	0.8976
C1orf159	Yes	Polynomial 4 regression model	0.38304	0.31001	0.48701	0.5711	0.38569	0.4599
C1orf161	Yes	Simple linear regression model	0.28946	0.3132	1.0774	1.06935	0.84612	0.88118
C1orf162	Yes	Simple linear regression model	0.40708	0.43807	0.70882	0.6796	0.56396	0.52144
C1orf163	No	Simple linear regression model	0.15724	0.04901	0.43033	0.4118	0.32893	0.33439
C1orf168	Yes	Simple linear regression model	0.38307	0.27883	1.04841	1.12076	0.80587	0.86213
C1orf170	No	Simple linear regression model	0.16715	0.13417	0.94319	0.94541	0.7116	0.76584
C1orf172	Yes	Simple linear regression model	0.32945	0.36031	0.3045	0.30257	0.23546	0.23778
C1orf173	No	Simple linear regression model	0.17285	0.03564	1.34997	1.62813	0.92912	1.03475
C1orf174	Yes	Simple linear regression model	0.17116	0.28753	0.24469	0.23466	0.18471	0.17414
[truncated: 16,433 more rows]

## Sheet: S4 XENA LUAD regresion models
Supplementary Table 4
Gene specific model fit for UCSC XENA TCGA LUAD discovery (set 1+2) and validation (set 3) sets.
Gene	MethCORR gene	Selected model	R2 discovery	R2 validation	RMSE discovery	RMSE validation	MAE discovery	MAE validation
SEPT1	Yes	Simple linear regression model	0.65521	0.75485	0.7056	0.56608	0.5465	0.44488
DEC1	No	Simple linear regression model	0.03002	0.04225	0.36295	0.312	0.23357	0.22554
SEPT2	No	Simple linear regression model	0.19681	0.0092	0.33191	0.36509	0.25329	0.27909
SEPT3	Yes	Simple linear regression model	0.47284	0.33164	1.20003	1.38048	0.95669	1.10379
SEPT4	Yes	Simple linear regression model	0.46738	0.37478	0.68149	0.74031	0.5342	0.55041
SEPT5	Yes	Simple linear regression model	0.31761	0.18752	0.8719	0.9929	0.6746	0.77802
SEPT6	Yes	Simple linear regression model	0.35541	0.39684	0.57414	0.54495	0.43853	0.41792
SEPT7	Yes	Simple linear regression model	0.32705	0.16597	0.35758	0.40066	0.28003	0.30109
SEPT8	No	Simple linear regression model	0.29149	0.11881	0.43605	0.40471	0.33279	0.31213
SEPT9	No	Simple linear regression model	0.20839	0.08957	0.46761	0.50751	0.33912	0.37113
SEPT10	Yes	Simple linear regression model	0.35936	0.29805	0.5226	0.54168	0.402	0.4012
SEPT11	No	Simple linear regression model	0.37337	0.12568	0.59124	0.61449	0.45464	0.4876
SEPT12	No	Simple linear regression model	0.13756	0.02211	0.76015	0.67096	0.50729	0.54407
SEPT14	No	Simple linear regression model	0.30833	0.13617	1.2303	1.39888	0.69956	0.81244
SEP15	No	Simple linear regression model	0.19201	0.15229	0.46748	0.50685	0.3173	0.36079
A1BG	Yes	Simple linear regression model	0.35079	0.33283	1.10043	1.13126	0.85454	0.87582
A1CF	No	Polynomial 4 regression model	0.49986	0.08011	1.08913	1.33475	0.55733	0.59721
A2BP1	Yes	Polynomial 4 regression model	0.35358	0.24879	1.5753	1.76854	1.02076	1.20997
A2LD1	Yes	Simple linear regression model	0.28502	0.23029	0.56448	0.56059	0.44157	0.43081
A2M	Yes	Simple linear regression model	0.55215	0.56688	0.80726	0.88131	0.64352	0.6688
A2ML1	No	Simple linear regression model	0.30275	0.11814	1.90712	1.92128	1.35879	1.39223
A4GALT	Yes	Simple linear regression model	0.31502	0.22065	0.98257	0.92395	0.7585	0.73301
A4GNT	No	Simple linear regression model	0.23088	0.14482	1.16269	1.04052	0.74093	0.8076
ABAT	Yes	Simple linear regression model	0.32552	0.20655	0.97982	1.17269	0.75085	0.88927
ABCA1	Yes	Simple linear regression model	0.27119	0.28272	0.78534	0.78447	0.60349	0.62935
ABCA10	Yes	Simple linear regression model	0.42145	0.34625	1.05266	1.16816	0.81754	0.92531
ABCA11P	No	Simple linear regression model	0.1026	0.00277	0.64795	0.67978	0.49822	0.5393
ABCA12	Yes	Simple linear regression model	0.33152	0.26415	2.28355	2.5117	1.86419	1.93371
ABCA13	Yes	Simple linear regression model	0.27487	0.16273	2.0559	2.36519	1.6462	1.95917
ABCA17P	Yes	Simple linear regression model	0.39884	0.3977	1.30658	1.52052	1.01542	1.16648
ABCA2	No	Simple linear regression model	0.25386	0.14518	0.70423	0.81362	0.51856	0.60331
ABCA3	Yes	Simple linear regression model	0.54747	0.57451	1.28988	1.3951	0.99506	1.15149
ABCA4	Yes	Simple linear regression model	0.37608	0.39044	2.18829	2.4624	1.73096	2.01584
ABCA5	Yes	Simple linear regression model	0.34742	0.27724	0.81567	1.08196	0.63909	0.81026
ABCA6	Yes	Simple linear regression model	0.48455	0.44149	1.035	1.26363	0.8058	0.94367
ABCA7	Yes	Simple linear regression model	0.32741	0.3261	0.8176	0.84611	0.63428	0.65789
ABCA8	Yes	Simple linear regression model	0.6144	0.61496	1.32919	1.55515	1.05201	1.21529
ABCA9	Yes	Simple linear regression model	0.44007	0.36573	1.02454	1.22989	0.77926	0.98327
ABCB1	Yes	Simple linear regression model	0.28709	0.27102	1.16601	1.15527	0.84603	0.90279
ABCB10	No	Simple linear regression model	0.13747	0.09026	0.46215	0.42459	0.34425	0.33528
ABCB11	No	Simple linear regression model	0.11332	0.1381	1.07439	1.19989	0.84983	0.95955
ABCB4	No	Simple linear regression model	0.37101	0.09753	1.27606	1.44307	0.98947	1.09622
ABCB5	Yes	Simple linear regression model	0.16716	0.21935	1.08508	1.06392	0.79758	0.77706
ABCB6	Yes	Simple linear regression model	0.45269	0.20549	0.81772	0.89014	0.6449	0.69112
ABCB8	No	Simple linear regression model	0.19277	0.13815	0.53694	0.50339	0.39465	0.37736
ABCB9	Yes	Simple linear regression model	0.34113	0.27977	0.7431	0.75129	0.57946	0.55272
ABCC1	Yes	Simple linear regression model	0.26742	0.2151	0.62106	0.59878	0.46029	0.46178
ABCC10	No	Simple linear regression model	0.3663	0.14792	0.47206	0.48554	0.36314	0.37692
ABCC11	No	Simple linear regression model	0.2261	0.12623	1.1237	1.44831	0.80949	0.93737
ABCC12	No	Simple linear regression model	0.29806	0.11592	0.99786	1.04932	0.69786	0.81263
ABCC13	Yes	Simple linear regression model	0.34503	0.48161	1.32178	1.20273	1.00104	0.92566
ABCC2	Yes	Polynomial 4 regression model	0.53939	0.2693	2.00331	2.18256	1.39882	1.53084
ABCC3	Yes	Simple linear regression model	0.46017	0.50715	1.14529	1.09837	0.8534	0.84032
ABCC4	Yes	Simple linear regression model	0.29501	0.22698	0.95494	1.05285	0.74375	0.75457
ABCC5	Yes	Simple linear regression model	0.31365	0.16289	0.74625	0.74538	0.56885	0.58347
ABCC6	Yes	Simple linear regression model	0.42933	0.48024	1.07058	1.19793	0.79508	0.87973
ABCC6P1	Yes	Simple linear regression model	0.26337	0.31586	1.27497	1.37999	0.93848	1.0561
ABCC6P2	Yes	Simple linear regression model	0.3926	0.43773	1.00539	1.03843	0.77123	0.76581
ABCC8	Yes	Simple linear regression model	0.42503	0.3997	1.53594	1.56241	1.16389	1.13049
ABCC9	Yes	Simple linear regression model	0.34072	0.24855	1.03549	1.13404	0.78382	0.8307
ABCD1	No	Simple linear regression model	0.21287	0.13062	0.62332	0.73819	0.44425	0.54617
ABCD2	Yes	Simple linear regression model	0.58243	0.54767	0.85469	0.87331	0.67131	0.66407
ABCD3	No	Simple linear regression model	0.30628	0.12421	0.50587	0.60012	0.39244	0.44946
ABCD4	Yes	Simple linear regression model	0.26419	0.17543	0.43151	0.51588	0.33655	0.40206
ABCE1	Yes	Simple linear regression model	0.32331	0.27179	0.41412	0.40272	0.31989	0.31895
ABCF1	Yes	Simple linear regression model	0.28919	0.19157	0.40237	0.41927	0.29429	0.33176
ABCF2	Yes	Simple linear regression model	0.32489	0.27834	0.36057	0.3487	0.27324	0.27789
ABCF3	Yes	Simple linear regression model	0.26272	0.19267	0.35314	0.31516	0.26233	0.24871
ABCG1	Yes	Simple linear regression model	0.41662	0.37902	0.79126	0.82347	0.59778	0.62133
ABCG2	Yes	Simple linear regression model	0.4251	0.3038	0.97743	1.14925	0.74286	0.8816
ABCG4	No	Simple linear regression model	0.24497	0.06867	0.77317	0.97818	0.59209	0.71794
ABCG5	No	Simple linear regression model	0.21268	0.05939	0.84229	0.67599	0.58142	0.55722
ABHD1	No	Simple linear regression model	0.24946	0.06377	1.14123	1.23619	0.8991	0.97241
ABHD10	No	Simple linear regression model	0.25327	0.09854	0.40344	0.39888	0.30435	0.3117
ABHD11	Yes	Simple linear regression model	0.35486	0.25674	0.72462	0.70954	0.56702	0.53477
ABHD12	No	Simple linear regression model	0.21309	0.03166	0.52981	0.54426	0.40794	0.42097
ABHD12B	No	Simple linear regression model	0.25293	0.14338	1.17334	1.29198	0.90344	1.00939
ABHD13	No	Simple linear regression model	0.27252	0.06367	0.42957	0.49518	0.32308	0.37441
ABHD14A	Yes	Simple linear regression model	0.37051	0.18961	0.64997	0.67084	0.49185	0.5176
ABHD14B	Yes	Simple linear regression model	0.34082	0.27318	0.54339	0.6098	0.41967	0.51489
ABHD15	No	Simple linear regression model	0.2029	0.00081	0.4567	0.48617	0.34433	0.3754
ABHD2	Yes	Simple linear regression model	0.37473	0.24927	0.74159	0.82287	0.56571	0.63889
ABHD3	Yes	Simple linear regression model	0.32477	0.24428	0.5974	0.63703	0.45401	0.49938
ABHD4	Yes	Simple linear regression model	0.34765	0.1627	0.58714	0.52848	0.44487	0.41788
ABHD5	No	Simple linear regression model	0.28936	0.15691	0.42632	0.49112	0.34063	0.39747
ABHD6	Yes	Simple linear regression model	0.39579	0.2933	0.5887	0.56326	0.45199	0.45735
ABHD8	No	Simple linear regression model	0.15486	0.10192	0.61163	0.56716	0.42599	0.40599
ABI1	No	Simple linear regression model	0.25604	0.09145	0.32299	0.38461	0.24489	0.3106
ABI2	Yes	Simple linear regression model	0.38785	0.3699	0.37417	0.45256	0.29226	0.34728
ABI3	Yes	Simple linear regression model	0.54358	0.43748	0.59976	0.71723	0.46882	0.55985
ABI3BP	Yes	Simple linear regression model	0.55262	0.56941	1.15185	1.2329	0.87122	0.93835
ABL1	No	Simple linear regression model	0.22606	0.04331	0.46848	0.48285	0.34178	0.35554
ABL2	No	Simple linear regression model	0.22001	0.11097	0.49479	0.48036	0.35923	0.35483
ABLIM1	Yes	Simple linear regression model	0.34154	0.28268	0.79053	1.03287	0.60759	0.67681
ABLIM2	Yes	Simple linear regression model	0.33685	0.18009	1.12451	1.12962	0.83912	0.84626
ABLIM3	Yes	Simple linear regression model	0.41823	0.45717	1.07237	1.05269	0.83746	0.82715
ABO	Yes	Simple linear regression model	0.30904	0.35761	1.4809	1.56448	1.16491	1.18293
ABP1	Yes	Simple linear regression model	0.50492	0.48651	2.10059	2.07672	1.69326	1.59875
ABR	No	Simple linear regression model	0.28582	0.14915	0.54105	0.57086	0.4201	0.47207
ABRA	No	Simple linear regression model	0.14168	0.05333	0.68442	0.69144	0.54615	0.57328
ABT1	No	Simple linear regression model	0.20702	0.14517	0.40394	0.40007	0.30994	0.3125
ABTB1	Yes	Simple linear regression model	0.2714	0.32	0.60873	0.58636	0.44989	0.47087
ABTB2	No	Simple linear regression model	0.29057	0.07365	0.86835	1.05582	0.66773	0.83049
ACACA	No	Simple linear regression model	0.17625	0.05731	0.56831	0.59397	0.42312	0.46141
ACACB	Yes	Simple linear regression model	0.38185	0.35783	0.77375	0.94446	0.58917	0.67646
ACAD10	No	Simple linear regression model	0.24628	0.14895	0.51047	0.54851	0.39666	0.42396
ACAD11	No	Simple linear regression model	0.27415	0.08704	0.64562	0.69832	0.51072	0.53287
ACAD8	Yes	Simple linear regression model	0.41717	0.36137	0.72073	0.81149	0.55319	0.65083
ACAD9	Yes	Simple linear regression model	0.31744	0.16779	0.37509	0.33397	0.26973	0.26681
ACADL	Yes	Polynomial 4 regression model	0.62695	0.49517	1.43897	1.66243	1.07838	1.21972
ACADM	Yes	Simple linear regression model	0.18937	0.16582	0.48848	0.59494	0.36957	0.45748
ACADS	Yes	Simple linear regression model	0.33788	0.27259	0.64967	0.6908	0.49129	0.52068
ACADSB	Yes	Simple linear regression model	0.43719	0.28605	0.6763	0.91017	0.51748	0.66684
ACADVL	Yes	Simple linear regression model	0.31553	0.25044	0.52141	0.61766	0.39785	0.49533
ACAN	No	Simple linear regression model	0.31841	0.13187	1.4855	1.57934	1.18137	1.2458
ACAP1	Yes	Simple linear regression model	0.6875	0.72148	0.73616	0.6516	0.54268	0.51162
ACAP2	No	Simple linear regression model	0.28233	0.15489	0.49481	0.49925	0.3641	0.37854
ACAP3	Yes	Simple linear regression model	0.33092	0.27529	0.72379	0.69393	0.57225	0.5492
ACAT1	Yes	Simple linear regression model	0.35071	0.31832	0.58475	0.59021	0.45581	0.45242
ACAT2	Yes	Simple linear regression model	0.3226	0.20604	0.61306	0.64563	0.47772	0.50459
ACBD3	Yes	Simple linear regression model	0.20637	0.20083	0.44379	0.43233	0.34065	0.34293
ACBD4	Yes	Simple linear regression model	0.31846	0.39704	0.61156	0.59409	0.47689	0.45261
ACBD5	Yes	Simple linear regression model	0.33072	0.28517	0.44669	0.47755	0.34682	0.37166
ACBD6	No	Simple linear regression model	0.27728	0.10598	0.41676	0.50322	0.32658	0.39084
ACBD7	Yes	Simple linear regression model	0.34748	0.28712	1.06952	1.32283	0.84853	1.1012
ACCN1	No	Simple linear regression model	0.1349	0.01916	1.0899	1.07322	0.7457	0.79854
ACCN2	Yes	Simple linear regression model	0.30909	0.20891	1.11369	1.20618	0.87628	0.99118
ACCN3	Yes	Simple linear regression model	0.34619	0.40306	1.33341	1.37946	1.09346	1.07898
ACCN4	No	Simple linear regression model	0.21862	0.085	1.03983	1.23662	0.78052	0.92795
ACCN5	No	Simple linear regression model	0.17405	0.02143	0.43924	0.38103	0.29423	0.28207
ACCS	Yes	Simple linear regression model	0.31543	0.21563	0.91241	0.99979	0.70999	0.75594
ACE	Yes	Simple linear regression model	0.44166	0.39286	0.81823	0.86273	0.65112	0.68687
ACE2	Yes	Simple linear regression model	0.36722	0.2922	1.56231	1.74453	1.25992	1.35458
ACER1	No	Simple linear regression model	0.12453	0.03848	0.47501	0.50284	0.35731	0.39958
ACER3	No	Simple linear regression model	0.22775	0.10748	0.51829	0.58076	0.40652	0.4408
ACHE	Yes	Simple linear regression model	0.40378	0.2853	1.57386	1.82726	1.25249	1.49009
ACIN1	Yes	Simple linear regression model	0.29434	0.24664	0.43447	0.40653	0.32947	0.29504
ACLY	Yes	Simple linear regression model	0.31785	0.32597	0.42147	0.54697	0.31993	0.38512
ACMSD	Yes	Simple linear regression model	0.27516	0.30155	1.9431	1.7386	1.46453	1.35892
ACN9	Yes	Simple linear regression model	0.22473	0.26973	0.64429	0.59808	0.47031	0.43181
ACO1	Yes	Simple linear regression model	0.22676	0.17725	0.62946	0.65417	0.47303	0.50993
ACO2	No	Simple linear regression model	0.22007	0.08769	0.3941	0.44144	0.29515	0.33292
ACOT1	No	Simple linear regression model	0.2588	0.14023	0.61331	0.72368	0.49249	0.5708
ACOT11	Yes	Simple linear regression model	0.33491	0.18375	0.91593	0.9478	0.71543	0.71876
ACOT13	No	Simple linear regression model	0.3473	0.10162	0.5092	0.56919	0.38056	0.43166
ACOT2	No	Simple linear regression model	0.19245	0.12819	0.57156	0.7094	0.4557	0.51533
ACOT4	No	Simple linear regression model	0.25926	0.1005	0.75316	0.83669	0.59282	0.6375
ACOT6	No	Simple linear regression model	0.12433	0.00441	0.82804	0.82607	0.65416	0.67971
ACOT7	Yes	Simple linear regression model	0.32733	0.33641	0.59548	0.69126	0.4562	0.53931
ACOT8	Yes	Simple linear regression model	0.16388	0.17614	0.48834	0.45231	0.37871	0.35729
ACOT9	No	Simple linear regression model	0.26831	0.10706	0.38998	0.44445	0.30798	0.34041
ACOX1	Yes	Simple linear regression model	0.23762	0.23029	0.4301	0.43782	0.32535	0.32613
ACOX2	Yes	Simple linear regression model	0.44354	0.32969	0.96626	1.09354	0.71829	0.79042
ACOX3	No	Simple linear regression model	0.19125	0.1585	0.51037	0.50954	0.38294	0.40352
ACOXL	Yes	Simple linear regression model	0.54843	0.60024	1.33785	1.23188	1.04076	0.95144
ACP1	Yes	Simple linear regression model	0.35634	0.32131	0.34729	0.35906	0.26592	0.26012
ACP2	No	Simple linear regression model	0.23045	0.1449	0.40133	0.47166	0.31247	0.37045
ACP5	Yes	Simple linear regression model	0.4681	0.39715	0.76032	0.87355	0.59942	0.72112
ACP6	Yes	Simple linear regression model	0.27138	0.2087	0.69146	0.65136	0.53786	0.53182
ACPL2	No	Simple linear regression model	0.31051	0.13362	0.55131	0.67832	0.41233	0.47726
ACPP	Yes	Simple linear regression model	0.24343	0.20923	0.92269	0.83674	0.69189	0.67561
ACR	No	Simple linear regression model	0.30564	0.1104	0.84854	0.91555	0.67132	0.70859
ACRBP	No	Simple linear regression model	0.20512	0.11309	0.92022	0.99775	0.71421	0.75359
ACRC	No	Simple linear regression model	0.3099	0.07646	1.03896	1.30929	0.77724	0.98578
ACRV1	Yes	Simple linear regression model	0.2839	0.30822	0.85937	0.88867	0.65103	0.67171
ACSBG1	Yes	Simple linear regression model	0.33962	0.25095	1.13462	1.3266	0.85776	1.03082
ACSBG2	No	Simple linear regression model	0.21105	0.00327	0.64708	1.19842	0.52089	0.78474
ACSF2	Yes	Simple linear regression model	0.34275	0.25944	0.7382	0.75404	0.56893	0.59022
ACSF3	Yes	Simple linear regression model	0.20689	0.33329	0.50642	0.41803	0.3516	0.32787
ACSL1	Yes	Simple linear regression model	0.31077	0.21783	0.6944	0.81106	0.54541	0.65251
ACSL3	Yes	Simple linear regression model	0.43496	0.33098	0.47738	0.44657	0.37796	0.34644
ACSL4	No	Simple linear regression model	0.29346	0.14306	0.82354	0.90364	0.61682	0.67064
ACSL5	Yes	Polynomial 4 regression model	0.53049	0.55079	0.8776	1.01156	0.6661	0.81145
ACSL6	Yes	Simple linear regression model	0.31007	0.16356	1.21617	1.35782	0.89003	1.04824
ACSM1	Yes	Simple linear regression model	0.35529	0.39743	1.24949	1.14776	0.9899	0.95898
ACSM2A	No	Simple linear regression model	0.07567	0.06705	0.57377	0.61507	0.34347	0.38939
ACSM2B	No	Simple linear regression model	0.02709	0.00629	0.64578	0.59552	0.29717	0.33173
ACSM3	Yes	Simple linear regression model	0.45349	0.56888	1.17107	1.06836	0.88536	0.8156
ACSM5	Yes	Simple linear regression model	0.42611	0.30034	1.17782	1.33648	0.9392	1.04167
ACSS1	Yes	Simple linear regression model	0.47538	0.44592	0.82754	0.90496	0.63081	0.69941
ACSS2	Yes	Simple linear regression model	0.30019	0.2843	0.63997	0.68234	0.49187	0.53409
ACSS3	Yes	Simple linear regression model	0.45096	0.40312	1.12445	1.26324	0.85155	0.94206
ACTA2	Yes	Simple linear regression model	0.51442	0.29763	0.76978	0.86292	0.5943	0.63898
ACTB	Yes	Simple linear regression model	0.38264	0.32352	0.37115	0.42848	0.29243	0.35518
ACTBL2	Yes	Simple linear regression model	0.43466	0.33177	1.19445	1.32102	0.9425	1.02105
ACTC1	No	Simple linear regression model	0.17069	0.12721	1.29609	1.25349	0.95489	0.99542
ACTG1	Yes	Simple linear regression model	0.28422	0.2352	0.42828	0.45162	0.33081	0.36301
ACTG2	Yes	Simple linear regression model	0.44241	0.31363	1.21443	1.28419	0.93964	1.01659
ACTL6A	Yes	Simple linear regression model	0.4076	0.45724	0.49085	0.4386	0.36867	0.33365
ACTL8	No	Simple linear regression model	0.23852	0.08445	1.68345	1.50038	1.15126	1.12147
ACTL9	No	Simple linear regression model	0.11094	0.11336	0.47773	0.41224	0.22555	0.22111
ACTN1	Yes	Simple linear regression model	0.41587	0.28871	0.57041	0.63059	0.42878	0.48389
ACTN2	Yes	Simple linear regression model	0.55641	0.40544	1.12093	1.3326	0.84954	0.93514
ACTN3	No	Simple linear regression model	0.11004	0.13787	0.94028	0.75845	0.61192	0.6109
ACTN4	Yes	Simple linear regression model	0.3318	0.2017	0.48577	0.53897	0.36361	0.39524
ACTR10	No	Simple linear regression model	0.18282	0.09314	0.3879	0.3725	0.288	0.27829
ACTR1A	Yes	Simple linear regression model	0.27101	0.21736	0.28907	0.29387	0.22325	0.23992
ACTR1B	No	Simple linear regression model	0.17624	0.0897	0.399	0.47075	0.29741	0.33493
ACTR2	No	Simple linear regression model	0.29893	0.07288	0.35818	0.37948	0.28261	0.29081
ACTR3	Yes	Simple linear regression model	0.35424	0.31714	0.39597	0.35678	0.30809	0.27785
ACTR3B	Yes	Simple linear regression model	0.26215	0.31731	0.58006	0.65062	0.44513	0.49991
ACTR3C	No	Simple linear regression model	0.25753	0.11136	0.83039	0.83909	0.63635	0.67246
ACTR5	Yes	Simple linear regression model	0.34149	0.24215	0.42062	0.45623	0.3308	0.34815
ACTR6	Yes	Simple linear regression model	0.32279	0.27961	0.44804	0.41422	0.34013	0.3113
ACTR8	No	Simple linear regression model	0.11448	0.02964	0.33794	0.3776	0.25144	0.30858
ACTRT2	No	Simple linear regression model	0.04141	0.01799	0.28947	0.12385	0.07495	0.06146
ACVR1	Yes	Simple linear regression model	0.33704	0.29406	0.40357	0.47193	0.32127	0.36792
ACVR1B	Yes	Simple linear regression model	0.33198	0.21701	0.66412	0.63015	0.49157	0.49575
ACVR1C	No	Simple linear regression model	0.24956	0.06337	1.20487	1.37275	0.9375	1.06683
ACVR2A	Yes	Simple linear regression model	0.25086	0.2042	0.47918	0.53439	0.37327	0.42468
ACVR2B	Yes	Simple linear regression model	0.26517	0.30971	0.61085	0.64743	0.46017	0.51236
ACVRL1	Yes	Polynomial 4 regression model	0.68059	0.56178	0.56102	0.68699	0.42879	0.51778
ACY1	Yes	Simple linear regression model	0.27666	0.19101	0.63289	0.6615	0.49641	0.53439
ACY3	Yes	Simple linear regression model	0.50271	0.45289	1.29705	1.42234	1.03487	1.0893
ACYP1	Yes	Simple linear regression model	0.29732	0.33873	0.71954	0.80804	0.55066	0.62537
ACYP2	Yes	Simple linear regression model	0.31355	0.22365	0.57082	0.67712	0.43996	0.52624
ACAA1	Yes	Simple linear regression model	0.36405	0.4464	0.47909	0.40789	0.37395	0.31816
ACAA2	Yes	Simple linear regression model	0.33233	0.33832	0.64807	0.59701	0.48245	0.46876
ADA	Yes	Simple linear regression model	0.50813	0.32554	0.75263	0.88028	0.57538	0.66189
ADAL	No	Simple linear regression model	0.3376	0.10464	0.56273	0.62148	0.43347	0.461
ADAM10	No	Simple linear regression model	0.25369	0.13433	0.60454	0.58383	0.4479	0.45408
ADAM11	Yes	Simple linear regression model	0.31429	0.16029	0.99324	1.2239	0.72682	0.94127
ADAM12	Yes	Simple linear regression model	0.55782	0.37673	1.26197	1.40026	0.98604	1.09412
ADAM15	Yes	Simple linear regression model	0.31047	0.28417	0.62108	0.62496	0.48301	0.49088
ADAM17	Yes	Simple linear regression model	0.37632	0.29948	0.51543	0.49968	0.38876	0.38758
ADAM19	Yes	Simple linear regression model	0.50662	0.42521	0.77446	0.88769	0.57879	0.64432
ADAM2	Yes	Simple linear regression model	0.25446	0.26865	0.88927	1.04336	0.53599	0.59182
ADAM20	No	Simple linear regression model	0.14876	0.05019	0.66603	0.6717	0.54187	0.54723
ADAM21	No	Simple linear regression model	0.19555	0.04046	1.07892	1.07976	0.8214	0.87075
ADAM22	No	Simple linear regression model	0.33539	0.1572	1.19801	1.57136	0.95626	1.28241
ADAM23	Yes	Simple linear regression model	0.28873	0.23175	1.39647	1.55195	1.0394	1.18254
ADAM28	Yes	Simple linear regression model	0.41262	0.32559	1.10012	1.33821	0.86984	1.04477
ADAM29	No	Simple linear regression model	0.26499	0.06659	1.05163	1.19122	0.7919	0.86589
ADAM32	No	Simple linear regression model	0.29979	0.07298	1.13391	1.25222	0.86652	0.97729
ADAM33	Yes	Simple linear regression model	0.38559	0.31121	1.25155	1.4588	0.93595	1.06849
ADAM6	Yes	Simple linear regression model	0.6079	0.5498	1.26041	1.30604	0.94301	1.01929
ADAM8	Yes	Simple linear regression model	0.48323	0.42002	0.93321	0.94647	0.71632	0.69251
ADAM9	Yes	Simple linear regression model	0.30501	0.20449	0.74352	0.71274	0.57935	0.53328
ADAMDEC1	Yes	Simple linear regression model	0.53088	0.42998	1.49954	1.78083	1.17147	1.39836
ADAMTS1	Yes	Simple linear regression model	0.38707	0.29063	1.0192	1.07532	0.83589	0.80428
ADAMTS10	Yes	Simple linear regression model	0.18348	0.28351	1.09121	1.14093	0.85027	0.89802
ADAMTS12	Yes	Simple linear regression model	0.3674	0.1744	1.32753	1.38714	1.06235	1.08026
ADAMTS13	Yes	Simple linear regression model	0.34154	0.29449	1.13619	1.11772	0.9007	0.86428
ADAMTS14	Yes	Simple linear regression model	0.3363	0.24517	1.21289	1.30418	0.9462	1.07447
ADAMTS15	Yes	Simple linear regression model	0.30466	0.33846	1.33978	1.3684	1.05032	1.03579
ADAMTS16	Yes	Simple linear regression model	0.31314	0.21596	1.63995	1.68179	1.26919	1.25244
ADAMTS17	Yes	Simple linear regression model	0.48931	0.45431	0.96258	1.04223	0.72892	0.81987
ADAMTS18	Yes	Simple linear regression model	0.37892	0.37709	1.29204	1.30029	0.9969	0.99137
ADAMTS19	No	Simple linear regression model	0.16258	0.10248	1.34625	1.41951	0.78772	0.88776
ADAMTS2	Yes	Simple linear regression model	0.3785	0.21307	1.06814	1.2419	0.83878	0.92527
ADAMTS20	Yes	Polynomial 4 regression model	0.48454	0.48945	1.20138	1.20703	0.80279	0.74219
ADAMTS3	Yes	Simple linear regression model	0.31704	0.32473	1.17921	1.08357	0.90865	0.8878
ADAMTS4	Yes	Simple linear regression model	0.35578	0.27621	1.3719	1.39643	1.07507	1.07925
ADAMTS5	Yes	Simple linear regression model	0.38244	0.19284	1.14097	1.08828	0.90503	0.81312
ADAMTS6	Yes	Simple linear regression model	0.32996	0.28525	0.95156	1.11922	0.72723	0.81855
ADAMTS7	No	Simple linear regression model	0.31012	0.13303	0.98847	1.02711	0.76251	0.79954
ADAMTS8	Yes	Simple linear regression model	0.66211	0.6697	1.29314	1.40303	1.03429	1.11561
ADAMTS9	No	Simple linear regression model	0.28617	0.15071	1.01219	1.04458	0.80211	0.80313
ADAMTSL1	Yes	Simple linear regression model	0.36098	0.19007	1.1999	1.47615	0.92496	1.11043
ADAMTSL2	Yes	Simple linear regression model	0.29973	0.40713	0.99729	0.95688	0.77113	0.76307
ADAMTSL3	Yes	Simple linear regression model	0.50548	0.56693	1.12997	1.06691	0.85695	0.84811
ADAMTSL4	Yes	Simple linear regression model	0.38007	0.37917	1.0448	1.05693	0.74534	0.8049
ADAMTSL5	Yes	Simple linear regression model	0.41527	0.40569	1.16598	1.39137	0.92654	0.99057
ADAP1	Yes	Simple linear regression model	0.38261	0.24294	0.79835	0.96324	0.60147	0.71296
ADAP2	Yes	Simple linear regression model	0.40414	0.34309	0.63706	0.69266	0.49006	0.50822
ADAR	No	Simple linear regression model	0.23803	0.1023	0.43192	0.44146	0.33249	0.34029
ADARB1	Yes	Simple linear regression model	0.48379	0.39213	0.67568	0.67298	0.50982	0.48789
ADARB2	Yes	Simple linear regression model	0.33978	0.38561	1.16068	1.20425	0.92708	0.95314
ADAT1	No	Simple linear regression model	0.16263	0.03024	0.58262	0.63158	0.44004	0.45719
ADAT2	No	Simple linear regression model	0.27788	0.15208	0.74641	0.83531	0.5889	0.63299
ADAT3	No	Simple linear regression model	0.19282	0.05727	0.82938	0.88369	0.61511	0.69395
ADC	Yes	Simple linear regression model	0.4235	0.43879	0.79099	0.84474	0.61789	0.69062
ADCK1	Yes	Simple linear regression model	0.28868	0.16132	0.52763	0.53995	0.40564	0.43536
ADCK2	No	Simple linear regression model	0.29003	0.07057	0.44916	0.45459	0.34563	0.34744
ADCK4	No	Simple linear regression model	0.27257	0.09173	0.47862	0.61351	0.3725	0.47615
ADCK5	Yes	Simple linear regression model	0.31593	0.23887	0.90076	0.88571	0.67987	0.66885
ADCY1	Yes	Simple linear regression model	0.25804	0.20164	1.17913	1.5535	0.90778	1.17095
ADCY10	No	Simple linear regression model	0.19861	0.05299	0.81543	0.86179	0.60291	0.6611
ADCY2	No	Simple linear regression model	0.31359	0.1497	1.49274	1.62946	1.09847	1.27823
ADCY3	Yes	Simple linear regression model	0.2927	0.3138	0.6182	0.61818	0.46215	0.46621
ADCY4	Yes	Simple linear regression model	0.50686	0.45854	0.74018	0.73814	0.57407	0.58254
ADCY5	Yes	Simple linear regression model	0.38653	0.33856	1.57309	1.66406	1.19145	1.28829
ADCY6	No	Simple linear regression model	0.23264	0.15206	0.62493	0.63297	0.46383	0.50426
ADCY7	Yes	Simple linear regression model	0.36967	0.28155	0.69532	0.76603	0.53916	0.56134
ADCY8	Yes	Polynomial 4 regression model	0.54665	0.22004	1.23982	1.75408	0.81794	1.1169
ADCY9	Yes	Simple linear regression model	0.49465	0.32085	0.69024	0.78048	0.5144	0.60062
ADCYAP1	No	Simple linear regression model	0.17829	0.1542	1.71059	1.80288	1.30833	1.43096
ADCYAP1R1	Yes	Simple linear regression model	0.34272	0.25714	0.7257	0.73699	0.56584	0.58282
ADD1	Yes	Simple linear regression model	0.36859	0.18126	0.32007	0.35631	0.24024	0.26772
ADD2	Yes	Simple linear regression model	0.26068	0.16993	1.47129	1.67972	1.08981	1.20588
ADD3	Yes	Simple linear regression model	0.26912	0.18764	0.88764	0.91327	0.66984	0.72782
ADH1A	Yes	Simple linear regression model	0.60001	0.53312	1.17561	1.25042	0.91443	0.98158
ADH1B	Yes	Polynomial 4 regression model	0.6436	0.48695	1.80404	2.14636	1.32315	1.50637
ADH1C	Yes	Simple linear regression model	0.39279	0.28927	2.27319	2.52483	1.81938	2.0904
ADH4	Yes	Polynomial 4 regression model	0.34488	0.26819	1.34509	1.08874	0.83345	0.75688
ADH5	No	Simple linear regression model	0.23999	0.12471	0.44049	0.49044	0.32367	0.38374
ADH6	Yes	Simple linear regression model	0.36516	0.24919	1.84461	2.06584	1.4691	1.63895
ADH7	Yes	Simple linear regression model	0.35819	0.17583	1.88564	1.97683	1.43658	1.54707
ADHFE1	Yes	Simple linear regression model	0.37428	0.40044	1.19484	1.07643	0.92554	0.81416
ADI1	Yes	Simple linear regression model	0.29358	0.19135	0.55784	0.60164	0.40606	0.4471
ADIPOQ	No	Simple linear regression model	0.02643	0.01685	0.97883	1.03687	0.42928	0.4589
ADIPOR1	No	Simple linear regression model	0.29902	0.15112	0.34854	0.39193	0.26583	0.30952
ADIPOR2	Yes	Simple linear regression model	0.36655	0.34409	0.44463	0.51323	0.33849	0.39177
ADK	Yes	Simple linear regression model	0.3822	0.25322	0.61771	0.63355	0.48224	0.48842
ADM	Yes	Simple linear regression model	0.32092	0.26258	1.25339	1.11253	0.99741	0.87079
ADM2	Yes	Polynomial 4 regression model	0.46008	0.38625	1.02487	1.22336	0.80243	0.87259
ADNP	Yes	Simple linear regression model	0.27237	0.32122	0.38457	0.39349	0.30312	0.30606
ADNP2	No	Simple linear regression model	0.13378	0.07338	0.47031	0.49288	0.3447	0.38803
ADO	No	Simple linear regression model	0.12867	0.06179	0.34604	0.41891	0.26596	0.32531
ADORA1	Yes	Simple linear regression model	0.47416	0.37115	1.38573	1.49056	1.091	1.15758
ADORA2A	Yes	Simple linear regression model	0.37495	0.25068	0.61932	0.77512	0.46558	0.59009
ADORA2B	Yes	Simple linear regression model	0.33738	0.3522	0.89682	0.82653	0.70856	0.65216
ADORA3	No	Simple linear regression model	0.3395	0.1221	0.99646	1.20006	0.79986	0.97354
ADPGK	Yes	Simple linear regression model	0.20176	0.30421	0.35807	0.36054	0.26965	0.28618
ADPRH	Yes	Simple linear regression model	0.48893	0.45764	0.5613	0.66015	0.44276	0.50648
ADPRHL1	No	Simple linear regression model	0.22323	0.12126	1.06219	1.07676	0.79568	0.85214
ADPRHL2	No	Simple linear regression model	0.29061	0.10745	0.39928	0.38665	0.31171	0.31228
ADRA1A	Yes	Simple linear regression model	0.53271	0.52917	1.03786	1.06581	0.76982	0.82885
ADRA1B	No	Simple linear regression model	0.24137	0.12277	1.37521	1.49869	1.07199	1.14001
ADRA1D	Yes	Simple linear regression model	0.40122	0.59943	1.14812	0.8391	0.82566	0.65186
ADRA2A	Yes	Simple linear regression model	0.34415	0.28962	1.59287	1.92948	1.17379	1.50583
ADRA2B	Yes	Simple linear regression model	0.24305	0.16574	1.19821	1.3217	0.87846	0.97132
ADRA2C	Yes	Simple linear regression model	0.29638	0.41929	1.43156	1.26241	1.04629	0.95483
ADRB1	Yes	Simple linear regression model	0.42017	0.32362	1.62517	1.55131	1.22576	1.11654
ADRB2	Yes	Simple linear regression model	0.56669	0.52752	1.05867	1.03067	0.82266	0.79508
ADRB3	Yes	Simple linear regression model	0.31304	0.2764	1.11525	1.04236	0.86738	0.81284
ADRBK1	Yes	Simple linear regression model	0.21613	0.25719	0.45257	0.41981	0.33243	0.30478
ADRBK2	Yes	Simple linear regression model	0.33954	0.38094	0.71687	0.83446	0.54338	0.59567
ADRM1	No	Simple linear regression model	0.23443	0.09551	0.50041	0.57196	0.35876	0.41137
ADSL	Yes	Simple linear regression model	0.18177	0.19689	0.48366	0.49804	0.35835	0.38828
ADSS	Yes	Simple linear regression model	0.31829	0.22359	0.39225	0.37776	0.30325	0.2821
ADSSL1	Yes	Simple linear regression model	0.35842	0.28276	1.02633	1.1904	0.79794	0.91704
AEBP1	Yes	Simple linear regression model	0.50968	0.37081	0.85532	0.92268	0.68505	0.7277
AEBP2	Yes	Simple linear regression model	0.1974	0.21235	0.49383	0.49906	0.37612	0.38198
AEN	No	Simple linear regression model	0.31699	0.15768	0.52624	0.51643	0.41225	0.42384
AES	Yes	Simple linear regression model	0.25632	0.30537	0.44837	0.494	0.3418	0.37106
AFAP1	No	Simple linear regression model	0.30217	0.05133	0.58066	0.65716	0.44986	0.50097
AFAP1L1	Yes	Simple linear regression model	0.4884	0.45003	0.69237	0.69916	0.53567	0.54407
AFAP1L2	Yes	Simple linear regression model	0.35469	0.2352	0.99511	1.25416	0.79335	1.00943
AFARP1	No	Simple linear regression model	0.18224	0.10453	0.9333	1.06398	0.73779	0.87114
AFF1	No	Simple linear regression model	0.15467	0.03882	0.53275	0.55165	0.40503	0.41516
AFF2	Yes	Simple linear regression model	0.27255	0.24809	1.6726	1.49961	1.22574	1.1471
AFF3	Yes	Simple linear regression model	0.60102	0.33525	1.24742	1.51695	0.97391	1.14977
AFF4	No	Simple linear regression model	0.22232	0.09424	0.47678	0.50445	0.36349	0.39759
AFG3L1	Yes	Simple linear regression model	0.3247	0.30327	0.67957	0.66792	0.5116	0.4949
AFG3L2	Yes	Simple linear regression model	0.23835	0.32588	0.44322	0.42678	0.33446	0.34161
AFMID	Yes	Simple linear regression model	0.19195	0.18816	0.58501	0.52815	0.43678	0.40666
AFP	No	Simple linear regression model	0.07457	0.01899	1.44918	1.2761	0.81793	0.83396
AFTPH	No	Simple linear regression model	0.23066	0.15996	0.34107	0.33388	0.25769	0.25827
AG2	Yes	Simple linear regression model	0.34846	0.29255	1.05101	1.20351	0.82138	0.89653
AGA	No	Simple linear regression model	0.37395	0.12024	0.63743	0.66057	0.48601	0.51021
AGAP1	No	Simple linear regression model	0.26634	0.11051	0.60519	0.60306	0.4681	0.48222
AGAP11	Yes	Simple linear regression model	0.43091	0.36079	1.07066	1.056	0.8323	0.80292
AGAP2	Yes	Simple linear regression model	0.4993	0.54174	0.76197	0.67317	0.57062	0.52593
AGAP3	No	Simple linear regression model	0.27943	0.05491	0.4997	0.50567	0.3719	0.41157
AGAP4	Yes	Simple linear regression model	0.29824	0.39134	0.74188	0.67554	0.58265	0.53705
AGAP5	No	Simple linear regression model	0.27436	0.1211	0.78818	0.86632	0.62537	0.67775
AGAP6	Yes	Simple linear regression model	0.32263	0.32818	0.7991	0.72763	0.62533	0.57622
AGAP7	No	Simple linear regression model	0.21698	0.08135	0.94018	1.06081	0.72664	0.76729
AGAP8	No	Simple linear regression model	0.25308	0.13948	1.11771	1.0685	0.90221	0.86868
AGBL1	Yes	Simple linear regression model	0.56489	0.65585	0.84015	0.84071	0.65365	0.66428
AGBL2	Yes	Simple linear regression model	0.34774	0.23551	1.28053	1.43133	0.99067	1.15782
AGBL3	No	Simple linear regression model	0.20375	0.09445	0.84633	0.90685	0.63579	0.75603
AGBL4	Yes	Simple linear regression model	0.28093	0.25283	1.23166	1.26852	0.98904	1.05354
AGBL5	Yes	Simple linear regression model	0.23748	0.19764	0.47647	0.51002	0.3661	0.40221
AGER	Yes	Simple linear regression model	0.67996	0.69515	1.56518	1.63661	1.24542	1.25313
AGFG1	Yes	Simple linear regression model	0.39881	0.2173	0.40746	0.43754	0.31672	0.34089
AGFG2	Yes	Simple linear regression model	0.30717	0.2712	0.60828	0.5611	0.45551	0.42607
AGGF1	Yes	Simple linear regression model	0.25256	0.20467	0.35751	0.36908	0.27757	0.30144
AGK	Yes	Simple linear regression model	0.3106	0.19626	0.3797	0.38415	0.2879	0.27895
AGL	No	Simple linear regression model	0.27356	0.1468	0.56516	0.75544	0.42484	0.54793
AGMAT	Yes	Simple linear regression model	0.43498	0.3354	1.06709	1.08551	0.8472	0.8405
AGPAT1	No	Simple linear regression model	0.18068	0.10937	0.3748	0.38293	0.28765	0.31488
AGPAT2	Yes	Simple linear regression model	0.30553	0.25958	0.77866	0.91379	0.59803	0.71446
AGPAT3	No	Simple linear regression model	0.15832	0.12008	0.438	0.47758	0.32846	0.35241
AGPAT4	Yes	Simple linear regression model	0.4371	0.33524	0.73915	0.87312	0.58258	0.68226
AGPAT5	Yes	Simple linear regression model	0.30408	0.31007	0.61688	0.60673	0.46396	0.47907
AGPAT6	Yes	Simple linear regression model	0.25536	0.1776	0.61571	0.51271	0.45437	0.37386
AGPAT9	Yes	Simple linear regression model	0.46437	0.39118	0.9754	0.98571	0.76557	0.76727
AGPHD1	Yes	Simple linear regression model	0.36234	0.28625	0.75822	0.82944	0.54801	0.65228
AGPS	No	Simple linear regression model	0.2919	0.15485	0.40566	0.38556	0.31423	0.31273
AGR2	Yes	Polynomial 4 regression model	0.40943	0.30501	1.51529	1.68602	1.11802	1.22888
AGR3	Yes	Polynomial 4 regression model	0.42071	0.44065	1.9865	2.16666	1.4629	1.52718
AGRN	Yes	Simple linear regression model	0.27956	0.32498	0.797	0.81444	0.57688	0.65266
AGRP	Yes	Simple linear regression model	0.44312	0.2355	1.17755	1.37073	0.93225	1.13969
AGT	Yes	Simple linear regression model	0.29682	0.2142	1.80526	2.00195	1.37712	1.57816
AGTPBP1	Yes	Simple linear regression model	0.31575	0.23352	0.52612	0.57796	0.41236	0.42611
AGTR1	Yes	Simple linear regression model	0.39833	0.41643	1.35674	1.34754	1.00524	1.02784
AGTR2	Yes	Polynomial 4 regression model	0.47768	0.60896	2.16528	2.02137	1.75305	1.69524
AGTRAP	Yes	Simple linear regression model	0.35278	0.25423	0.52463	0.59393	0.40034	0.43867
AGXT	No	Simple linear regression model	0.11962	0.08582	1.1489	0.78186	0.65333	0.51044
AGXT2L1	Yes	Simple linear regression model	0.52568	0.38457	1.80557	1.85292	1.28523	1.2137
AGXT2L2	Yes	Simple linear regression model	0.36244	0.4525	0.54481	0.5106	0.42129	0.4005
AHCTF1	Yes	Simple linear regression model	0.2705	0.22647	0.40162	0.41723	0.31903	0.32247
AHCY	Yes	Simple linear regression model	0.27041	0.28972	0.52883	0.52619	0.39833	0.42356
AHCYL1	No	Simple linear regression model	0.24206	0.09018	0.38122	0.43352	0.29032	0.35104
AHCYL2	Yes	Simple linear regression model	0.50343	0.47663	0.98481	0.98333	0.77605	0.76751
AHDC1	Yes	Simple linear regression model	0.34696	0.23904	0.63351	0.68047	0.48433	0.54393
AHI1	No	Simple linear regression model	0.20302	0.04322	0.54905	0.66127	0.42457	0.49556
AHNAK	Yes	Simple linear regression model	0.48679	0.40525	0.89501	0.92193	0.67349	0.69448
AHNAK2	Yes	Simple linear regression model	0.43275	0.44151	1.48535	1.43607	1.17312	1.10787
AHR	Yes	Simple linear regression model	0.40575	0.36228	0.76779	0.84308	0.5958	0.6286
AHRR	No	Simple linear regression model	0.29385	0.03409	1.34884	1.51572	1.03385	1.22304
AHSA1	No	Simple linear regression model	0.2294	0.1452	0.43125	0.44922	0.32337	0.3512
AHSA2	Yes	Simple linear regression model	0.3456	0.39634	0.94351	0.96725	0.76016	0.76053
AHSG	No	Simple linear regression model	0.26791	0.14614	1.11807	0.98146	0.77799	0.7296
AHSP	No	Simple linear regression model	0.11868	0.07444	0.60441	0.6052	0.42887	0.44405
AICDA	Yes	Simple linear regression model	0.3164	0.37574	1.10001	1.09204	0.81171	0.88423
AIDA	No	Simple linear regression model	0.19384	0.04276	0.41388	0.45585	0.32221	0.3518
AIF1	Yes	Simple linear regression model	0.54937	0.42761	0.75024	0.82653	0.58733	0.61727
AIF1L	No	Simple linear regression model	0.28564	0.10635	1.12763	1.17302	0.87925	0.87622
AIFM1	Yes	Simple linear regression model	0.33767	0.17183	0.42469	0.47527	0.32549	0.32359
AIFM2	No	Simple linear regression model	0.4691	0.11482	0.58712	0.70177	0.4492	0.53161
AIFM3	Yes	Simple linear regression model	0.26677	0.28159	1.28202	1.21518	0.97281	1.01581
AIG1	No	Simple linear regression model	0.24782	0.12887	0.51386	0.56955	0.4052	0.47117
AIM1	Yes	Simple linear regression model	0.59936	0.61384	0.81081	0.74785	0.63073	0.58945
AIM1L	Yes	Simple linear regression model	0.43901	0.29718	1.4896	1.7018	1.17822	1.30524
AIM2	Yes	Simple linear regression model	0.52104	0.54548	1.4293	1.40054	1.07073	1.10386
AIMP1	No	Simple linear regression model	0.21583	0.14982	0.32447	0.30557	0.2427	0.25322
AIMP2	Yes	Simple linear regression model	0.36006	0.24145	0.50622	0.58006	0.38972	0.44426
AIP	No	Simple linear regression model	0.18138	0.05642	0.47309	0.53863	0.34881	0.41049
AIRE	No	Simple linear regression model	0.15505	0.09292	0.61014	0.67826	0.47998	0.49926
AJAP1	Yes	Simple linear regression model	0.25883	0.33174	1.17616	1.05829	0.83772	0.84879
AK1	Yes	Simple linear regression model	0.54399	0.44162	0.6968	0.74537	0.54511	0.57843
AK2	Yes	Simple linear regression model	0.28669	0.26181	0.47065	0.45143	0.36846	0.35786
AK3	No	Simple linear regression model	0.25366	0.14962	0.46555	0.51618	0.34897	0.4072
AK3L1	Yes	Simple linear regression model	0.39258	0.25506	1.38817	1.55775	1.11629	1.22268
AK5	No	Simple linear regression model	0.2101	0.10217	1.39924	1.52608	0.9834	1.15889
AK7	Yes	Simple linear regression model	0.25336	0.21661	1.37554	1.58858	1.09456	1.29603
AKAP1	Yes	Simple linear regression model	0.37039	0.29362	0.48305	0.5116	0.36091	0.41742
AKAP10	No	Simple linear regression model	0.13849	0.02715	0.46932	0.48354	0.34827	0.35458
AKAP11	Yes	Simple linear regression model	0.31637	0.21712	0.47177	0.45467	0.36919	0.33051
AKAP12	Yes	Simple linear regression model	0.4397	0.2576	1.18892	1.47635	0.90018	1.08554
AKAP13	Yes	Simple linear regression model	0.38512	0.45242	0.63113	0.58545	0.46941	0.45601
AKAP14	Yes	Simple linear regression model	0.31175	0.24873	1.77339	1.91222	1.40339	1.5917
AKAP2	Yes	Simple linear regression model	0.44043	0.27751	0.97113	1.09097	0.72679	0.83484
AKAP3	Yes	Simple linear regression model	0.27202	0.16442	1.13473	1.11456	0.84573	0.87733
AKAP5	No	Simple linear regression model	0.3313	0.10041	0.8018	0.97595	0.62815	0.72955
AKAP6	No	Simple linear regression model	0.34855	0.06178	1.01509	1.33302	0.76314	0.97922
AKAP7	Yes	Simple linear regression model	0.38994	0.35199	0.68812	0.71864	0.51929	0.54861
AKAP8	No	Simple linear regression model	0.25143	0.09682	0.29735	0.29906	0.22956	0.22139
AKAP8L	Yes	Simple linear regression model	0.2884	0.2237	0.44897	0.39848	0.34698	0.30679
AKD1	Yes	Simple linear regression model	0.24807	0.226	0.72505	0.84115	0.56461	0.66967
AKIRIN1	No	Simple linear regression model	0.24482	0.1137	0.41368	0.4186	0.3134	0.33154
AKIRIN2	Yes	Simple linear regression model	0.27395	0.23363	0.37291	0.44677	0.29946	0.3363
AKNA	Yes	Simple linear regression model	0.42488	0.46901	0.57323	0.60218	0.43249	0.46541
AKNAD1	No	Simple linear regression model	0.18314	0.0145	0.86963	0.94914	0.64135	0.71483
AKR1A1	No	Simple linear regression model	0.21669	0.07083	0.46743	0.43699	0.35372	0.34048
AKR1B1	Yes	Simple linear regression model	0.32849	0.33881	0.99842	0.92262	0.76084	0.7243
AKR1B10	Yes	Simple linear regression model	0.57238	0.56876	2.77784	2.86515	2.26436	2.40352
AKR1B15	Yes	Simple linear regression model	0.39287	0.35287	2.06035	2.18687	1.61579	1.71238
AKR1C1	Yes	Simple linear regression model	0.57406	0.425	2.12527	2.22465	1.61636	1.68114
AKR1C2	Yes	Simple linear regression model	0.60044	0.37624	2.43425	2.69575	1.89456	1.96186
[truncated: 18,112 more rows]

## Sheet: S5 XENA LUSC regression models
Supplementary Table 5
[truncated: 18,462 more rows]

## Sheet: S6 XENA STAD regression models 
Supplementary Table 6
[truncated: 18,154 more rows]

## Sheet: S7 XENA BLCA regression models
Supplementary Table 7
[truncated: 18,309 more rows]

## Sheet: S8 XENA SKCM regression models
Supplementary Table 8
[truncated: 18,450 more rows]

[truncated: 3 more sheets: S9 XENA KIRC regression models, S10 XENA UCEC regression models, S11 XENA ESCA regression models]
