# Supplementary material for: MethCORR infers gene expression from DNA methylation and allows molecular analysis of ten common cancer types using fresh-frozen and formalin-fixed paraffin-embedded tumor samples
Source: Clin Epigenetics. 2021 Jan 28;13:20. doi: 10.1186/s13148-021-01000-0 (PMC7842045; doi:10.1186/s13148-021-01000-0)
Supplement: Supplementary file 3 — Additional file 3: Table S12. UCSC XENA TCGA intra-sample (per sample) specific model fit. Data is shown per individual sample and as summarized results. [file 13148_2021_1000_MOESM3_ESM.xlsx]

## Sheet: S22 XENA per sample model fit 
Supplementary Table 12
UCSC XENA TCGA intra-sample (per sample) specific model fit. Data is shown per individual sample (left) and as summarized results (right).
Cancer Type	Patient id	MethCORR set	R2	RMSE	MAE				Discovery set 1+2						Validation set 3
BRCA	TCGA-E2-A15K-06	Set 1	0.898004	1.20057	0.765256				Min	Max	Q1	Median	Q3	95th percentile	Min	Max	Q1	Median	Q3	95th percentile
BRCA	TCGA-B6-A1KC-01	Set 1	0.86609	1.28134	0.868093		BRCA	R2	0.762117	0.95927	0.898157	0.918231	0.933845	0.948305	0.742081	0.956564	0.890759	0.911457	0.931299	0.9486
BRCA	TCGA-XX-A899-01	Set 1	0.934915	0.791982	0.542557			RMSE	0.621969	1.75841	0.836034	0.945363	1.09239	1.33834	0.64563	1.81804	0.859077	0.983198	1.13493	1.36156
BRCA	TCGA-E2-A1IG-01	Set 1	0.925701	0.918445	0.618849			MAE	0.419703	1.36953	0.56934	0.654694	0.753756	0.955207	0.43218	1.20068	0.586058	0.682439	0.788255	0.988674
BRCA	TCGA-BH-A0B3-11	Set 1	0.945426	0.726964	0.50817		BLCA	R2	0.785822	0.946253	0.887893	0.905973	0.917981	0.931969	0.699735	0.936036	0.881623	0.893279	0.909815	0.931741
BRCA	TCGA-E9-A22G-01	Set 1	0.877456	1.20846	0.864456			RMSE	0.832019	1.77443	1.02471	1.10027	1.21259	1.48596	0.879653	1.83783	1.06601	1.1915	1.27785	1.45596
BRCA	TCGA-A2-A3XY-01	Set 1	0.918165	0.897437	0.621107			MAE	0.580129	1.30116	0.709999	0.76552	0.842873	1.04337	0.606577	1.3311	0.745452	0.8312	0.909487	1.04677
BRCA	TCGA-S3-A6ZH-01	Set 1	0.9101	1.02636	0.701064		ESCA	R2	0.838483	0.954041	0.899965	0.916003	0.930751	0.941253	0.76046	0.936804	0.880717	0.905078	0.918888	0.933262
BRCA	TCGA-AR-A1AS-01	Set 1	0.927519	0.970821	0.645148			RMSE	0.798217	1.48544	0.950606	1.02962	1.14211	1.30674	0.899218	1.78131	1.02516	1.09407	1.1986	1.48531
BRCA	TCGA-PL-A8LZ-01	Set 1	0.906237	1.01782	0.706164			MAE	0.550764	1.03135	0.653376	0.710579	0.770356	0.926646	0.594158	1.26954	0.707225	0.761226	0.82824	1.02512
BRCA	TCGA-BH-A1F0-01	Set 1	0.923216	0.879219	0.589365		KIRC	R2	0.66298	0.972457	0.923047	0.941705	0.952801	0.963667	0.593406	0.969182	0.918101	0.938883	0.950256	0.956925
BRCA	TCGA-E9-A245-01	Set 1	0.894371	1.0988	0.72827			RMSE	0.554719	2.22057	0.737578	0.820115	0.946164	1.39833	0.624028	2.51927	0.756713	0.83516	0.996505	1.31636
BRCA	TCGA-E9-A228-01	Set 1	0.901206	1.07682	0.737682			MAE	0.370453	1.78849	0.492174	0.551747	0.644264	0.95522	0.414548	1.45501	0.515372	0.561405	0.682271	0.900516
BRCA	TCGA-E9-A1R6-01	Set 1	0.93462	0.898268	0.622947		LUSC	R2	0.669174	0.955467	0.900254	0.915017	0.926287	0.939399	0.690946	0.943602	0.887928	0.904024	0.920055	0.938719
BRCA	TCGA-E2-A576-01	Set 1	0.888271	1.13648	0.852432			RMSE	0.695842	2.01738	0.907998	1.00504	1.0988	1.28154	0.769737	2.03461	0.970488	1.07568	1.16943	1.4248
BRCA	TCGA-A8-A0AD-01	Set 1	0.915927	1.00646	0.688199			MAE	0.472493	1.36658	0.625447	0.704346	0.773728	0.915277	0.524498	1.39462	0.674569	0.747787	0.827736	0.989193
BRCA	TCGA-B6-A0WV-01	Set 1	0.933312	0.916283	0.646032		PRAD	R2	0.833437	0.973835	0.931999	0.947453	0.958243	0.966868	0.856241	0.970915	0.929308	0.942254	0.953594	0.962042
BRCA	TCGA-E9-A1RF-11	Set 1	0.887677	1.32688	0.84086			RMSE	0.512361	1.73539	0.664118	0.757149	0.875046	1.10178	0.547191	1.41517	0.708269	0.802229	0.890779	1.07931
BRCA	TCGA-LD-A74U-01	Set 1	0.951477	0.685246	0.460448			MAE	0.34649	1.21131	0.454087	0.520568	0.607105	0.795696	0.378182	1.07754	0.503807	0.54741	0.620741	0.791082
BRCA	TCGA-B6-A400-01	Set 1	0.909129	0.970067	0.679827		SKCM	R2	0.731253	0.945233	0.882416	0.903518	0.917647	0.930448	0.822548	0.937592	0.873911	0.889732	0.905525	0.919492
BRCA	TCGA-BH-A0DI-01	Set 1	0.94448	0.750109	0.503441			RMSE	0.907647	1.96641	1.0778	1.17179	1.29329	1.53637	0.901699	1.6345	1.14933	1.22973	1.35856	1.55378
BRCA	TCGA-AC-A6IW-01	Set 1	0.892946	1.12176	0.783126			MAE	0.62105	1.4163	0.747809	0.818019	0.899884	1.09189	0.615482	1.27489	0.802179	0.868255	0.950504	1.16302
BRCA	TCGA-AO-A1KO-01	Set 1	0.913299	0.939956	0.648142		STAD	R2	0.79323	0.953117	0.899057	0.914384	0.927648	0.94081	0.769739	0.948042	0.888015	0.903667	0.918719	0.933432
BRCA	TCGA-BH-A1FD-11	Set 1	0.946248	0.744532	0.510512			RMSE	0.740549	1.78263	0.916429	0.991373	1.08862	1.31413	0.792142	1.56475	0.943875	1.06668	1.19025	1.37872
BRCA	TCGA-A2-A3KC-01	Set 1	0.948404	0.718951	0.502681			MAE	0.474435	1.19139	0.62376	0.687322	0.755956	0.896916	0.53022	1.0576	0.65169	0.741631	0.829278	0.988146
BRCA	TCGA-EW-A6SB-01	Set 1	0.889222	1.20523	0.853351		UCEC	R2	0.766708	0.944479	0.899613	0.911175	0.919767	0.933685	0.769103	0.944659	0.862512	0.887357	0.902156	0.922741
BRCA	TCGA-LD-A7W5-01	Set 1	0.9205	0.882107	0.619529			RMSE	0.750803	1.76396	0.964827	1.03164	1.12604	1.39857	0.755951	1.91072	1.08237	1.1685	1.30609	1.50477
BRCA	TCGA-LL-A5YL-01	Set 1	0.886578	1.10015	0.781137			MAE	0.501613	1.31664	0.674869	0.720995	0.788253	0.992758	0.520604	1.43743	0.762834	0.807639	0.915031	1.08596
BRCA	TCGA-EW-A1PF-01	Set 1	0.94308	0.758359	0.535615		LUAD	R2	0.813368	0.957391	0.900822	0.921004	0.933722	0.947422	0.792159	0.948174	0.893271	0.911868	0.925802	0.937696
BRCA	TCGA-A2-A0CK-01	Set 1	0.925115	0.884004	0.605151			RMSE	0.674886	1.64823	0.866413	0.947208	1.06418	1.28011	0.767173	1.76239	0.91109	0.992854	1.12979	1.46806
BRCA	TCGA-D8-A27F-01	Set 1	0.901165	1.03906	0.741353			MAE	0.46145	1.18287	0.590741	0.657542	0.734963	0.90048	0.520025	1.19398	0.62312	0.689644	0.79676	1.03845
BRCA	TCGA-A2-A0YC-01	Set 1	0.940519	0.819978	0.525996
BRCA	TCGA-E9-A229-01	Set 1	0.951069	0.721847	0.512199
BRCA	TCGA-GM-A2D9-01	Set 1	0.921419	0.924322	0.672684
BRCA	TCGA-GM-A2DO-01	Set 1	0.876608	1.13986	0.825019
BRCA	TCGA-E2-A1IF-01	Set 1	0.906936	0.971642	0.710847
BRCA	TCGA-BH-A0B2-11	Set 1	0.947275	0.708675	0.449607
BRCA	TCGA-AO-A0JG-01	Set 1	0.91888	0.920614	0.659142
BRCA	TCGA-C8-A27A-01	Set 1	0.870014	1.23212	0.850951
BRCA	TCGA-OL-A97C-01	Set 1	0.834018	1.29983	0.848693
BRCA	TCGA-BH-A2L8-01	Set 1	0.904799	0.964432	0.628023
BRCA	TCGA-B6-A0WX-01	Set 1	0.908648	0.956063	0.661817
BRCA	TCGA-E2-A56Z-01	Set 1	0.914714	0.998552	0.66692
BRCA	TCGA-EW-A1PE-01	Set 1	0.932482	0.862088	0.569178
BRCA	TCGA-OL-A66I-01	Set 1	0.901374	1.01101	0.687827
BRCA	TCGA-EW-A1J1-01	Set 1	0.921589	0.971415	0.661987
BRCA	TCGA-BH-A1ES-06	Set 1	0.797683	1.54203	1.01722
BRCA	TCGA-A2-A3XV-01	Set 1	0.815113	1.64297	1.22905
BRCA	TCGA-E2-A106-01	Set 1	0.913786	1.03742	0.698775
BRCA	TCGA-GM-A2DA-01	Set 1	0.907042	0.963332	0.693838
BRCA	TCGA-A7-A56D-01	Set 1	0.81524	1.53772	1.18504
BRCA	TCGA-E9-A1RC-01	Set 1	0.914943	0.994438	0.690181
BRCA	TCGA-BH-A5IZ-01	Set 1	0.889222	1.18255	0.851291
BRCA	TCGA-LL-A5YN-01	Set 1	0.876746	1.12737	0.8327
BRCA	TCGA-E9-A1N8-01	Set 1	0.884404	1.14139	0.80537
BRCA	TCGA-D8-A1X7-01	Set 1	0.914642	1.02019	0.679367
BRCA	TCGA-AO-A0JD-01	Set 1	0.898355	1.10476	0.822965
BRCA	TCGA-E9-A3QA-01	Set 1	0.910617	0.978797	0.711891
BRCA	TCGA-A2-A0T7-01	Set 1	0.942304	0.761208	0.520621
BRCA	TCGA-AN-A0XT-01	Set 1	0.905409	1.04797	0.727174
BRCA	TCGA-BH-A1FG-11	Set 1	0.880225	1.20508	0.921528
BRCA	TCGA-GM-A5PV-01	Set 1	0.924134	0.920993	0.642475
BRCA	TCGA-AR-A0TT-01	Set 1	0.921272	0.923969	0.623641
BRCA	TCGA-AR-A2LN-01	Set 1	0.9332	0.818496	0.569759
BRCA	TCGA-BH-A1FN-11	Set 1	0.932092	0.812574	0.571517
BRCA	TCGA-BH-A0E1-01	Set 1	0.923081	0.952755	0.635534
BRCA	TCGA-E2-A10E-01	Set 1	0.925816	0.915863	0.636191
BRCA	TCGA-A2-A0EU-01	Set 1	0.910839	1.02487	0.664773
BRCA	TCGA-EW-A6SC-01	Set 1	0.939758	0.811455	0.554546
BRCA	TCGA-B6-A408-01	Set 1	0.913284	0.982626	0.672277
BRCA	TCGA-BH-A0BJ-01	Set 1	0.945731	0.764304	0.522601
BRCA	TCGA-AQ-A1H2-01	Set 1	0.904665	1.09271	0.749072
BRCA	TCGA-A2-A0YI-01	Set 1	0.918462	0.915253	0.643257
BRCA	TCGA-AC-A3W5-01	Set 1	0.932951	0.842544	0.589621
BRCA	TCGA-AR-A24N-01	Set 1	0.924483	0.944143	0.634337
BRCA	TCGA-E2-A1LB-01	Set 1	0.885859	1.21801	0.813635
BRCA	TCGA-D8-A27H-01	Set 1	0.889333	1.10279	0.761949
BRCA	TCGA-D8-A73X-01	Set 1	0.943265	0.794078	0.52951
BRCA	TCGA-A7-A6VV-01	Set 1	0.902562	1.0466	0.732514
BRCA	TCGA-B6-A0RI-01	Set 1	0.934834	0.874697	0.589266
BRCA	TCGA-AR-A5QN-01	Set 1	0.928916	0.843942	0.550137
BRCA	TCGA-AR-A0TX-01	Set 1	0.916645	0.948511	0.648242
BRCA	TCGA-A2-A0ST-01	Set 1	0.927287	0.844053	0.553232
BRCA	TCGA-AC-A62Y-01	Set 1	0.916984	0.96331	0.641369
BRCA	TCGA-C8-A273-01	Set 1	0.931	0.913052	0.633091
BRCA	TCGA-AO-A0JM-01	Set 1	0.917262	1.00659	0.690064
BRCA	TCGA-B6-A0RO-01	Set 1	0.908621	1.05245	0.763743
BRCA	TCGA-BH-A0HX-01	Set 1	0.934672	0.860384	0.563495
BRCA	TCGA-BH-A0W4-01	Set 1	0.95375	0.703027	0.467894
BRCA	TCGA-EW-A1P3-01	Set 1	0.930666	0.864847	0.609948
BRCA	TCGA-AR-A24T-01	Set 1	0.941536	0.796484	0.552289
BRCA	TCGA-D8-A1XO-01	Set 1	0.935912	0.849657	0.590674
BRCA	TCGA-B6-A409-01	Set 1	0.876724	1.18777	0.879273
BRCA	TCGA-E9-A1NI-01	Set 1	0.943992	0.808742	0.55653
BRCA	TCGA-LL-A73Z-01	Set 1	0.932576	0.791269	0.533059
BRCA	TCGA-AR-A24P-01	Set 1	0.946226	0.75703	0.515273
BRCA	TCGA-A1-A0SG-01	Set 1	0.928681	0.88285	0.593272
BRCA	TCGA-BH-A1F8-01	Set 1	0.889742	1.19258	0.89348
BRCA	TCGA-EW-A1OX-01	Set 1	0.891639	1.27423	0.881298
BRCA	TCGA-A1-A0SK-01	Set 1	0.799666	1.50417	1.05114
BRCA	TCGA-GI-A2C9-01	Set 1	0.907167	1.00676	0.685332
BRCA	TCGA-A2-A0T5-01	Set 1	0.932943	0.847893	0.552281
BRCA	TCGA-GM-A2DN-01	Set 1	0.929127	0.842045	0.547559
BRCA	TCGA-BH-A0BZ-01	Set 1	0.941101	0.835088	0.575444
BRCA	TCGA-E2-A15K-01	Set 1	0.937175	0.846895	0.564119
BRCA	TCGA-AR-A0TU-01	Set 1	0.877802	1.25796	0.895476
BRCA	TCGA-D8-A1XD-01	Set 1	0.90861	1.02522	0.696041
BRCA	TCGA-E2-A1LS-01	Set 1	0.859889	1.33788	0.959311
BRCA	TCGA-OL-A5RY-01	Set 1	0.920578	0.874849	0.59238
BRCA	TCGA-A7-A26I-01	Set 1	0.879746	1.17769	0.808903
BRCA	TCGA-AR-A0TR-01	Set 1	0.888147	1.20884	0.814973
BRCA	TCGA-BH-A0H3-01	Set 1	0.939627	0.785609	0.555637
BRCA	TCGA-PE-A5DC-01	Set 1	0.909513	0.989746	0.69154
BRCA	TCGA-BH-A0W5-01	Set 1	0.940383	0.766588	0.528608
BRCA	TCGA-AO-A0JI-01	Set 1	0.891479	1.13342	0.780141
BRCA	TCGA-E9-A1N4-11	Set 1	0.929047	0.824941	0.576803
BRCA	TCGA-B6-A1KF-01	Set 1	0.894686	1.16885	0.825986
BRCA	TCGA-AR-A2LJ-01	Set 1	0.875786	1.1243	0.862224
BRCA	TCGA-AO-A03L-01	Set 1	0.940682	0.813853	0.567422
BRCA	TCGA-D8-A1XZ-01	Set 1	0.919901	0.969433	0.677893
BRCA	TCGA-A1-A0SO-01	Set 1	0.853119	1.37954	0.96479
BRCA	TCGA-AC-A7VB-01	Set 1	0.886547	1.20355	0.817865
BRCA	TCGA-S3-AA0Z-01	Set 1	0.845384	1.31558	0.937089
BRCA	TCGA-E9-A1RI-11	Set 1	0.908836	1.1609	0.838342
BRCA	TCGA-A2-A25F-01	Set 1	0.919971	0.929887	0.636024
BRCA	TCGA-AC-A8OS-01	Set 1	0.930017	0.832948	0.592086
BRCA	TCGA-BH-A28Q-01	Set 1	0.947873	0.758713	0.513683
BRCA	TCGA-E2-A10C-01	Set 1	0.900119	1.05412	0.717363
BRCA	TCGA-A2-A4S1-01	Set 1	0.814667	1.57211	1.05023
BRCA	TCGA-BH-A202-01	Set 1	0.91326	0.993561	0.683284
BRCA	TCGA-BH-A0C0-11	Set 1	0.941548	0.739177	0.51419
BRCA	TCGA-D8-A73W-01	Set 1	0.909343	1.00992	0.683942
BRCA	TCGA-OL-A5S0-01	Set 1	0.890354	1.08148	0.812029
BRCA	TCGA-E9-A1NE-01	Set 1	0.933939	0.807518	0.553681
BRCA	TCGA-AN-A0XR-01	Set 1	0.920736	0.995375	0.674297
BRCA	TCGA-C8-A26Z-01	Set 1	0.931653	0.899218	0.601854
BRCA	TCGA-BH-A0BF-01	Set 1	0.941951	0.776386	0.521575
BRCA	TCGA-LQ-A4E4-01	Set 1	0.896478	1.08479	0.726408
BRCA	TCGA-BH-A1FN-01	Set 1	0.901621	1.05248	0.747007
BRCA	TCGA-A2-A1FW-01	Set 1	0.872789	1.24657	0.884851
BRCA	TCGA-E2-A1L6-01	Set 1	0.949913	0.712184	0.4665
BRCA	TCGA-E2-A1B6-01	Set 1	0.859597	1.18696	0.868307
BRCA	TCGA-AC-A62X-01	Set 1	0.869009	1.30216	0.921264
BRCA	TCGA-EW-A1PB-01	Set 1	0.864191	1.33449	0.927561
BRCA	TCGA-E9-A1RB-01	Set 1	0.915309	0.991559	0.703085
BRCA	TCGA-S3-AA11-01	Set 1	0.93424	0.842738	0.591157
BRCA	TCGA-D8-A1JP-01	Set 1	0.925172	0.897549	0.626078
BRCA	TCGA-EW-A1PA-01	Set 1	0.922802	0.891651	0.626042
BRCA	TCGA-BH-A0HB-01	Set 1	0.915104	0.973717	0.667561
BRCA	TCGA-BH-A0BT-11	Set 1	0.946898	0.723308	0.482302
BRCA	TCGA-D8-A1JB-01	Set 1	0.939835	0.764657	0.50416
BRCA	TCGA-GM-A5PX-01	Set 1	0.925702	0.891447	0.626378
BRCA	TCGA-E2-A14U-01	Set 1	0.915012	0.92253	0.634932
BRCA	TCGA-BH-A0C3-01	Set 1	0.926011	0.870239	0.580988
BRCA	TCGA-E2-A1LB-11	Set 1	0.918432	0.894374	0.610108
BRCA	TCGA-UU-A93S-01	Set 1	0.854891	1.40577	0.991943
BRCA	TCGA-B6-A0RG-01	Set 1	0.908265	1.06542	0.693927
BRCA	TCGA-AR-A1AL-01	Set 1	0.937593	0.801104	0.556312
BRCA	TCGA-AR-A251-01	Set 1	0.880548	1.10494	0.799856
BRCA	TCGA-GM-A2DL-01	Set 1	0.928358	0.90827	0.637288
BRCA	TCGA-A2-A4RY-01	Set 1	0.94968	0.671249	0.467204
BRCA	TCGA-BH-A1FD-01	Set 1	0.919143	0.994336	0.698142
BRCA	TCGA-BH-A0AU-11	Set 1	0.938569	0.758142	0.523941
BRCA	TCGA-E2-A1IU-01	Set 1	0.941837	0.792118	0.515041
BRCA	TCGA-EW-A1J2-01	Set 1	0.952849	0.691001	0.474889
BRCA	TCGA-E9-A1R3-01	Set 1	0.91557	0.964404	0.629572
BRCA	TCGA-AC-A7VC-01	Set 1	0.782458	1.65215	1.14494
BRCA	TCGA-A2-A0YM-01	Set 1	0.895812	1.08402	0.756921
BRCA	TCGA-BH-A1F6-01	Set 1	0.91601	0.963436	0.670146
BRCA	TCGA-AR-A0TV-01	Set 1	0.889566	1.17101	0.782645
BRCA	TCGA-BH-A0BJ-11	Set 1	0.949135	0.697355	0.487834
BRCA	TCGA-BH-A1FM-01	Set 1	0.876474	1.279	0.962213
BRCA	TCGA-A7-A13E-11	Set 1	0.943632	0.76397	0.528063
BRCA	TCGA-AN-A0XW-01	Set 1	0.926607	0.886916	0.600799
BRCA	TCGA-E2-A1LH-01	Set 1	0.876437	1.13242	0.826404
BRCA	TCGA-BH-A0BT-01	Set 1	0.895019	1.10122	0.773508
BRCA	TCGA-AR-A24R-01	Set 1	0.936513	0.847495	0.576665
BRCA	TCGA-E9-A1N6-11	Set 1	0.957676	0.630091	0.425411
BRCA	TCGA-D8-A27K-01	Set 1	0.945852	0.744481	0.525231
BRCA	TCGA-B6-A1KI-01	Set 1	0.929417	0.910887	0.597979
BRCA	TCGA-A8-A08O-01	Set 1	0.942987	0.788981	0.551027
BRCA	TCGA-E9-A22H-01	Set 1	0.929121	0.909892	0.655561
BRCA	TCGA-BH-A1FE-11	Set 1	0.906985	0.966657	0.731885
BRCA	TCGA-A2-A0SU-01	Set 1	0.924082	0.901121	0.613544
BRCA	TCGA-A7-A26G-01	Set 1	0.890382	1.0792	0.77564
BRCA	TCGA-AO-A0JL-01	Set 1	0.865583	1.23259	0.874015
BRCA	TCGA-AC-A62V-01	Set 1	0.880585	1.26539	0.929367
BRCA	TCGA-BH-A1FB-11	Set 1	0.947242	0.697231	0.458348
BRCA	TCGA-EW-A1J6-01	Set 1	0.87707	1.16421	0.849325
BRCA	TCGA-AC-A3OD-01	Set 1	0.933389	0.800596	0.544582
BRCA	TCGA-D8-A1JE-01	Set 1	0.904639	1.09469	0.763077
BRCA	TCGA-EW-A1OY-01	Set 1	0.928534	0.920811	0.617566
BRCA	TCGA-C8-A274-01	Set 1	0.916265	1.0086	0.653584
BRCA	TCGA-AC-A5XU-01	Set 1	0.891748	1.10477	0.726471
BRCA	TCGA-BH-A1FU-01	Set 1	0.928313	0.862292	0.60158
BRCA	TCGA-C8-A1HG-01	Set 1	0.893416	1.10638	0.757867
BRCA	TCGA-AC-A2FM-01	Set 1	0.908525	1.02701	0.711129
BRCA	TCGA-A1-A0SH-01	Set 1	0.935944	0.87192	0.602512
BRCA	TCGA-GM-A2DH-01	Set 1	0.902301	0.997723	0.697623
BRCA	TCGA-C8-A1HM-01	Set 1	0.913557	1.0031	0.716243
BRCA	TCGA-A2-A1G6-01	Set 1	0.949598	0.697852	0.480578
BRCA	TCGA-BH-A1FC-01	Set 1	0.886531	1.18757	0.820507
BRCA	TCGA-A7-A13D-01	Set 1	0.910735	1.02732	0.716672
BRCA	TCGA-AC-A2BM-01	Set 1	0.916624	0.993268	0.692354
BRCA	TCGA-BH-A0E0-01	Set 1	0.844779	1.37442	0.958202
BRCA	TCGA-AC-A8OQ-01	Set 1	0.896967	0.991956	0.683395
BRCA	TCGA-D8-A1XF-01	Set 1	0.883136	1.23809	0.858059
BRCA	TCGA-AR-A2LO-01	Set 1	0.938116	0.759363	0.521863
BRCA	TCGA-EW-A1OW-01	Set 1	0.92333	0.921148	0.634615
BRCA	TCGA-OL-A5D7-01	Set 1	0.889478	1.16422	0.840805
BRCA	TCGA-A1-A0SM-01	Set 1	0.920358	0.954182	0.628913
BRCA	TCGA-D8-A1XR-01	Set 1	0.922875	0.958547	0.634734
BRCA	TCGA-BH-A0E0-11	Set 1	0.911068	0.963716	0.6944
BRCA	TCGA-D8-A1X6-01	Set 1	0.91027	1.07622	0.717829
BRCA	TCGA-GM-A3NW-01	Set 1	0.923903	0.912859	0.604903
BRCA	TCGA-OL-A66K-01	Set 1	0.924954	0.908508	0.622712
BRCA	TCGA-BH-A8G0-01	Set 1	0.944048	0.72275	0.479636
BRCA	TCGA-BH-A1FH-11	Set 1	0.952407	0.675874	0.470153
BRCA	TCGA-AR-A1AP-01	Set 1	0.92698	0.891058	0.614022
BRCA	TCGA-AR-A24W-01	Set 1	0.945871	0.732197	0.495771
BRCA	TCGA-C8-A275-01	Set 1	0.918297	0.962053	0.655361
BRCA	TCGA-BH-A0DQ-11	Set 1	0.945342	0.726063	0.490831
BRCA	TCGA-BH-A208-01	Set 1	0.910857	1.01859	0.689742
BRCA	TCGA-BH-A1EO-11	Set 1	0.908141	1.11112	0.711862
BRCA	TCGA-BH-A1EU-01	Set 1	0.917377	0.909406	0.664713
BRCA	TCGA-A7-A4SB-01	Set 1	0.908825	1.01259	0.704355
BRCA	TCGA-E9-A54X-01	Set 1	0.851419	1.44138	0.964453
BRCA	TCGA-D8-A1Y3-01	Set 1	0.860017	1.3872	1.02806
BRCA	TCGA-AC-A5XS-01	Set 1	0.913856	0.950601	0.660917
BRCA	TCGA-E9-A1N6-01	Set 1	0.931591	0.907948	0.614888
BRCA	TCGA-A7-A5ZX-01	Set 1	0.948794	0.712209	0.489042
BRCA	TCGA-B6-A3ZX-01	Set 1	0.88217	1.0769	0.719632
BRCA	TCGA-D8-A1XT-01	Set 1	0.908983	1.04474	0.712153
BRCA	TCGA-A2-A0YT-01	Set 1	0.926818	0.929228	0.646621
BRCA	TCGA-AR-A1AN-01	Set 1	0.929456	0.893222	0.600993
BRCA	TCGA-BH-A204-01	Set 1	0.861889	1.35147	0.985374
BRCA	TCGA-C8-A1HK-01	Set 1	0.90354	1.09182	0.749124
BRCA	TCGA-AR-A24L-01	Set 1	0.921055	0.925406	0.659095
BRCA	TCGA-AR-A0U3-01	Set 1	0.919744	0.958356	0.689346
BRCA	TCGA-BH-A0B9-01	Set 1	0.895432	1.05439	0.755283
BRCA	TCGA-D8-A1JH-01	Set 1	0.955469	0.666669	0.438891
BRCA	TCGA-A1-A0SQ-01	Set 1	0.895114	1.13457	0.744389
BRCA	TCGA-E9-A1R2-01	Set 1	0.926103	0.881159	0.60025
BRCA	TCGA-AO-A126-01	Set 1	0.902388	1.06201	0.777343
BRCA	TCGA-E2-A105-01	Set 1	0.912297	1.00535	0.681456
BRCA	TCGA-BH-A1F2-01	Set 1	0.884078	1.15968	0.859337
BRCA	TCGA-AC-A8OP-01	Set 1	0.916033	0.929417	0.645609
BRCA	TCGA-LL-A7SZ-01	Set 1	0.863714	1.25933	0.943983
BRCA	TCGA-AR-A5QP-01	Set 1	0.940609	0.755524	0.519808
BRCA	TCGA-E9-A6HE-01	Set 1	0.907779	1.0217	0.770935
BRCA	TCGA-C8-A3M7-01	Set 1	0.91775	0.898876	0.619706
BRCA	TCGA-C8-A1HJ-01	Set 1	0.872584	1.18102	0.865957
BRCA	TCGA-E2-A572-01	Set 1	0.825614	1.54489	1.18692
BRCA	TCGA-EW-A6SD-01	Set 1	0.897014	1.07366	0.729787
BRCA	TCGA-BH-A1EO-01	Set 1	0.914939	0.987204	0.717432
BRCA	TCGA-BH-A0BC-11	Set 1	0.952012	0.680255	0.45232
BRCA	TCGA-E2-A15J-01	Set 1	0.929931	0.942615	0.607508
BRCA	TCGA-E9-A247-01	Set 1	0.908091	1.02569	0.700284
BRCA	TCGA-A2-A0EP-01	Set 1	0.923904	0.854179	0.546268
BRCA	TCGA-AR-A24Z-01	Set 1	0.88971	1.15233	0.773253
BRCA	TCGA-LD-A7W6-01	Set 1	0.942943	0.784171	0.533028
BRCA	TCGA-A2-A0CR-01	Set 1	0.87657	1.09727	0.824118
BRCA	TCGA-A2-A0T0-01	Set 1	0.902657	1.09408	0.782282
BRCA	TCGA-AO-A12B-01	Set 1	0.889888	1.20566	0.791876
BRCA	TCGA-C8-A8HQ-01	Set 1	0.926192	0.879837	0.581122
BRCA	TCGA-GM-A2DM-01	Set 1	0.916164	1.03907	0.666758
BRCA	TCGA-D8-A27P-01	Set 1	0.947839	0.748733	0.476817
BRCA	TCGA-BH-A1EX-01	Set 1	0.908492	0.999266	0.669072
BRCA	TCGA-Z7-A8R6-01	Set 1	0.936577	0.85984	0.604254
BRCA	TCGA-BH-A0BM-01	Set 1	0.90931	0.986897	0.657283
BRCA	TCGA-AC-A6IX-06	Set 1	0.875726	1.09752	0.755474
BRCA	TCGA-AC-A3EH-01	Set 1	0.923456	0.943469	0.631406
BRCA	TCGA-E9-A1R5-01	Set 1	0.924244	0.957438	0.647872
BRCA	TCGA-3C-AALK-01	Set 1	0.946102	0.748607	0.506447
BRCA	TCGA-AR-A0TQ-01	Set 1	0.928497	0.896398	0.610249
BRCA	TCGA-C8-A27B-01	Set 1	0.894505	1.17222	0.821163
BRCA	TCGA-XX-A89A-01	Set 1	0.909512	0.957974	0.650024
BRCA	TCGA-AR-A24V-01	Set 1	0.930613	0.896351	0.605409
BRCA	TCGA-D8-A1JL-01	Set 1	0.912415	0.94974	0.664866
BRCA	TCGA-HN-A2NL-01	Set 1	0.842611	1.31507	0.937425
BRCA	TCGA-GM-A2DK-01	Set 1	0.905886	0.984101	0.706323
BRCA	TCGA-E9-A1N9-01	Set 1	0.912932	0.957175	0.66837
BRCA	TCGA-BH-A1F6-11	Set 1	0.939607	0.763243	0.562545
BRCA	TCGA-D8-A27W-01	Set 1	0.918085	0.960116	0.657413
BRCA	TCGA-BH-A1FR-01	Set 1	0.908883	1.00449	0.640817
BRCA	TCGA-E9-A1RD-01	Set 1	0.941341	0.826594	0.542468
BRCA	TCGA-AR-A24Q-01	Set 1	0.901914	1.02328	0.697697
BRCA	TCGA-B6-A0RM-01	Set 1	0.885524	1.1752	0.692254
BRCA	TCGA-A2-A3Y0-01	Set 1	0.86669	1.21823	0.854559
BRCA	TCGA-A2-A1FV-01	Set 1	0.861099	1.27132	0.927957
BRCA	TCGA-E2-A108-01	Set 1	0.942287	0.74145	0.493404
BRCA	TCGA-E9-A227-01	Set 1	0.935927	0.827845	0.532424
BRCA	TCGA-D8-A1XM-01	Set 1	0.940984	0.776433	0.54273
BRCA	TCGA-AO-A0JJ-01	Set 1	0.932856	0.843338	0.567259
BRCA	TCGA-AC-A3TN-01	Set 1	0.909154	1.03277	0.755103
BRCA	TCGA-BH-A0H0-01	Set 1	0.90178	1.11844	0.767606
BRCA	TCGA-E9-A1NH-01	Set 1	0.943051	0.787927	0.532853
BRCA	TCGA-AC-A2QJ-01	Set 1	0.762117	1.75841	1.36953
BRCA	TCGA-E9-A1RD-11	Set 1	0.946853	0.747544	0.519378
BRCA	TCGA-E9-A1R7-01	Set 1	0.880251	1.25301	0.931723
BRCA	TCGA-AR-A0U0-01	Set 1	0.891564	1.14664	0.795989
BRCA	TCGA-C8-A8HR-01	Set 1	0.933284	0.793017	0.539847
BRCA	TCGA-AR-A1AW-01	Set 1	0.915587	0.938219	0.661155
BRCA	TCGA-E2-A1IK-01	Set 1	0.889077	1.12585	0.762958
BRCA	TCGA-A2-A0T1-01	Set 1	0.915735	0.961435	0.641808
BRCA	TCGA-EW-A3E8-01	Set 1	0.936026	0.796499	0.539444
BRCA	TCGA-A7-A425-01	Set 1	0.915132	0.93538	0.67374
BRCA	TCGA-A2-A0CO-01	Set 1	0.897558	1.05611	0.730204
BRCA	TCGA-AC-A2QI-01	Set 1	0.944915	0.77332	0.535782
BRCA	TCGA-A2-A0YJ-01	Set 1	0.880498	1.28996	0.926975
BRCA	TCGA-A7-A3IY-01	Set 1	0.890407	1.07536	0.749255
BRCA	TCGA-D8-A3Z5-01	Set 1	0.919231	0.894719	0.642733
BRCA	TCGA-AO-A0JA-01	Set 1	0.931821	0.863244	0.612907
BRCA	TCGA-A2-A0YF-01	Set 1	0.907866	1.05088	0.741515
BRCA	TCGA-A7-A426-01	Set 1	0.941407	0.754603	0.534652
BRCA	TCGA-D8-A27T-01	Set 1	0.940207	0.812985	0.542803
BRCA	TCGA-E2-A1IO-01	Set 1	0.937454	0.787688	0.553315
BRCA	TCGA-OL-A6VO-01	Set 1	0.887557	1.16045	0.815371
BRCA	TCGA-BH-A0HA-11	Set 1	0.90382	0.978851	0.670011
BRCA	TCGA-C8-A1HO-01	Set 1	0.913016	1.02276	0.689385
BRCA	TCGA-E9-A1NF-11	Set 1	0.9001	1.18027	0.720967
BRCA	TCGA-AR-A2LK-01	Set 1	0.935497	0.866824	0.616578
BRCA	TCGA-BH-A0AZ-11	Set 1	0.942282	0.748608	0.520133
BRCA	TCGA-LL-A6FR-01	Set 1	0.826909	1.47271	1.09732
BRCA	TCGA-A2-A3XZ-01	Set 1	0.894686	1.03015	0.721798
BRCA	TCGA-AR-A0U4-01	Set 1	0.890499	1.13359	0.775274
BRCA	TCGA-A2-A3XW-01	Set 1	0.78759	1.50171	1.12678
BRCA	TCGA-A2-A4RX-01	Set 1	0.898079	0.999146	0.702212
BRCA	TCGA-AO-A1KS-01	Set 1	0.887174	1.13015	0.846657
BRCA	TCGA-D8-A1Y1-01	Set 1	0.932194	0.892548	0.590362
BRCA	TCGA-A2-A1G1-01	Set 1	0.890405	1.16062	0.838458
BRCA	TCGA-AQ-A1H3-01	Set 1	0.94144	0.781545	0.519782
BRCA	TCGA-E9-A2JS-01	Set 1	0.92471	0.920481	0.615551
BRCA	TCGA-AO-A12G-01	Set 1	0.928129	0.898801	0.618962
BRCA	TCGA-BH-A0DZ-11	Set 1	0.915553	0.901486	0.655545
BRCA	TCGA-OL-A5DA-01	Set 1	0.937154	0.820418	0.565573
BRCA	TCGA-A2-A0EN-01	Set 1	0.931795	0.831482	0.52884
BRCA	TCGA-E2-A1L7-01	Set 1	0.898816	1.04519	0.707812
BRCA	TCGA-BH-A0B6-01	Set 1	0.917301	0.9676	0.686019
BRCA	TCGA-E2-A1IE-01	Set 1	0.933656	0.888232	0.611344
BRCA	TCGA-BH-A0BS-11	Set 1	0.93746	0.773912	0.521307
BRCA	TCGA-A2-A25B-01	Set 1	0.917771	1.01129	0.734792
BRCA	TCGA-A2-A0T6-01	Set 1	0.908007	0.989507	0.694936
BRCA	TCGA-OL-A5RZ-01	Set 1	0.888531	1.1746	0.827729
BRCA	TCGA-BH-A1EW-11	Set 1	0.930534	0.80282	0.589914
BRCA	TCGA-A2-A3KD-01	Set 1	0.924258	0.895854	0.599626
BRCA	TCGA-A7-A26F-01	Set 1	0.872708	1.19758	0.870026
BRCA	TCGA-E9-A5UP-01	Set 1	0.869759	1.34718	0.922772
BRCA	TCGA-D8-A27R-01	Set 1	0.916121	0.939962	0.655342
BRCA	TCGA-A1-A0SI-01	Set 1	0.938535	0.808748	0.546089
BRCA	TCGA-E2-A1LE-01	Set 2	0.917427	0.947053	0.666588
BRCA	TCGA-AC-A3W6-01	Set 2	0.926476	0.861614	0.577865
BRCA	TCGA-E9-A1RA-01	Set 2	0.925114	0.893286	0.62085
BRCA	TCGA-BH-A18V-06	Set 2	0.885598	1.10952	0.770935
BRCA	TCGA-GM-A2DD-01	Set 2	0.900144	1.0054	0.669342
BRCA	TCGA-BH-A0HN-01	Set 2	0.875884	1.26801	0.897401
BRCA	TCGA-E9-A1NA-01	Set 2	0.903899	1.06143	0.719335
BRCA	TCGA-OL-A5D6-01	Set 2	0.898952	1.02606	0.676478
BRCA	TCGA-A2-A4RW-01	Set 2	0.921253	0.879907	0.614737
BRCA	TCGA-5T-A9QA-01	Set 2	0.864882	1.39784	0.979429
BRCA	TCGA-AR-A1AK-01	Set 2	0.936984	0.820871	0.572378
BRCA	TCGA-A7-A6VY-01	Set 2	0.917911	0.947996	0.665628
BRCA	TCGA-B6-A401-01	Set 2	0.90249	0.987886	0.697065
BRCA	TCGA-AC-A3TM-01	Set 2	0.865975	1.20452	0.936799
BRCA	TCGA-E2-A1B1-01	Set 2	0.926653	0.848317	0.610306
BRCA	TCGA-S3-AA12-01	Set 2	0.904781	1.1154	0.734316
BRCA	TCGA-A7-A2KD-01	Set 2	0.925762	0.896424	0.624161
BRCA	TCGA-AO-A03N-01	Set 2	0.889853	1.14188	0.812794
BRCA	TCGA-EW-A3U0-01	Set 2	0.906638	0.962632	0.652606
BRCA	TCGA-E2-A1L7-11	Set 2	0.957123	0.633011	0.42877
BRCA	TCGA-E2-A1B5-01	Set 2	0.90488	0.982914	0.678064
BRCA	TCGA-AO-A0JF-01	Set 2	0.943024	0.776477	0.530006
BRCA	TCGA-A7-A0DB-11	Set 2	0.91358	1.07035	0.683719
BRCA	TCGA-BH-A0DH-11	Set 2	0.931961	0.809259	0.586794
BRCA	TCGA-AR-A1AJ-01	Set 2	0.929144	0.844507	0.576492
BRCA	TCGA-D8-A27N-01	Set 2	0.933504	0.873181	0.598237
BRCA	TCGA-EW-A1P5-01	Set 2	0.926983	0.926179	0.623695
BRCA	TCGA-D8-A1JK-01	Set 2	0.899464	1.07832	0.721051
BRCA	TCGA-OL-A66N-01	Set 2	0.882076	1.1218	0.823295
BRCA	TCGA-BH-A0DG-11	Set 2	0.942801	0.739422	0.523607
BRCA	TCGA-OL-A66H-01	Set 2	0.924407	0.942949	0.613751
BRCA	TCGA-BH-A0H7-11	Set 2	0.93934	0.755695	0.51223
BRCA	TCGA-A2-A0SY-01	Set 2	0.925399	0.898831	0.592041
BRCA	TCGA-E2-A1IH-01	Set 2	0.917145	0.926903	0.651401
BRCA	TCGA-LL-A7T0-01	Set 2	0.926068	0.909297	0.642188
BRCA	TCGA-B6-A0RN-01	Set 2	0.926033	0.935598	0.623273
BRCA	TCGA-BH-A0AU-01	Set 2	0.937079	0.823938	0.587918
BRCA	TCGA-BH-A0DK-11	Set 2	0.926106	0.846498	0.550209
BRCA	TCGA-GM-A2DF-01	Set 2	0.885249	1.10251	0.785584
BRCA	TCGA-AR-A1AU-01	Set 2	0.938526	0.792429	0.537559
BRCA	TCGA-E2-A109-01	Set 2	0.925467	0.93268	0.636624
BRCA	TCGA-D8-A1X5-01	Set 2	0.91514	1.02889	0.701343
BRCA	TCGA-A2-A0SX-01	Set 2	0.909341	0.960169	0.661839
BRCA	TCGA-BH-A1F5-01	Set 2	0.897449	1.1119	0.81885
BRCA	TCGA-A7-A0D9-01	Set 2	0.89033	1.12437	0.768964
BRCA	TCGA-D8-A4Z1-01	Set 2	0.939603	0.747198	0.499336
BRCA	TCGA-BH-A209-11	Set 2	0.952736	0.669005	0.453653
BRCA	TCGA-E2-A1LI-01	Set 2	0.890453	1.11108	0.792692
BRCA	TCGA-BH-A0BV-11	Set 2	0.949628	0.702345	0.476968
BRCA	TCGA-BH-A0HP-01	Set 2	0.945527	0.747679	0.518062
BRCA	TCGA-D8-A1XJ-01	Set 2	0.912252	1.04346	0.712546
BRCA	TCGA-E2-A1L9-01	Set 2	0.941101	0.798249	0.535538
BRCA	TCGA-AR-A5QM-01	Set 2	0.939088	0.77229	0.539836
BRCA	TCGA-E9-A1RB-11	Set 2	0.937972	0.772254	0.518493
BRCA	TCGA-UL-AAZ6-01	Set 2	0.875994	1.24374	0.85736
BRCA	TCGA-BH-A1ES-01	Set 2	0.909217	1.02919	0.692737
BRCA	TCGA-BH-A6R8-01	Set 2	0.913703	1.02608	0.722898
BRCA	TCGA-BH-A1FH-01	Set 2	0.935499	0.779191	0.506239
BRCA	TCGA-A7-A13G-11	Set 2	0.8869	1.29086	0.843992
BRCA	TCGA-BH-A0DV-01	Set 2	0.946517	0.747102	0.506548
BRCA	TCGA-E9-A1RF-01	Set 2	0.929455	0.892788	0.62142
BRCA	TCGA-AC-A6IV-01	Set 2	0.933704	0.793409	0.506748
BRCA	TCGA-A2-A1G0-01	Set 2	0.938485	0.798331	0.553455
BRCA	TCGA-BH-A1EY-01	Set 2	0.903188	1.01999	0.675116
BRCA	TCGA-E2-A10F-01	Set 2	0.950165	0.723394	0.489079
BRCA	TCGA-A2-A1FZ-01	Set 2	0.946171	0.753016	0.504889
BRCA	TCGA-D8-A1JU-01	Set 2	0.949171	0.723578	0.470932
BRCA	TCGA-EW-A1OZ-01	Set 2	0.917913	0.990879	0.693802
BRCA	TCGA-A1-A0SN-01	Set 2	0.926914	0.905086	0.607034
BRCA	TCGA-A7-A4SF-01	Set 2	0.907605	1.07865	0.73814
BRCA	TCGA-LL-A440-01	Set 2	0.940877	0.742914	0.514792
BRCA	TCGA-AN-A0XU-01	Set 2	0.900321	1.03412	0.723805
BRCA	TCGA-AR-A1AY-01	Set 2	0.910089	1.02278	0.728082
BRCA	TCGA-LL-A5YO-01	Set 2	0.908049	0.956453	0.667519
BRCA	TCGA-AR-A0TW-01	Set 2	0.915834	1.11017	0.800454
BRCA	TCGA-AC-A2FK-01	Set 2	0.940484	0.74611	0.500414
BRCA	TCGA-BH-A0W3-01	Set 2	0.923142	0.983585	0.653058
BRCA	TCGA-A7-A6VW-01	Set 2	0.890549	1.11611	0.814255
BRCA	TCGA-AC-A2FF-11	Set 2	0.933757	0.7758	0.504668
BRCA	TCGA-C8-A3M8-01	Set 2	0.929946	0.890148	0.614175
BRCA	TCGA-A2-A0YK-01	Set 2	0.914238	0.925841	0.617877
BRCA	TCGA-AC-A2B8-01	Set 2	0.949587	0.720689	0.488447
BRCA	TCGA-E2-A1LL-01	Set 2	0.851764	1.3679	0.98209
BRCA	TCGA-A2-A25A-01	Set 2	0.950074	0.694547	0.455865
BRCA	TCGA-AR-A2LL-01	Set 2	0.935892	0.865655	0.592859
BRCA	TCGA-E2-A107-01	Set 2	0.925778	0.940877	0.68624
BRCA	TCGA-E9-A22B-01	Set 2	0.933181	0.864795	0.614371
BRCA	TCGA-S3-AA17-01	Set 2	0.914899	0.958408	0.674004
BRCA	TCGA-D8-A1XG-01	Set 2	0.907279	1.03518	0.675804
BRCA	TCGA-A7-A26H-01	Set 2	0.944332	0.769894	0.535976
BRCA	TCGA-D8-A1JM-01	Set 2	0.857794	1.335	0.924826
BRCA	TCGA-AC-A2FO-01	Set 2	0.945207	0.728294	0.483389
BRCA	TCGA-AO-A1KQ-01	Set 2	0.909741	1.00749	0.69946
BRCA	TCGA-E2-A1IL-01	Set 2	0.931541	0.866854	0.58012
BRCA	TCGA-A7-A13G-01	Set 2	0.93672	0.864395	0.575417
BRCA	TCGA-E2-A574-01	Set 2	0.843467	1.42838	1.02082
BRCA	TCGA-E9-A1RI-01	Set 2	0.948006	0.744524	0.514974
BRCA	TCGA-AN-A0XP-01	Set 2	0.94101	0.860343	0.566824
BRCA	TCGA-BH-A0AZ-01	Set 2	0.933624	0.836144	0.580045
BRCA	TCGA-JL-A3YW-01	Set 2	0.9163	0.9327	0.624199
BRCA	TCGA-AC-A2FB-01	Set 2	0.924632	0.850192	0.557228
BRCA	TCGA-A2-A0SW-01	Set 2	0.920559	0.953852	0.624017
BRCA	TCGA-E9-A1QZ-01	Set 2	0.920993	0.879593	0.606583
BRCA	TCGA-E2-A573-01	Set 2	0.9157	0.947836	0.672827
BRCA	TCGA-E9-A249-01	Set 2	0.93235	0.911323	0.60348
BRCA	TCGA-BH-A1FE-06	Set 2	0.805361	1.54193	0.983796
BRCA	TCGA-BH-A42U-01	Set 2	0.914407	0.882114	0.64197
BRCA	TCGA-D8-A1XU-01	Set 2	0.926637	0.887504	0.60615
BRCA	TCGA-E2-A1LS-11	Set 2	0.886916	1.2645	0.878293
BRCA	TCGA-BH-A0H9-01	Set 2	0.926952	0.92052	0.626021
BRCA	TCGA-AN-A0XN-01	Set 2	0.915423	0.985099	0.704703
BRCA	TCGA-C8-A1HE-01	Set 2	0.944865	0.790949	0.518744
BRCA	TCGA-A2-A25E-01	Set 2	0.941129	0.831835	0.592318
BRCA	TCGA-AR-A1AX-01	Set 2	0.919295	0.888992	0.596556
BRCA	TCGA-A7-A3J1-01	Set 2	0.936798	0.802655	0.569339
BRCA	TCGA-BH-A0H7-01	Set 2	0.92751	0.915641	0.628973
BRCA	TCGA-E9-A1RH-01	Set 2	0.858766	1.3551	0.979051
BRCA	TCGA-E9-A22A-01	Set 2	0.914233	0.973657	0.689412
BRCA	TCGA-B6-A0RT-01	Set 2	0.931033	0.815458	0.569341
BRCA	TCGA-AO-A128-01	Set 2	0.880711	1.18032	0.785125
BRCA	TCGA-A2-A1G4-01	Set 2	0.915916	1.00071	0.666074
BRCA	TCGA-BH-A0H9-11	Set 2	0.865789	1.41901	0.989831
BRCA	TCGA-A1-A0SE-01	Set 2	0.953831	0.70003	0.482308
BRCA	TCGA-BH-A0C3-11	Set 2	0.943533	0.724136	0.504864
BRCA	TCGA-GM-A2DB-01	Set 2	0.838328	1.29655	0.971869
BRCA	TCGA-AR-A1AR-01	Set 2	0.887269	1.15951	0.834933
BRCA	TCGA-AR-A24M-01	Set 2	0.923904	0.9294	0.654496
BRCA	TCGA-AO-A1KP-01	Set 2	0.891136	1.15007	0.806516
BRCA	TCGA-B6-A0RE-01	Set 2	0.925791	0.930774	0.63646
BRCA	TCGA-AC-A23H-01	Set 2	0.907517	1.09301	0.739654
BRCA	TCGA-OL-A5RX-01	Set 2	0.947545	0.703799	0.473344
BRCA	TCGA-AR-A5QQ-01	Set 2	0.868464	1.22842	0.860212
BRCA	TCGA-A1-A0SF-01	Set 2	0.934302	0.816488	0.564406
BRCA	TCGA-OL-A5RW-01	Set 2	0.853184	1.2752	0.931522
BRCA	TCGA-B6-A0WT-01	Set 2	0.934081	0.846944	0.57511
BRCA	TCGA-A2-A0YD-01	Set 2	0.942725	0.7762	0.530337
BRCA	TCGA-BH-AB28-01	Set 2	0.928052	0.853458	0.590142
BRCA	TCGA-LD-A66U-01	Set 2	0.917538	0.914029	0.687379
BRCA	TCGA-E2-A2P5-01	Set 2	0.928569	0.915767	0.661392
BRCA	TCGA-AC-A2FG-01	Set 2	0.947662	0.736219	0.48473
BRCA	TCGA-E9-A248-01	Set 2	0.881447	1.12656	0.769916
BRCA	TCGA-BH-A0DS-01	Set 2	0.921494	0.940411	0.644691
BRCA	TCGA-BH-A1FB-01	Set 2	0.946683	0.709554	0.481961
BRCA	TCGA-BH-A1EU-11	Set 2	0.942052	0.753398	0.521384
BRCA	TCGA-A7-A13E-01	Set 2	0.890605	1.15814	0.805899
BRCA	TCGA-A7-A0CE-11	Set 2	0.94743	0.708836	0.488264
BRCA	TCGA-A2-A0SV-01	Set 2	0.930012	0.905164	0.621033
BRCA	TCGA-EW-A424-01	Set 2	0.935889	0.820027	0.579029
BRCA	TCGA-BH-A203-11	Set 2	0.946793	0.721789	0.503618
BRCA	TCGA-E9-A226-01	Set 2	0.91254	1.12827	0.813691
BRCA	TCGA-3C-AALI-01	Set 2	0.891164	1.09073	0.745496
BRCA	TCGA-BH-A0DD-01	Set 2	0.916783	1.0032	0.698597
BRCA	TCGA-D8-A1XS-01	Set 2	0.944722	0.800961	0.573207
BRCA	TCGA-D8-A1JD-01	Set 2	0.945052	0.804721	0.563078
BRCA	TCGA-AR-A1AI-01	Set 2	0.902978	1.14384	0.824773
BRCA	TCGA-S3-A6ZG-01	Set 2	0.926781	0.899274	0.621578
BRCA	TCGA-WT-AB41-01	Set 2	0.827207	1.40424	1.05202
BRCA	TCGA-D8-A1XQ-01	Set 2	0.907565	1.05443	0.724564
BRCA	TCGA-AC-A3YJ-01	Set 2	0.892402	1.14013	0.783002
BRCA	TCGA-AN-A0XS-01	Set 2	0.929027	0.885194	0.59945
BRCA	TCGA-A7-A13H-01	Set 2	0.949607	0.69804	0.483686
BRCA	TCGA-A7-A4SC-01	Set 2	0.92379	0.874118	0.594138
BRCA	TCGA-BH-A1FJ-01	Set 2	0.911561	1.05692	0.695884
BRCA	TCGA-BH-A6R9-01	Set 2	0.893939	1.12132	0.75361
BRCA	TCGA-AQ-A04L-01	Set 2	0.886641	1.18148	0.796381
BRCA	TCGA-E2-A1LK-01	Set 2	0.858362	1.35741	0.944795
BRCA	TCGA-E2-A2P6-01	Set 2	0.898183	1.10305	0.754193
BRCA	TCGA-BH-A0AY-11	Set 2	0.953951	0.663871	0.446834
BRCA	TCGA-LL-A442-01	Set 2	0.87617	1.28185	0.839033
BRCA	TCGA-BH-A0HK-11	Set 2	0.942913	0.761256	0.525334
BRCA	TCGA-BH-A0AW-01	Set 2	0.910751	0.9946	0.68161
BRCA	TCGA-E9-A54Y-01	Set 2	0.841444	1.56431	1.15874
BRCA	TCGA-OL-A5RV-01	Set 2	0.939784	0.760983	0.522138
BRCA	TCGA-EW-A1IY-01	Set 2	0.888351	1.09228	0.815247
BRCA	TCGA-AO-A03U-01	Set 2	0.873551	1.21628	0.775358
BRCA	TCGA-C8-A26V-01	Set 2	0.92118	0.973048	0.665627
BRCA	TCGA-GM-A2DC-01	Set 2	0.880792	1.20476	0.871795
BRCA	TCGA-BH-A1FJ-11	Set 2	0.911939	0.942854	0.719179
BRCA	TCGA-BH-A1F8-11	Set 2	0.958229	0.631471	0.419703
BRCA	TCGA-A7-A26E-01	Set 2	0.914834	0.97	0.722228
BRCA	TCGA-AR-A2LE-01	Set 2	0.908739	1.03816	0.71641
BRCA	TCGA-BH-A0GZ-01	Set 2	0.925917	0.90795	0.631625
BRCA	TCGA-GM-A3XG-01	Set 2	0.911025	0.949525	0.688751
BRCA	TCGA-D8-A1JJ-01	Set 2	0.924966	0.936276	0.639086
BRCA	TCGA-AC-A6NO-01	Set 2	0.938708	0.809226	0.536833
BRCA	TCGA-A7-A26J-01	Set 2	0.938698	0.821615	0.610148
BRCA	TCGA-D8-A1JC-01	Set 2	0.93224	0.862503	0.588023
BRCA	TCGA-AO-A0JC-01	Set 2	0.891757	1.04938	0.75871
BRCA	TCGA-D8-A1XA-01	Set 2	0.915488	1.00226	0.691748
BRCA	TCGA-HN-A2OB-01	Set 2	0.950552	0.698429	0.480184
BRCA	TCGA-BH-A0BZ-11	Set 2	0.948036	0.721991	0.471069
BRCA	TCGA-E2-A1LA-01	Set 2	0.922686	0.918606	0.645088
BRCA	TCGA-BH-A1FC-11	Set 2	0.9483	0.697712	0.46273
BRCA	TCGA-AC-A2FE-01	Set 2	0.937303	0.785269	0.519263
BRCA	TCGA-EW-A1PH-01	Set 2	0.889679	1.11099	0.759561
BRCA	TCGA-BH-A0E1-11	Set 2	0.933815	0.834515	0.560605
BRCA	TCGA-OL-A66P-01	Set 2	0.88369	1.12945	0.815812
BRCA	TCGA-B6-A0RL-01	Set 2	0.861747	1.42481	0.955049
BRCA	TCGA-E9-A1NG-11	Set 2	0.956211	0.701027	0.48637
BRCA	TCGA-LL-A8F5-01	Set 2	0.881689	1.14667	0.809373
BRCA	TCGA-BH-A201-01	Set 2	0.940525	0.78016	0.544857
BRCA	TCGA-D8-A1XL-01	Set 2	0.917533	0.987797	0.704644
BRCA	TCGA-C8-A1HI-01	Set 2	0.924953	0.890509	0.615678
BRCA	TCGA-A7-A0DC-11	Set 2	0.934463	0.808003	0.551893
BRCA	TCGA-BH-A1EV-01	Set 2	0.919	0.968167	0.656855
BRCA	TCGA-E9-A3Q9-01	Set 2	0.885177	1.14506	0.726338
BRCA	TCGA-E9-A1RE-01	Set 2	0.907147	1.06589	0.711953
BRCA	TCGA-A2-A3XU-01	Set 2	0.852514	1.44534	1.07206
BRCA	TCGA-E9-A1R7-11	Set 2	0.945397	0.782489	0.569711
BRCA	TCGA-A7-A3IZ-01	Set 2	0.894065	1.14536	0.753
BRCA	TCGA-A2-A3XS-01	Set 2	0.915597	0.925414	0.643016
BRCA	TCGA-D8-A1JG-01	Set 2	0.884877	1.12843	0.760603
BRCA	TCGA-EW-A1P4-01	Set 2	0.893734	1.10616	0.77245
BRCA	TCGA-A7-A0D9-11	Set 2	0.911699	1.0729	0.773501
BRCA	TCGA-BH-A0BS-01	Set 2	0.929794	0.985203	0.686546
BRCA	TCGA-AC-A23C-01	Set 2	0.925434	0.86606	0.612883
BRCA	TCGA-BH-A209-01	Set 2	0.912577	0.990443	0.698217
BRCA	TCGA-EW-A1P6-01	Set 2	0.937489	0.839804	0.562212
BRCA	TCGA-E2-A15I-01	Set 2	0.909178	0.977846	0.682247
BRCA	TCGA-EW-A1P0-01	Set 2	0.899911	1.10797	0.729527
BRCA	TCGA-BH-A0DV-11	Set 2	0.944371	0.739219	0.510754
BRCA	TCGA-B6-A1KN-01	Set 2	0.921894	0.930106	0.632762
BRCA	TCGA-A2-A0YG-01	Set 2	0.92603	0.936098	0.651437
BRCA	TCGA-A2-A0CT-01	Set 2	0.89361	1.13089	0.76716
BRCA	TCGA-E2-A1BC-01	Set 2	0.92635	0.924212	0.632851
BRCA	TCGA-AQ-A54O-01	Set 2	0.85309	1.32658	0.966147
BRCA	TCGA-BH-A1FL-01	Set 2	0.928159	0.90866	0.610866
BRCA	TCGA-BH-A203-01	Set 2	0.913815	0.974077	0.692562
BRCA	TCGA-B6-A0RP-01	Set 2	0.937172	0.851117	0.567176
BRCA	TCGA-D8-A1XC-01	Set 2	0.900405	1.1476	0.731974
BRCA	TCGA-AR-A2LQ-01	Set 2	0.932722	0.80118	0.540104
BRCA	TCGA-A7-A0DC-01	Set 2	0.874153	1.33166	0.920846
BRCA	TCGA-A7-A3RF-01	Set 2	0.875328	1.26944	0.840189
BRCA	TCGA-EW-A6SA-01	Set 2	0.898615	1.18689	0.819189
BRCA	TCGA-LL-A5YP-01	Set 2	0.925071	0.89824	0.638546
BRCA	TCGA-E9-A1NA-11	Set 2	0.950164	0.699844	0.476772
BRCA	TCGA-LL-A740-01	Set 2	0.898078	1.06684	0.697791
BRCA	TCGA-BH-A0H6-01	Set 2	0.929518	0.909613	0.611609
BRCA	TCGA-B6-A0RV-01	Set 2	0.944374	0.777904	0.535847
BRCA	TCGA-BH-A0BA-01	Set 2	0.909786	0.976465	0.661795
BRCA	TCGA-D8-A1JS-01	Set 2	0.893482	1.25129	0.898719
BRCA	TCGA-EW-A423-01	Set 2	0.906269	1.04163	0.761401
BRCA	TCGA-A2-A25C-01	Set 2	0.928926	0.883617	0.61727
BRCA	TCGA-BH-A5J0-01	Set 2	0.920485	0.929696	0.672133
BRCA	TCGA-E9-A1NG-01	Set 2	0.930268	0.905056	0.582484
BRCA	TCGA-AR-A24K-01	Set 2	0.921389	1.00448	0.703192
BRCA	TCGA-EW-A2FV-01	Set 2	0.933936	0.839197	0.583095
BRCA	TCGA-OL-A66L-01	Set 2	0.873817	1.1629	0.887142
BRCA	TCGA-GM-A4E0-01	Set 2	0.910116	0.930748	0.659533
BRCA	TCGA-AN-A0XV-01	Set 2	0.937463	0.817972	0.559593
BRCA	TCGA-AC-A3HN-01	Set 2	0.956291	0.669843	0.457085
BRCA	TCGA-BH-A0E2-01	Set 2	0.917562	0.973263	0.663556
BRCA	TCGA-E9-A2JT-01	Set 2	0.901327	0.986053	0.678175
BRCA	TCGA-E9-A1R4-01	Set 2	0.916477	0.93854	0.652156
BRCA	TCGA-A7-A6VX-01	Set 2	0.915217	0.981455	0.695558
BRCA	TCGA-D8-A1JA-01	Set 2	0.858141	1.35225	0.999645
BRCA	TCGA-E9-A243-01	Set 2	0.877785	1.14845	0.786765
BRCA	TCGA-BH-A0DK-01	Set 2	0.931331	0.845776	0.578223
BRCA	TCGA-BH-A1FE-01	Set 2	0.931168	0.8397	0.619472
BRCA	TCGA-GM-A3XN-01	Set 2	0.941	0.754129	0.511011
BRCA	TCGA-D8-A1XB-01	Set 2	0.953672	0.69991	0.475773
BRCA	TCGA-B6-A0WZ-01	Set 2	0.920196	0.979687	0.698365
BRCA	TCGA-LL-A5YM-01	Set 2	0.836737	1.49863	1.1169
BRCA	TCGA-E9-A3HO-01	Set 2	0.880769	1.15903	0.833589
BRCA	TCGA-3C-AAAU-01	Set 2	0.890468	1.13271	0.781051
BRCA	TCGA-GM-A3XL-01	Set 2	0.899987	1.0942	0.787342
BRCA	TCGA-AR-A254-01	Set 2	0.924003	0.909329	0.621907
BRCA	TCGA-A2-A04R-01	Set 2	0.931115	0.926384	0.633557
BRCA	TCGA-B6-A2IU-01	Set 2	0.9231	0.933431	0.666291
BRCA	TCGA-D8-A1J9-01	Set 2	0.914237	0.994015	0.662505
BRCA	TCGA-GM-A2DI-01	Set 2	0.933321	0.813388	0.567693
BRCA	TCGA-AR-A250-01	Set 2	0.926503	0.917268	0.630262
BRCA	TCGA-AC-A3W7-01	Set 2	0.943322	0.75635	0.522565
BRCA	TCGA-D8-A1Y2-01	Set 2	0.936719	0.836421	0.569326
BRCA	TCGA-AR-A0TP-01	Set 2	0.880154	1.19716	0.805757
BRCA	TCGA-A8-A075-01	Set 2	0.927999	0.897524	0.619987
BRCA	TCGA-OL-A66J-01	Set 2	0.925235	0.894085	0.597639
BRCA	TCGA-AQ-A7U7-01	Set 2	0.926984	0.835706	0.577677
BRCA	TCGA-AR-A2LM-01	Set 2	0.943374	0.758419	0.539931
BRCA	TCGA-E9-A1NC-01	Set 2	0.886423	1.08474	0.77722
BRCA	TCGA-E9-A24A-01	Set 2	0.933698	0.880984	0.596775
BRCA	TCGA-4H-AAAK-01	Set 2	0.943127	0.770688	0.541291
BRCA	TCGA-PE-A5DD-01	Set 2	0.921507	0.921485	0.653266
BRCA	TCGA-C8-A1HF-01	Set 2	0.914422	0.998752	0.697598
BRCA	TCGA-BH-A0HF-01	Set 2	0.915257	0.946583	0.603255
BRCA	TCGA-E9-A1R0-01	Set 2	0.929886	0.85088	0.566894
BRCA	TCGA-E2-A1LG-01	Set 2	0.822955	1.4886	1.07313
BRCA	TCGA-AR-A1AT-01	Set 2	0.933436	0.896314	0.597554
BRCA	TCGA-B6-A0RU-01	Set 2	0.911789	0.950172	0.675242
BRCA	TCGA-A2-A259-01	Set 2	0.938909	0.784853	0.542717
BRCA	TCGA-B6-A0X1-01	Set 2	0.875807	1.17986	0.836377
BRCA	TCGA-MS-A51U-01	Set 2	0.940793	0.75239	0.505526
BRCA	TCGA-BH-A1FG-01	Set 2	0.928796	0.935613	0.641093
BRCA	TCGA-AO-A12C-01	Set 2	0.925522	0.912082	0.654891
BRCA	TCGA-BH-A0DQ-01	Set 2	0.939876	0.817542	0.557466
BRCA	TCGA-EW-A1PD-01	Set 2	0.93605	0.834862	0.58856
BRCA	TCGA-BH-A0WA-01	Set 2	0.923183	0.916172	0.632331
BRCA	TCGA-Z7-A8R5-01	Set 2	0.901589	0.986388	0.714455
BRCA	TCGA-A7-A4SD-01	Set 2	0.908064	1.03751	0.73138
BRCA	TCGA-S3-AA14-01	Set 2	0.926866	0.873374	0.591577
BRCA	TCGA-S3-AA15-01	Set 2	0.924773	0.84531	0.588356
BRCA	TCGA-EW-A1IW-01	Set 2	0.939059	0.779469	0.523476
BRCA	TCGA-E9-A5UO-01	Set 2	0.871317	1.37228	0.897205
BRCA	TCGA-D8-A1XW-01	Set 2	0.867327	1.22542	0.85169
BRCA	TCGA-BH-A1EV-11	Set 2	0.936524	0.773828	0.556673
BRCA	TCGA-B6-A0X5-01	Set 2	0.850309	1.4301	0.950793
BRCA	TCGA-A2-A0T4-01	Set 2	0.942218	0.774817	0.509537
BRCA	TCGA-BH-A1EN-11	Set 2	0.959213	0.629667	0.421226
BRCA	TCGA-PL-A8LV-01	Set 2	0.885408	1.08637	0.745489
BRCA	TCGA-EW-A1P8-01	Set 2	0.914064	0.995686	0.696585
BRCA	TCGA-C8-A8HP-01	Set 2	0.867903	1.15973	0.82117
BRCA	TCGA-E9-A22E-01	Set 2	0.925058	0.918394	0.634774
BRCA	TCGA-D8-A1X9-01	Set 2	0.927763	0.923952	0.65262
BRCA	TCGA-EW-A1PG-01	Set 2	0.916258	0.989507	0.704977
BRCA	TCGA-AC-A3QQ-01	Set 2	0.863557	1.25125	0.961627
BRCA	TCGA-OL-A5RU-01	Set 2	0.922586	0.881477	0.599308
BRCA	TCGA-AC-A3QP-01	Set 2	0.923666	0.89533	0.664009
BRCA	TCGA-5L-AAT1-01	Set 2	0.924561	0.866625	0.590614
BRCA	TCGA-D8-A3Z6-01	Set 2	0.941528	0.794555	0.556272
BRCA	TCGA-AC-A2BK-01	Set 2	0.838469	1.46366	1.00527
BRCA	TCGA-BH-A28O-01	Set 2	0.950473	0.674268	0.453043
BRCA	TCGA-BH-A1FM-11	Set 2	0.95927	0.621969	0.42246
BRCA	TCGA-AQ-A0Y5-01	Set 2	0.91814	0.966308	0.671412
BRCA	TCGA-B6-A40C-01	Set 2	0.923947	0.912479	0.619367
BRCA	TCGA-V7-A7HQ-01	Set 2	0.826149	1.42685	1.10813
BRCA	TCGA-A7-A0CH-11	Set 2	0.935007	0.791139	0.525057
BRCA	TCGA-B6-A0X7-01	Set 2	0.94578	0.754757	0.512901
BRCA	TCGA-EW-A1IX-01	Set 2	0.940385	0.795697	0.539514
BRCA	TCGA-S3-AA10-01	Set 2	0.903869	1.04165	0.729585
BRCA	TCGA-A2-A3XT-01	Set 2	0.893228	1.11007	0.785825
BRCA	TCGA-PE-A5DE-01	Set 2	0.941591	0.782796	0.524487
BRCA	TCGA-D8-A27E-01	Set 2	0.90999	1.07082	0.679303
BRCA	TCGA-E9-A295-01	Set 2	0.913053	0.960356	0.634216
BRCA	TCGA-E2-A1B4-01	Set 2	0.920486	0.971841	0.683361
BRCA	TCGA-B6-A0IK-01	Set 2	0.914984	0.981159	0.713126
BRCA	TCGA-AC-A6IX-01	Set 2	0.944543	0.734329	0.504815
BRCA	TCGA-BH-A1ET-01	Set 2	0.928914	0.88629	0.625569
BRCA	TCGA-E2-A1IJ-01	Set 2	0.948414	0.716567	0.467743
BRCA	TCGA-E9-A22D-01	Set 2	0.913023	1.01914	0.702861
BRCA	TCGA-AC-A2FF-01	Set 2	0.950861	0.682466	0.450481
BRCA	TCGA-AR-A2LR-01	Set 2	0.860816	1.1933	0.822881
BRCA	TCGA-B6-A0WY-01	Set 2	0.933658	0.825337	0.559217
BRCA	TCGA-BH-A0B8-01	Set 2	0.892872	1.12756	0.761395
BRCA	TCGA-BH-A0B3-01	Set 2	0.931073	0.872781	0.606409
BRCA	TCGA-E9-A1N5-11	Set 2	0.92782	0.83732	0.566739
BRCA	TCGA-C8-A278-01	Set 2	0.916056	0.978682	0.677573
BRCA	TCGA-C8-A26W-01	Set 2	0.937961	0.811971	0.557459
BRCA	TCGA-BH-A0HA-01	Set 2	0.905424	1.03931	0.771411
BRCA	TCGA-D8-A27G-01	Set 2	0.927937	0.898773	0.570667
BRCA	TCGA-AQ-A04H-01	Set 2	0.915033	1.02056	0.718371
BRCA	TCGA-BH-A0BM-11	Set 3	0.924919	0.880673	0.58241
BRCA	TCGA-EW-A1J3-01	Set 3	0.915189	0.979933	0.696419
BRCA	TCGA-LL-A6FQ-01	Set 3	0.867878	1.2995	0.95714
BRCA	TCGA-E9-A1N4-01	Set 3	0.910531	1.00985	0.682439
BRCA	TCGA-D8-A1JN-01	Set 3	0.858431	1.34255	0.90897
BRCA	TCGA-BH-A0BA-11	Set 3	0.941046	0.739877	0.49901
BRCA	TCGA-E2-A9RU-01	Set 3	0.892463	1.16918	0.868096
BRCA	TCGA-D8-A1XY-01	Set 3	0.930902	0.887926	0.605156
BRCA	TCGA-BH-A0RX-01	Set 3	0.895353	1.03323	0.729737
BRCA	TCGA-D8-A1XK-01	Set 3	0.880966	1.23688	0.888874
BRCA	TCGA-A2-A25D-01	Set 3	0.921467	0.935584	0.65865
BRCA	TCGA-E2-A3DX-01	Set 3	0.935505	0.790136	0.5397
BRCA	TCGA-S3-A6ZF-01	Set 3	0.928253	0.873065	0.601961
BRCA	TCGA-E2-A1II-01	Set 3	0.880229	1.23628	0.855938
BRCA	TCGA-AR-A1AO-01	Set 3	0.939996	0.761039	0.486831
BRCA	TCGA-BH-A42T-01	Set 3	0.898875	1.06351	0.744944
BRCA	TCGA-AN-A0XL-01	Set 3	0.932188	0.849371	0.585579
BRCA	TCGA-AR-A256-01	Set 3	0.89208	1.14398	0.803974
BRCA	TCGA-AC-A23E-01	Set 3	0.934975	0.869554	0.618372
BRCA	TCGA-BH-A0B5-01	Set 3	0.934962	0.849267	0.590096
BRCA	TCGA-BH-A0DG-01	Set 3	0.935122	0.811566	0.541525
BRCA	TCGA-BH-A1FR-11	Set 3	0.942546	0.732358	0.457875
BRCA	TCGA-A2-A4S3-01	Set 3	0.9056	1.01119	0.719929
BRCA	TCGA-A7-A4SE-01	Set 3	0.901765	0.990204	0.698596
BRCA	TCGA-E2-A15I-11	Set 3	0.923282	0.956335	0.685098
BRCA	TCGA-AO-A1KR-01	Set 3	0.834708	1.41675	1.08052
BRCA	TCGA-GM-A3NY-01	Set 3	0.896736	1.05902	0.756024
BRCA	TCGA-D8-A1JF-01	Set 3	0.854819	1.3331	0.948099
BRCA	TCGA-BH-A0HI-01	Set 3	0.94979	0.767787	0.504288
BRCA	TCGA-E9-A1RC-11	Set 3	0.891049	1.21724	0.796747
BRCA	TCGA-AO-A0JE-01	Set 3	0.907442	0.995549	0.671188
BRCA	TCGA-E9-A1ND-11	Set 3	0.911457	0.927454	0.699684
BRCA	TCGA-D8-A1JI-01	Set 3	0.88387	1.21641	0.791697
BRCA	TCGA-AO-A0JB-01	Set 3	0.849064	1.30078	0.987504
BRCA	TCGA-BH-A0GY-01	Set 3	0.910582	0.985888	0.668202
BRCA	TCGA-E9-A1NF-01	Set 3	0.919454	0.93977	0.656906
BRCA	TCGA-E2-A570-01	Set 3	0.927573	0.878297	0.594169
BRCA	TCGA-EW-A1PC-01	Set 3	0.888754	1.15964	0.788255
BRCA	TCGA-E9-A1RG-01	Set 3	0.864167	1.26336	0.94295
BRCA	TCGA-AR-A0TZ-01	Set 3	0.908733	1.05293	0.736843
BRCA	TCGA-E9-A5FK-01	Set 3	0.908016	0.982321	0.715251
BRCA	TCGA-E9-A244-01	Set 3	0.897364	1.13493	0.846339
BRCA	TCGA-BH-A0BC-01	Set 3	0.937002	0.823427	0.580452
BRCA	TCGA-AQ-A54N-01	Set 3	0.801529	1.66058	1.17077
BRCA	TCGA-BH-A42V-01	Set 3	0.951746	0.676337	0.464002
BRCA	TCGA-AC-A8OR-01	Set 3	0.894232	1.15384	0.7778
BRCA	TCGA-C8-A1HN-01	Set 3	0.922939	0.969303	0.663355
BRCA	TCGA-BH-A204-11	Set 3	0.940866	0.821278	0.581642
BRCA	TCGA-AC-A23G-01	Set 3	0.927749	0.855455	0.589878
BRCA	TCGA-BH-A0C0-01	Set 3	0.910991	0.994155	0.685328
BRCA	TCGA-EW-A2FR-01	Set 3	0.915066	0.935596	0.618184
BRCA	TCGA-B6-A40B-01	Set 3	0.915979	0.955644	0.672413
BRCA	TCGA-B6-A0I1-01	Set 3	0.831878	1.43585	1.03778
BRCA	TCGA-D8-A1JT-01	Set 3	0.886188	1.24207	0.906937
BRCA	TCGA-E9-A1RH-11	Set 3	0.943833	0.799608	0.568758
BRCA	TCGA-AC-A5EH-01	Set 3	0.912411	1.00908	0.674941
BRCA	TCGA-D8-A1Y0-01	Set 3	0.926018	0.881217	0.635004
BRCA	TCGA-E2-A15K-11	Set 3	0.895473	1.01639	0.787177
BRCA	TCGA-A2-A0YL-01	Set 3	0.951889	0.685397	0.476523
BRCA	TCGA-BH-A8FZ-01	Set 3	0.925462	0.845864	0.569451
BRCA	TCGA-E2-A14N-01	Set 3	0.845198	1.4416	1.08888
BRCA	TCGA-BH-A0HY-01	Set 3	0.913308	1.02024	0.714826
BRCA	TCGA-BH-A0DH-01	Set 3	0.916431	0.988318	0.671281
BRCA	TCGA-D8-A1X8-01	Set 3	0.942608	0.781023	0.525122
BRCA	TCGA-AO-A03M-01	Set 3	0.925458	0.895837	0.624559
BRCA	TCGA-BH-A8FY-01	Set 3	0.903216	1.09064	0.740855
BRCA	TCGA-BH-A1EW-01	Set 3	0.929755	0.871528	0.618295
BRCA	TCGA-A2-A1FX-01	Set 3	0.920158	0.956635	0.632165
BRCA	TCGA-LD-A9QF-01	Set 3	0.924158	0.848783	0.556245
BRCA	TCGA-LL-A6FP-01	Set 3	0.868306	1.37304	0.990429
BRCA	TCGA-E2-A1L8-01	Set 3	0.917067	0.955655	0.656556
BRCA	TCGA-E2-A1IN-01	Set 3	0.946383	0.78076	0.536821
BRCA	TCGA-OK-A5Q2-01	Set 3	0.931299	0.797702	0.547492
BRCA	TCGA-B6-A0WW-01	Set 3	0.935532	0.919618	0.631824
BRCA	TCGA-EW-A2FS-01	Set 3	0.879058	1.10164	0.799523
BRCA	TCGA-D8-A27L-01	Set 3	0.941248	0.768606	0.494567
BRCA	TCGA-EW-A1P7-01	Set 3	0.905772	0.958554	0.654918
BRCA	TCGA-E2-A1AZ-01	Set 3	0.890669	1.07075	0.784319
BRCA	TCGA-A2-A4S0-01	Set 3	0.884749	1.20241	0.784532
BRCA	TCGA-D8-A27V-01	Set 3	0.918416	0.945225	0.637835
BRCA	TCGA-E9-A1N5-01	Set 3	0.935871	0.835177	0.572008
BRCA	TCGA-BH-A1F0-11	Set 3	0.956564	0.646931	0.43218
BRCA	TCGA-C8-A1HL-01	Set 3	0.910934	1.03052	0.726368
BRCA	TCGA-A7-A5ZW-01	Set 3	0.943337	0.763838	0.535518
BRCA	TCGA-JL-A3YX-01	Set 3	0.938287	0.81652	0.571203
BRCA	TCGA-EW-A1P1-01	Set 3	0.938301	0.772246	0.506476
BRCA	TCGA-OL-A66O-01	Set 3	0.890846	1.15423	0.850353
BRCA	TCGA-EW-A6S9-01	Set 3	0.920106	0.937132	0.641991
BRCA	TCGA-AR-A252-01	Set 3	0.902174	0.983198	0.683607
BRCA	TCGA-BH-A0B2-01	Set 3	0.935158	0.818458	0.555668
BRCA	TCGA-D8-A1XV-01	Set 3	0.898485	1.1568	0.765157
BRCA	TCGA-W8-A86G-01	Set 3	0.932567	0.821934	0.580007
BRCA	TCGA-A8-A0A6-01	Set 3	0.927834	0.860722	0.617479
BRCA	TCGA-E2-A1BD-01	Set 3	0.929049	0.911708	0.64062
BRCA	TCGA-AC-A2FB-11	Set 3	0.95618	0.64563	0.451323
BRCA	TCGA-A2-A0T2-01	Set 3	0.894182	1.11399	0.803267
BRCA	TCGA-D8-A27M-01	Set 3	0.900916	1.00426	0.697211
BRCA	TCGA-E2-A1BC-11	Set 3	0.867323	1.40755	0.977634
BRCA	TCGA-B6-A402-01	Set 3	0.880641	1.18761	0.846458
BRCA	TCGA-C8-A26X-01	Set 3	0.903226	1.03636	0.695799
BRCA	TCGA-AC-A3BB-01	Set 3	0.936753	0.792357	0.56094
BRCA	TCGA-AO-A12E-01	Set 3	0.927714	0.87229	0.593505
BRCA	TCGA-D8-A73U-01	Set 3	0.910235	0.934385	0.628937
BRCA	TCGA-OL-A6VR-01	Set 3	0.914552	0.979722	0.656154
BRCA	TCGA-A2-A0YH-01	Set 3	0.919824	0.937382	0.637076
BRCA	TCGA-A7-A13F-01	Set 3	0.911282	1.04409	0.711826
BRCA	TCGA-D8-A27I-01	Set 3	0.956303	0.647783	0.445421
BRCA	TCGA-LL-A50Y-01	Set 3	0.896115	1.13341	0.835646
BRCA	TCGA-3C-AALJ-01	Set 3	0.899534	1.05639	0.709081
BRCA	TCGA-EW-A1IZ-01	Set 3	0.897967	1.03584	0.728438
BRCA	TCGA-WT-AB44-01	Set 3	0.865385	1.2393	0.88339
BRCA	TCGA-AO-A1KT-01	Set 3	0.920863	0.955911	0.652704
BRCA	TCGA-AR-A24S-01	Set 3	0.922171	0.923016	0.659069
BRCA	TCGA-B6-A0RS-01	Set 3	0.904526	1.05241	0.692476
BRCA	TCGA-AO-A124-01	Set 3	0.882294	1.18169	0.861583
BRCA	TCGA-AR-A1AM-01	Set 3	0.951128	0.680774	0.465038
BRCA	TCGA-E2-A1IP-01	Set 3	0.913197	0.960379	0.677832
BRCA	TCGA-BH-A1ET-11	Set 3	0.952448	0.675377	0.475874
BRCA	TCGA-AR-A24X-01	Set 3	0.936786	0.859077	0.586058
BRCA	TCGA-A2-A4S2-01	Set 3	0.926807	0.876756	0.602931
BRCA	TCGA-LL-A73Y-01	Set 3	0.881323	1.0818	0.737155
BRCA	TCGA-LL-A9Q3-01	Set 3	0.884935	1.1927	0.872354
BRCA	TCGA-AN-A0XO-01	Set 3	0.941	0.817852	0.544012
BRCA	TCGA-BH-A0B8-11	Set 3	0.918532	1.0552	0.735146
BRCA	TCGA-E9-A1N3-01	Set 3	0.890759	1.128	0.744845
BRCA	TCGA-OL-A6VQ-01	Set 3	0.937523	0.791944	0.548253
BRCA	TCGA-AR-A24U-01	Set 3	0.908129	1.00211	0.706082
BRCA	TCGA-AC-A3YI-01	Set 3	0.918662	0.889436	0.615606
BRCA	TCGA-PL-A8LY-01	Set 3	0.880383	1.11116	0.77369
BRCA	TCGA-AR-A2LH-01	Set 3	0.918945	0.887369	0.615434
BRCA	TCGA-AR-A1AQ-01	Set 3	0.9189	0.96681	0.672074
BRCA	TCGA-BH-A0HK-01	Set 3	0.843609	1.34247	0.907063
BRCA	TCGA-AR-A24H-01	Set 3	0.907585	1.04791	0.73872
BRCA	TCGA-A7-A5ZV-01	Set 3	0.819524	1.52182	1.06261
BRCA	TCGA-AR-A24O-01	Set 3	0.947806	0.716557	0.481497
BRCA	TCGA-AC-A23H-11	Set 3	0.938782	0.774146	0.528836
BRCA	TCGA-PL-A8LX-01	Set 3	0.8667	1.30002	0.890765
BRCA	TCGA-A2-A3XX-01	Set 3	0.896156	1.04249	0.730362
BRCA	TCGA-BH-A0DP-11	Set 3	0.940135	0.767567	0.532019
BRCA	TCGA-AC-A4ZE-01	Set 3	0.884434	1.15477	0.785927
BRCA	TCGA-LL-A441-01	Set 3	0.908919	0.929285	0.651977
BRCA	TCGA-A1-A0SB-01	Set 3	0.876791	1.19819	0.792997
BRCA	TCGA-GI-A2C8-01	Set 3	0.894125	1.08756	0.71713
BRCA	TCGA-A7-A13F-11	Set 3	0.952306	0.689459	0.460954
BRCA	TCGA-B6-A0X4-01	Set 3	0.882402	1.20963	0.797648
BRCA	TCGA-EW-A2FW-01	Set 3	0.908374	1.06357	0.736662
BRCA	TCGA-E9-A5FL-01	Set 3	0.798335	1.45911	1.05559
BRCA	TCGA-AC-A2FM-11	Set 3	0.889081	1.03473	0.810599
BRCA	TCGA-A1-A0SJ-01	Set 3	0.90889	1.00439	0.702974
BRCA	TCGA-5L-AAT0-01	Set 3	0.942391	0.757452	0.519386
BRCA	TCGA-BH-A1EN-01	Set 3	0.88018	1.31877	0.907043
BRCA	TCGA-AC-A2QH-01	Set 3	0.742081	1.81804	1.20068
BRCA	TCGA-A7-A3J0-01	Set 3	0.87082	1.23551	0.796526
BRCA	TCGA-AO-A125-01	Set 3	0.886675	1.23555	0.853009
BRCA	TCGA-E9-A3X8-01	Set 3	0.834988	1.35391	1.04397
BRCA	TCGA-E2-A10B-01	Set 3	0.927145	0.885047	0.582879
BRCA	TCGA-BH-A208-11	Set 3	0.936135	0.779262	0.547811
BRCA	TCGA-D8-A1J8-01	Set 3	0.872023	1.24001	0.933734
BRCA	TCGA-EW-A1OV-01	Set 3	0.917473	0.94925	0.628306
BRCA	TCGA-E9-A1ND-01	Set 3	0.892616	1.10577	0.72605
BRCA	TCGA-E2-A1B0-01	Set 3	0.905989	1.04322	0.738339
BRCA	TCGA-AR-A255-01	Set 3	0.945113	0.749547	0.523445
BRCA	TCGA-C8-A26Y-01	Set 3	0.839391	1.30718	0.92672
BRCA	TCGA-AO-A129-01	Set 3	0.920334	0.908014	0.640992
BRCA	TCGA-BH-A0DP-01	Set 3	0.939994	0.800302	0.549697
BRCA	TCGA-A1-A0SP-01	Set 3	0.884611	1.11135	0.761025
BRCA	TCGA-AR-A1AV-01	Set 3	0.916816	1.00817	0.690184
BRCA	TCGA-A2-A0YE-01	Set 3	0.885334	1.15778	0.822806
BRCA	TCGA-OL-A5D8-01	Set 3	0.909047	1.0164	0.699309
BRCA	TCGA-AR-A0U2-01	Set 3	0.87063	1.22002	0.865399
BRCA	TCGA-A7-A4SA-01	Set 3	0.919333	0.890749	0.612507
BRCA	TCGA-EW-A1J5-01	Set 3	0.932131	0.859703	0.60949
BRCA	TCGA-BH-A1F2-11	Set 3	0.9471	0.718703	0.476879
PRAD	TCGA-YL-A9WL-01	Set 1	0.936973	0.883373	0.598835
PRAD	TCGA-EJ-7318-01	Set 1	0.94763	0.762753	0.571675
PRAD	TCGA-G9-6496-01	Set 1	0.939022	0.850595	0.618124
PRAD	TCGA-V1-A9ZI-01	Set 1	0.933481	0.864285	0.601788
PRAD	TCGA-KK-A8IG-01	Set 1	0.938025	0.800654	0.503533
PRAD	TCGA-KK-A7AQ-01	Set 1	0.934297	0.868715	0.634124
PRAD	TCGA-G9-6361-01	Set 1	0.948279	0.758543	0.53374
PRAD	TCGA-KK-A6DY-01	Set 1	0.958794	0.646348	0.445409
PRAD	TCGA-CH-5788-01	Set 1	0.913901	1.09726	0.776185
PRAD	TCGA-EJ-7781-01	Set 1	0.950665	0.706394	0.520946
PRAD	TCGA-V1-A9O5-01	Set 1	0.920803	0.889885	0.623424
PRAD	TCGA-2A-A8VV-01	Set 1	0.960706	0.671861	0.45315
PRAD	TCGA-HI-7170-01	Set 1	0.937618	0.795906	0.546629
PRAD	TCGA-EJ-5525-01	Set 1	0.904101	1.06682	0.756306
PRAD	TCGA-G9-6351-11	Set 1	0.96041	0.690511	0.460656
PRAD	TCGA-HC-7744-01	Set 1	0.952426	0.757774	0.520478
PRAD	TCGA-XK-AAJT-01	Set 1	0.923443	0.933854	0.683049
PRAD	TCGA-ZG-A9L6-01	Set 1	0.95076	0.700424	0.490614
PRAD	TCGA-G9-6351-01	Set 1	0.970841	0.592321	0.405244
PRAD	TCGA-KK-A7B0-01	Set 1	0.884128	1.10186	0.86439
PRAD	TCGA-HC-7817-01	Set 1	0.945637	0.720394	0.475363
PRAD	TCGA-V1-A9O9-01	Set 1	0.953179	0.663871	0.446056
PRAD	TCGA-EJ-5502-01	Set 1	0.947951	0.719371	0.427419
PRAD	TCGA-EJ-5496-01	Set 1	0.963297	0.677903	0.489581
PRAD	TCGA-VN-A943-01	Set 1	0.939771	1.06313	0.731018
PRAD	TCGA-YL-A8SI-01	Set 1	0.966038	0.579744	0.3767
PRAD	TCGA-2A-AAYU-01	Set 1	0.948813	0.763635	0.533442
PRAD	TCGA-EJ-8468-01	Set 1	0.936998	0.784823	0.544209
PRAD	TCGA-G9-6384-11	Set 1	0.955465	0.720784	0.472009
PRAD	TCGA-J9-A52E-01	Set 1	0.869559	1.16864	0.788357
PRAD	TCGA-V1-A8WV-01	Set 1	0.909328	0.953178	0.666942
PRAD	TCGA-2A-A8VL-01	Set 1	0.951451	0.731062	0.495527
PRAD	TCGA-HC-7211-01	Set 1	0.925652	0.909561	0.649244
PRAD	TCGA-HC-A48F-01	Set 1	0.938049	0.857319	0.593281
PRAD	TCGA-H9-A6BY-01	Set 1	0.930926	0.940399	0.723078
PRAD	TCGA-YL-A8HK-01	Set 1	0.9476	0.69736	0.480853
PRAD	TCGA-CH-5752-01	Set 1	0.920067	0.980701	0.658636
PRAD	TCGA-KK-A8IK-01	Set 1	0.927823	0.969018	0.679794
PRAD	TCGA-EJ-5498-01	Set 1	0.957573	0.646066	0.468726
PRAD	TCGA-KK-A8I4-01	Set 1	0.952276	0.671253	0.454225
PRAD	TCGA-EJ-A8FP-01	Set 1	0.97046	0.525801	0.358701
PRAD	TCGA-J4-A67S-01	Set 1	0.918446	0.945475	0.738664
PRAD	TCGA-VN-A88O-01	Set 1	0.951846	0.721724	0.460459
PRAD	TCGA-CH-5738-01	Set 1	0.951553	0.690108	0.447681
PRAD	TCGA-G9-A9S0-01	Set 1	0.910979	1.06844	0.778151
PRAD	TCGA-KK-A8II-01	Set 1	0.95499	0.745534	0.515619
PRAD	TCGA-HC-7230-01	Set 1	0.959421	0.700316	0.48816
PRAD	TCGA-G9-6329-01	Set 1	0.957233	0.648127	0.46508
PRAD	TCGA-EJ-7328-01	Set 1	0.956357	0.677649	0.475589
PRAD	TCGA-EJ-7793-01	Set 1	0.955861	0.703619	0.480147
PRAD	TCGA-G9-6363-11	Set 1	0.954705	0.675395	0.467137
PRAD	TCGA-FC-A5OB-01	Set 1	0.91177	1.21936	0.872227
PRAD	TCGA-G9-6498-01	Set 1	0.89333	1.08085	0.775231
PRAD	TCGA-G9-6496-11	Set 1	0.947148	0.737428	0.521232
PRAD	TCGA-HC-A9TH-01	Set 1	0.934958	0.815273	0.55605
PRAD	TCGA-G9-7522-01	Set 1	0.965086	0.641342	0.452704
PRAD	TCGA-V1-A9OF-01	Set 1	0.951551	0.766354	0.522225
PRAD	TCGA-EJ-5518-01	Set 1	0.939538	0.799953	0.537967
PRAD	TCGA-HC-7738-01	Set 1	0.960597	0.658532	0.450501
PRAD	TCGA-J4-A6G1-01	Set 1	0.931275	0.777754	0.50783
PRAD	TCGA-KK-A7AZ-01	Set 1	0.937065	0.860388	0.597181
PRAD	TCGA-CH-5761-01	Set 1	0.904089	1.03008	0.738876
PRAD	TCGA-CH-5769-11	Set 1	0.945083	0.764991	0.512363
PRAD	TCGA-M7-A71Z-01	Set 1	0.925427	1.05142	0.787948
PRAD	TCGA-MG-AAMC-01	Set 1	0.948286	0.81331	0.583565
PRAD	TCGA-HC-8266-01	Set 1	0.957032	0.629004	0.435237
PRAD	TCGA-Y6-A8TL-01	Set 1	0.966876	0.588312	0.384368
PRAD	TCGA-EJ-7325-01	Set 1	0.907755	1.06902	0.801654
PRAD	TCGA-QU-A6IM-01	Set 1	0.878513	1.20221	0.933701
PRAD	TCGA-YL-A8SB-01	Set 1	0.951809	0.731465	0.49215
PRAD	TCGA-HC-A6AQ-01	Set 1	0.930122	0.883213	0.686569
PRAD	TCGA-FC-A66V-01	Set 1	0.908437	0.99283	0.7683
PRAD	TCGA-EJ-7327-01	Set 1	0.952407	0.708117	0.508146
PRAD	TCGA-XK-AAJR-01	Set 1	0.963491	0.626705	0.436927
PRAD	TCGA-CH-5743-01	Set 1	0.948144	0.697179	0.497968
PRAD	TCGA-EJ-A8FU-01	Set 1	0.965971	0.564936	0.381802
PRAD	TCGA-VN-A88Q-01	Set 1	0.949717	0.753421	0.519702
PRAD	TCGA-G9-6499-01	Set 1	0.938951	0.858031	0.612212
PRAD	TCGA-X4-A8KQ-01	Set 1	0.938581	0.797272	0.580745
PRAD	TCGA-KC-A4BN-01	Set 1	0.95256	0.744779	0.520393
PRAD	TCGA-VN-A88P-01	Set 1	0.928941	0.891039	0.568786
PRAD	TCGA-HC-8216-01	Set 1	0.959419	0.644218	0.453337
PRAD	TCGA-G9-7523-01	Set 1	0.91797	0.927322	0.605191
PRAD	TCGA-J9-A8CK-01	Set 1	0.958527	0.654039	0.452699
PRAD	TCGA-HC-8260-01	Set 1	0.95508	0.659337	0.44109
PRAD	TCGA-2A-A8VT-01	Set 1	0.94119	0.792273	0.558994
PRAD	TCGA-V1-A8MU-01	Set 1	0.960733	0.648945	0.442246
PRAD	TCGA-YL-A8SH-01	Set 1	0.942978	0.793296	0.487038
PRAD	TCGA-HC-7749-01	Set 1	0.956538	0.681491	0.456679
PRAD	TCGA-V1-A8MJ-01	Set 1	0.951504	0.689134	0.471972
PRAD	TCGA-EJ-7125-11	Set 1	0.921637	0.892541	0.710341
PRAD	TCGA-2A-A8VX-01	Set 1	0.924886	0.966373	0.665681
PRAD	TCGA-G9-6342-01	Set 1	0.96514	0.61168	0.426831
PRAD	TCGA-CH-5768-01	Set 1	0.963024	0.642249	0.463016
PRAD	TCGA-XK-AAJA-01	Set 1	0.941443	0.804683	0.552115
PRAD	TCGA-YL-A9WX-01	Set 1	0.961572	0.598465	0.427794
PRAD	TCGA-TP-A8TT-01	Set 1	0.939901	0.772293	0.569149
PRAD	TCGA-H9-7775-01	Set 1	0.955777	0.701676	0.470864
PRAD	TCGA-XK-AAK1-01	Set 1	0.93876	0.908245	0.642389
PRAD	TCGA-EJ-5503-01	Set 1	0.969484	0.53732	0.387992
PRAD	TCGA-EJ-A6RC-01	Set 1	0.959487	0.629238	0.418917
PRAD	TCGA-CH-5791-01	Set 1	0.950432	0.745549	0.517246
PRAD	TCGA-EJ-5505-01	Set 1	0.950785	0.731043	0.494518
PRAD	TCGA-KC-A4BR-01	Set 1	0.918076	0.906432	0.608823
PRAD	TCGA-G9-6384-01	Set 1	0.961187	0.641397	0.446261
PRAD	TCGA-EJ-8472-01	Set 1	0.938517	0.824564	0.583845
PRAD	TCGA-J4-A83M-01	Set 1	0.964494	0.616902	0.429914
PRAD	TCGA-KK-A6E6-01	Set 1	0.965395	0.596132	0.408131
PRAD	TCGA-EJ-5497-01	Set 1	0.962107	0.621807	0.461289
PRAD	TCGA-KK-A6E2-01	Set 1	0.951087	0.775122	0.533021
PRAD	TCGA-KK-A8IC-01	Set 1	0.950117	0.705416	0.484814
PRAD	TCGA-KK-A7B2-01	Set 1	0.936821	0.77385	0.587679
PRAD	TCGA-KK-A6E5-01	Set 1	0.966021	0.606656	0.408707
PRAD	TCGA-J4-AATV-01	Set 1	0.954458	0.664262	0.458696
PRAD	TCGA-YL-A9WI-01	Set 1	0.933841	0.900429	0.598705
PRAD	TCGA-EJ-A8FN-01	Set 1	0.92418	0.888435	0.511886
PRAD	TCGA-G9-7510-01	Set 1	0.972471	0.525546	0.352531
PRAD	TCGA-HC-A8D0-01	Set 1	0.964183	0.583458	0.397925
PRAD	TCGA-KK-A59Y-01	Set 1	0.951553	0.748006	0.526765
PRAD	TCGA-EJ-A7NM-01	Set 1	0.937901	0.786077	0.519194
PRAD	TCGA-CH-5769-01	Set 1	0.945452	0.762574	0.517486
PRAD	TCGA-KK-A8I8-01	Set 1	0.957134	0.692243	0.475704
PRAD	TCGA-VN-A88M-01	Set 1	0.946606	0.783607	0.566085
PRAD	TCGA-VP-A878-01	Set 1	0.963786	0.599151	0.389356
PRAD	TCGA-VP-A87D-01	Set 1	0.947181	0.760516	0.530035
PRAD	TCGA-G9-6336-01	Set 1	0.967953	0.608124	0.430179
PRAD	TCGA-KK-A8IJ-01	Set 1	0.948337	0.809788	0.606009
PRAD	TCGA-KK-A8I5-01	Set 1	0.945117	0.793147	0.543165
PRAD	TCGA-CH-5764-01	Set 1	0.959395	0.664035	0.486575
PRAD	TCGA-G9-6363-01	Set 1	0.924555	0.934892	0.71088
PRAD	TCGA-EJ-7330-01	Set 1	0.948204	0.703332	0.488528
PRAD	TCGA-G9-6356-01	Set 1	0.969183	0.559347	0.368822
PRAD	TCGA-VP-A87B-01	Set 1	0.945049	0.83618	0.586105
PRAD	TCGA-J4-A67O-01	Set 1	0.866452	1.2622	0.976485
PRAD	TCGA-KK-A7AP-01	Set 1	0.930133	0.918286	0.62631
PRAD	TCGA-EJ-A46I-01	Set 1	0.965546	0.583935	0.412898
PRAD	TCGA-EJ-7794-01	Set 1	0.956761	0.648572	0.467553
PRAD	TCGA-EJ-7782-11	Set 1	0.93531	0.753199	0.560636
PRAD	TCGA-CH-5789-01	Set 1	0.952923	0.731939	0.518513
PRAD	TCGA-HC-7819-01	Set 1	0.969667	0.593244	0.410626
PRAD	TCGA-XJ-A83H-01	Set 1	0.959293	0.662304	0.45511
PRAD	TCGA-EJ-5501-01	Set 1	0.957005	0.664083	0.437459
PRAD	TCGA-G9-6354-01	Set 1	0.950471	0.757983	0.549658
PRAD	TCGA-G9-A9S7-01	Set 1	0.956269	0.692995	0.482661
PRAD	TCGA-EJ-5517-01	Set 1	0.947401	0.776644	0.554747
PRAD	TCGA-HC-7742-01	Set 1	0.951952	0.718396	0.490515
PRAD	TCGA-J4-8200-01	Set 1	0.93584	0.832706	0.560024
PRAD	TCGA-KK-A7B4-01	Set 1	0.955266	0.692079	0.486158
PRAD	TCGA-KK-A7AW-01	Set 1	0.877591	1.28666	1.00121
PRAD	TCGA-EJ-7317-01	Set 1	0.963407	0.670375	0.444297
PRAD	TCGA-EJ-5499-01	Set 1	0.959929	0.663508	0.468702
PRAD	TCGA-CH-5771-01	Set 1	0.96035	0.621501	0.43063
PRAD	TCGA-YL-A9WH-01	Set 1	0.932279	0.884352	0.611242
PRAD	TCGA-HC-7211-11	Set 1	0.850978	1.3921	0.977111
PRAD	TCGA-KK-A6E7-01	Set 1	0.905038	1.07596	0.766131
PRAD	TCGA-XK-AAIW-01	Set 1	0.893486	1.22056	0.859249
PRAD	TCGA-KC-A7F3-01	Set 1	0.960867	0.632419	0.438371
PRAD	TCGA-HC-A4ZV-01	Set 1	0.930126	0.849427	0.59387
PRAD	TCGA-EJ-5511-01	Set 1	0.939604	0.824975	0.568904
PRAD	TCGA-M7-A723-01	Set 1	0.932404	0.829259	0.595821
PRAD	TCGA-KK-A7AV-01	Set 1	0.963835	0.59967	0.411403
PRAD	TCGA-J4-A83K-01	Set 1	0.970935	0.57527	0.386666
PRAD	TCGA-QU-A6IO-01	Set 1	0.887664	1.16114	0.894806
PRAD	TCGA-EJ-7797-01	Set 1	0.969848	0.559047	0.377458
PRAD	TCGA-EJ-5510-01	Set 1	0.959189	0.666063	0.451162
PRAD	TCGA-4L-AA1F-01	Set 1	0.905798	0.944238	0.661579
PRAD	TCGA-J4-8198-01	Set 1	0.948062	0.733929	0.531788
PRAD	TCGA-G9-6333-11	Set 1	0.939256	0.786267	0.53934
PRAD	TCGA-YJ-A8SW-01	Set 1	0.926637	0.920921	0.649548
PRAD	TCGA-HC-7737-11	Set 1	0.870947	1.22089	0.798306
PRAD	TCGA-HI-7169-01	Set 1	0.841834	1.31856	0.960085
PRAD	TCGA-YL-A8SJ-01	Set 1	0.939282	0.803516	0.561785
PRAD	TCGA-YL-A9WY-01	Set 1	0.950682	0.674855	0.459256
PRAD	TCGA-V1-A8X3-01	Set 1	0.954531	0.699897	0.466324
PRAD	TCGA-EJ-AB27-01	Set 1	0.963312	0.594453	0.406045
PRAD	TCGA-KK-A8I7-01	Set 1	0.956999	0.64302	0.43425
PRAD	TCGA-EJ-A65G-01	Set 1	0.96356	0.652717	0.441371
PRAD	TCGA-EJ-7327-11	Set 1	0.945621	0.799366	0.556713
PRAD	TCGA-HC-A6HY-01	Set 1	0.960483	0.671277	0.477321
PRAD	TCGA-G9-6338-01	Set 1	0.848953	1.31477	0.814448
PRAD	TCGA-J4-A67N-01	Set 1	0.904184	1.04962	0.809599
PRAD	TCGA-YL-A8S9-01	Set 1	0.942952	0.909281	0.622787
PRAD	TCGA-V1-A9ZG-01	Set 1	0.924606	0.907553	0.627785
PRAD	TCGA-G9-7521-01	Set 1	0.929112	0.905122	0.660834
PRAD	TCGA-EJ-7784-11	Set 1	0.960951	0.599017	0.436465
PRAD	TCGA-J9-A8CL-01	Set 1	0.93445	0.838479	0.601231
PRAD	TCGA-VN-A88L-01	Set 1	0.956113	0.681191	0.448471
PRAD	TCGA-EJ-5519-01	Set 1	0.944941	0.782891	0.527832
PRAD	TCGA-HC-7077-01	Set 1	0.958797	0.746401	0.531218
PRAD	TCGA-YL-A8SP-01	Set 1	0.926095	0.964498	0.654
PRAD	TCGA-YL-A9WK-01	Set 1	0.931631	0.839805	0.562271
PRAD	TCGA-VP-A87K-01	Set 1	0.963287	0.653434	0.437235
PRAD	TCGA-EJ-7794-11	Set 1	0.956949	0.615949	0.440636
PRAD	TCGA-EJ-7785-01	Set 1	0.945435	0.717167	0.52718
PRAD	TCGA-EJ-A65B-01	Set 1	0.907436	0.993357	0.747912
PRAD	TCGA-CH-5745-01	Set 1	0.946302	0.744385	0.518197
PRAD	TCGA-KK-A5A1-01	Set 1	0.932014	0.889296	0.636141
PRAD	TCGA-G9-7509-01	Set 1	0.95845	0.670269	0.484557
PRAD	TCGA-XK-AAJP-01	Set 1	0.947992	0.769589	0.521375
PRAD	TCGA-CH-5739-01	Set 1	0.952436	0.715068	0.516293
PRAD	TCGA-EJ-7792-11	Set 1	0.967712	0.540302	0.370301
PRAD	TCGA-KC-A7F5-01	Set 1	0.937974	0.896488	0.624669
PRAD	TCGA-HC-A6AP-01	Set 1	0.906629	0.970722	0.746638
PRAD	TCGA-HC-7737-01	Set 1	0.957436	0.67162	0.464875
PRAD	TCGA-HC-7745-01	Set 1	0.962838	0.635622	0.438775
PRAD	TCGA-G9-6494-01	Set 1	0.953489	0.769227	0.527261
PRAD	TCGA-KC-A7FD-01	Set 1	0.948432	0.827399	0.605986
PRAD	TCGA-XJ-A9DX-01	Set 1	0.908958	1.01298	0.738052
PRAD	TCGA-HC-8257-01	Set 1	0.951369	0.723324	0.49369
PRAD	TCGA-ZG-A9LS-01	Set 1	0.943346	0.736798	0.51902
PRAD	TCGA-HC-A6AN-01	Set 1	0.925424	0.926264	0.710252
PRAD	TCGA-EJ-5531-01	Set 1	0.958754	0.64265	0.436134
PRAD	TCGA-KK-A7B1-01	Set 1	0.954189	0.678759	0.456984
PRAD	TCGA-ZG-A9LM-01	Set 1	0.935455	0.83693	0.607229
PRAD	TCGA-EJ-7788-01	Set 2	0.950255	0.73221	0.509225
PRAD	TCGA-QU-A6IL-01	Set 2	0.899791	1.12856	0.844912
PRAD	TCGA-HI-7168-01	Set 2	0.921554	0.935796	0.647128
PRAD	TCGA-J9-A8CM-01	Set 2	0.952579	0.704046	0.493119
PRAD	TCGA-KK-A6E3-01	Set 2	0.911627	0.978084	0.745223
PRAD	TCGA-EJ-5512-01	Set 2	0.965702	0.6063	0.422109
PRAD	TCGA-HC-A632-01	Set 2	0.934866	0.844246	0.591389
PRAD	TCGA-VP-A87J-01	Set 2	0.938231	0.866299	0.612617
PRAD	TCGA-EJ-7328-11	Set 2	0.954591	0.66413	0.4774
PRAD	TCGA-HC-8261-01	Set 2	0.950712	0.704751	0.485051
PRAD	TCGA-HC-7752-01	Set 2	0.887436	1.18259	0.902668
PRAD	TCGA-YL-A8HO-01	Set 2	0.928434	0.875496	0.612762
PRAD	TCGA-G9-6353-01	Set 2	0.963766	0.615754	0.4341
PRAD	TCGA-G9-6371-01	Set 2	0.966233	0.706429	0.494464
PRAD	TCGA-EJ-A65J-01	Set 2	0.944116	0.846005	0.582463
PRAD	TCGA-2A-A8VO-01	Set 2	0.945295	0.816877	0.541865
PRAD	TCGA-EJ-7791-01	Set 2	0.965349	0.571067	0.405079
PRAD	TCGA-V1-A9O7-01	Set 2	0.934123	0.781391	0.482688
PRAD	TCGA-KK-A59V-01	Set 2	0.893151	1.07424	0.773469
PRAD	TCGA-CH-5768-11	Set 2	0.95228	0.710049	0.474029
PRAD	TCGA-V1-A8WW-01	Set 2	0.932547	0.864835	0.587069
PRAD	TCGA-G9-6370-01	Set 2	0.965724	0.582594	0.378975
PRAD	TCGA-EJ-5542-01	Set 2	0.950022	0.726327	0.551069
PRAD	TCGA-XJ-A9DI-01	Set 2	0.92866	0.810075	0.546896
PRAD	TCGA-HC-8262-01	Set 2	0.96196	0.633936	0.407536
PRAD	TCGA-XJ-A9DK-01	Set 2	0.949144	0.69435	0.451655
PRAD	TCGA-EJ-7317-11	Set 2	0.962961	0.651598	0.45622
PRAD	TCGA-TP-A8TV-01	Set 2	0.954483	0.750638	0.505351
PRAD	TCGA-YL-A8SL-01	Set 2	0.940916	0.830034	0.572538
PRAD	TCGA-ZG-A9LB-01	Set 2	0.919882	0.920425	0.654114
PRAD	TCGA-KK-A8IM-01	Set 2	0.966633	0.562708	0.381677
PRAD	TCGA-J9-A52D-01	Set 2	0.932501	1.03182	0.726507
PRAD	TCGA-EJ-5504-01	Set 2	0.96	0.658007	0.455378
PRAD	TCGA-FC-7708-01	Set 2	0.966184	0.574795	0.394603
PRAD	TCGA-V1-A9ZR-01	Set 2	0.930841	0.834168	0.592356
PRAD	TCGA-TK-A8OK-01	Set 2	0.923586	0.862188	0.607063
PRAD	TCGA-G9-6366-01	Set 2	0.92485	0.975571	0.714997
PRAD	TCGA-HC-A76X-01	Set 2	0.963062	0.66034	0.450499
PRAD	TCGA-ZG-A9L5-01	Set 2	0.915422	0.993747	0.665462
PRAD	TCGA-V1-A9Z9-01	Set 2	0.965363	0.60581	0.412728
PRAD	TCGA-VN-A88K-01	Set 2	0.938485	0.836014	0.562561
PRAD	TCGA-J4-A83N-01	Set 2	0.971737	0.572556	0.38485
PRAD	TCGA-ZG-A9LN-01	Set 2	0.938204	0.775989	0.538882
PRAD	TCGA-HC-7742-11	Set 2	0.967058	0.589408	0.384445
PRAD	TCGA-HC-7818-01	Set 2	0.961136	0.640359	0.412044
PRAD	TCGA-EJ-A7NK-01	Set 2	0.963818	0.58138	0.389758
PRAD	TCGA-HC-A631-01	Set 2	0.940103	0.85859	0.591421
PRAD	TCGA-HC-A8CY-01	Set 2	0.944248	0.787824	0.55457
PRAD	TCGA-EJ-5507-01	Set 2	0.941961	0.777779	0.540939
PRAD	TCGA-FC-A6HD-01	Set 2	0.92543	1.04788	0.781059
PRAD	TCGA-EJ-7314-01	Set 2	0.960677	0.674557	0.45445
PRAD	TCGA-YL-A8S8-01	Set 2	0.938814	0.800648	0.548413
PRAD	TCGA-HC-7209-01	Set 2	0.956607	0.682117	0.475131
PRAD	TCGA-V1-A8WN-01	Set 2	0.959683	0.631378	0.435379
PRAD	TCGA-HC-7819-11	Set 2	0.960333	0.644961	0.422893
PRAD	TCGA-QU-A6IP-01	Set 2	0.971291	0.546426	0.37472
PRAD	TCGA-J4-A6G3-01	Set 2	0.942582	0.725631	0.476516
PRAD	TCGA-KC-A7FA-01	Set 2	0.949621	0.744294	0.503964
PRAD	TCGA-V1-A9OX-01	Set 2	0.958916	0.672459	0.475505
PRAD	TCGA-EJ-7781-11	Set 2	0.943741	0.727908	0.531426
PRAD	TCGA-KK-A8ID-01	Set 2	0.92934	0.930293	0.650553
PRAD	TCGA-XJ-A9DQ-01	Set 2	0.951718	0.690061	0.484344
PRAD	TCGA-G9-7519-01	Set 2	0.943864	0.851907	0.616565
PRAD	TCGA-FC-A8O0-01	Set 2	0.925108	0.876998	0.565857
PRAD	TCGA-G9-6499-11	Set 2	0.897911	1.05521	0.738081
PRAD	TCGA-J4-A67Q-01	Set 2	0.885071	1.10164	0.838942
PRAD	TCGA-HC-7212-01	Set 2	0.957369	0.714855	0.517828
PRAD	TCGA-HC-7231-01	Set 2	0.958771	0.658813	0.418893
PRAD	TCGA-V1-A8MG-01	Set 2	0.962234	0.67261	0.474336
PRAD	TCGA-EJ-A7NN-01	Set 2	0.933335	0.875084	0.616369
PRAD	TCGA-H9-A6BX-01	Set 2	0.957264	0.627505	0.443847
PRAD	TCGA-HC-7075-01	Set 2	0.953845	0.756525	0.517753
PRAD	TCGA-EJ-A8FO-01	Set 2	0.962326	0.618256	0.407849
PRAD	TCGA-G9-6362-11	Set 2	0.916246	0.98663	0.704412
PRAD	TCGA-G9-6385-01	Set 2	0.967513	0.578356	0.378162
PRAD	TCGA-FC-A4JI-01	Set 2	0.833437	1.73539	1.21131
PRAD	TCGA-EJ-A7NF-01	Set 2	0.970056	0.582828	0.401334
PRAD	TCGA-KK-A7AY-01	Set 2	0.939759	0.8593	0.630266
PRAD	TCGA-HC-7232-01	Set 2	0.95163	0.728637	0.509512
PRAD	TCGA-EJ-A7NH-01	Set 2	0.963517	0.650819	0.453673
PRAD	TCGA-EJ-A65M-01	Set 2	0.954645	0.6941	0.487255
PRAD	TCGA-HI-7171-01	Set 2	0.95138	0.750423	0.518782
PRAD	TCGA-G9-6342-11	Set 2	0.945759	0.774682	0.524444
PRAD	TCGA-EJ-5522-01	Set 2	0.95775	0.648166	0.48852
PRAD	TCGA-V1-A9Z8-01	Set 2	0.956352	0.658474	0.457766
PRAD	TCGA-ZG-A9L4-01	Set 2	0.938037	0.827864	0.583685
PRAD	TCGA-M7-A724-01	Set 2	0.918197	1.17583	0.794768
PRAD	TCGA-HC-7747-01	Set 2	0.956747	0.665491	0.450406
PRAD	TCGA-VN-A88N-01	Set 2	0.949238	0.784321	0.549753
PRAD	TCGA-XQ-A8TB-01	Set 2	0.954657	0.687175	0.489636
PRAD	TCGA-VN-A88I-01	Set 2	0.944323	0.701862	0.477155
PRAD	TCGA-J4-A83L-01	Set 2	0.96274	0.624523	0.427091
PRAD	TCGA-CH-5748-01	Set 2	0.966852	0.606337	0.443911
PRAD	TCGA-KK-A8IA-01	Set 2	0.95341	0.721097	0.477737
PRAD	TCGA-KK-A59Z-01	Set 2	0.887179	1.18873	0.853205
PRAD	TCGA-CH-5772-01	Set 2	0.944756	0.79669	0.556191
PRAD	TCGA-EJ-5495-01	Set 2	0.948003	0.696326	0.501052
PRAD	TCGA-EJ-7786-01	Set 2	0.957122	0.670022	0.446563
PRAD	TCGA-EJ-7782-01	Set 2	0.94115	0.785841	0.548586
PRAD	TCGA-KK-A8IH-01	Set 2	0.925496	0.909118	0.570282
PRAD	TCGA-HC-A6AL-01	Set 2	0.931463	0.875357	0.66331
PRAD	TCGA-EJ-7321-01	Set 2	0.963981	0.650593	0.471141
PRAD	TCGA-EJ-A7NG-01	Set 2	0.968215	0.556323	0.392239
PRAD	TCGA-EJ-A65F-01	Set 2	0.953107	0.704281	0.486557
PRAD	TCGA-J4-A67L-01	Set 2	0.931954	0.875034	0.670629
PRAD	TCGA-XK-AAJ3-01	Set 2	0.946779	0.766561	0.500637
PRAD	TCGA-CH-5792-01	Set 2	0.961891	0.617199	0.429899
PRAD	TCGA-V1-A8MF-01	Set 2	0.945706	0.743678	0.510483
PRAD	TCGA-HC-7820-01	Set 2	0.96695	0.600317	0.397993
PRAD	TCGA-CH-5790-01	Set 2	0.957078	0.698516	0.493433
PRAD	TCGA-ZG-A8QZ-01	Set 2	0.956589	0.630262	0.403742
PRAD	TCGA-ZG-A9M4-01	Set 2	0.892711	1.03576	0.707706
PRAD	TCGA-V1-A8WS-01	Set 2	0.959112	0.688148	0.472785
PRAD	TCGA-EJ-8474-01	Set 2	0.963314	0.634684	0.447803
PRAD	TCGA-CH-5740-01	Set 2	0.956472	0.677816	0.460347
PRAD	TCGA-HC-A76W-01	Set 2	0.941279	0.795878	0.549041
PRAD	TCGA-V1-A9O5-06	Set 2	0.892295	1.10043	0.768508
PRAD	TCGA-J4-A67R-01	Set 2	0.920643	0.894916	0.691013
PRAD	TCGA-EJ-7218-01	Set 2	0.963231	0.650217	0.445233
PRAD	TCGA-2A-AAYF-01	Set 2	0.965387	0.643239	0.433486
PRAD	TCGA-EJ-7789-11	Set 2	0.956327	0.638202	0.452681
PRAD	TCGA-YL-A8HL-01	Set 2	0.941074	0.840782	0.589437
PRAD	TCGA-HC-A9TE-01	Set 2	0.905137	0.975107	0.682888
PRAD	TCGA-HC-7080-01	Set 2	0.93844	0.868851	0.60357
PRAD	TCGA-V1-A9Z7-01	Set 2	0.925035	0.881167	0.57244
PRAD	TCGA-XQ-A8TA-01	Set 2	0.836847	1.44079	1.00094
PRAD	TCGA-HC-7750-01	Set 2	0.963499	0.621306	0.423235
PRAD	TCGA-KK-A6E4-01	Set 2	0.926161	0.937495	0.712407
PRAD	TCGA-YL-A8SF-01	Set 2	0.940656	0.798118	0.552329
PRAD	TCGA-G9-6365-11	Set 2	0.935327	0.807953	0.572364
PRAD	TCGA-EJ-AB20-01	Set 2	0.902174	1.00699	0.695403
PRAD	TCGA-KK-A8IF-01	Set 2	0.931108	0.9358	0.641785
PRAD	TCGA-WW-A8ZI-01	Set 2	0.919689	0.987655	0.697615
PRAD	TCGA-M7-A71Y-01	Set 2	0.958884	0.646538	0.433678
PRAD	TCGA-HC-8264-01	Set 2	0.841257	1.38694	0.72643
PRAD	TCGA-EJ-7123-11	Set 2	0.900053	1.05586	0.796195
PRAD	TCGA-EJ-A46H-01	Set 2	0.925903	0.816459	0.570802
PRAD	TCGA-J4-A83I-01	Set 2	0.943641	0.777377	0.514308
PRAD	TCGA-V1-A8WL-01	Set 2	0.951782	0.728299	0.486512
PRAD	TCGA-EJ-7331-11	Set 2	0.955776	0.668617	0.458715
PRAD	TCGA-EJ-A46B-01	Set 2	0.968743	0.573367	0.373736
PRAD	TCGA-J9-A8CN-01	Set 2	0.945485	0.820544	0.542059
PRAD	TCGA-YL-A9WJ-01	Set 2	0.953452	0.674055	0.452837
PRAD	TCGA-KC-A7FE-01	Set 2	0.959774	0.616575	0.41281
PRAD	TCGA-G9-6373-01	Set 2	0.941846	0.788865	0.566968
PRAD	TCGA-YL-A8SA-01	Set 2	0.947151	0.798371	0.560926
PRAD	TCGA-HC-7740-01	Set 2	0.964735	0.595288	0.406254
PRAD	TCGA-2A-A8W3-01	Set 2	0.945211	0.776026	0.53999
PRAD	TCGA-EJ-7789-01	Set 2	0.930844	0.917418	0.642023
PRAD	TCGA-HC-7078-01	Set 2	0.951687	0.793582	0.560265
PRAD	TCGA-V1-A9OQ-01	Set 2	0.940694	0.823585	0.545425
PRAD	TCGA-CH-5766-01	Set 2	0.944171	0.743821	0.503403
PRAD	TCGA-EJ-A46E-01	Set 2	0.943715	0.744302	0.518569
PRAD	TCGA-G9-6347-01	Set 2	0.87445	1.20181	0.914281
PRAD	TCGA-HC-8258-01	Set 2	0.941936	0.746238	0.529709
PRAD	TCGA-J9-A52B-01	Set 2	0.913385	0.960348	0.632845
PRAD	TCGA-HC-8213-01	Set 2	0.956496	0.77696	0.563359
PRAD	TCGA-V1-A9OT-01	Set 2	0.897621	1.08684	0.794175
PRAD	TCGA-VN-A88R-01	Set 2	0.939789	0.841427	0.590715
PRAD	TCGA-HC-A6HX-01	Set 2	0.895562	1.03836	0.799039
PRAD	TCGA-CH-5761-11	Set 2	0.959794	0.647539	0.434731
PRAD	TCGA-M7-A721-01	Set 2	0.966316	0.584132	0.403613
PRAD	TCGA-J9-A52C-01	Set 2	0.940145	0.767084	0.534975
PRAD	TCGA-HC-7745-11	Set 2	0.879135	1.19425	0.730843
PRAD	TCGA-CH-5737-01	Set 2	0.933456	0.883579	0.570087
PRAD	TCGA-HC-A6AS-01	Set 2	0.915825	0.926388	0.730045
PRAD	TCGA-J4-AAU2-01	Set 2	0.960221	0.672481	0.441416
PRAD	TCGA-V1-A8MK-01	Set 2	0.97123	0.534868	0.350471
PRAD	TCGA-HC-8259-01	Set 2	0.96147	0.66647	0.444278
PRAD	TCGA-VP-A879-01	Set 2	0.96277	0.628022	0.437462
PRAD	TCGA-ZG-A9L2-01	Set 2	0.933502	0.849559	0.549109
PRAD	TCGA-M7-A725-01	Set 2	0.921903	0.963733	0.689088
PRAD	TCGA-EJ-A46G-01	Set 2	0.91626	0.957061	0.676167
PRAD	TCGA-YL-A8SO-01	Set 2	0.944614	0.763043	0.526905
PRAD	TCGA-HC-8265-01	Set 2	0.947094	0.740859	0.512835
PRAD	TCGA-CH-5762-01	Set 2	0.953898	0.680574	0.498405
PRAD	TCGA-EJ-7312-01	Set 2	0.940398	0.824122	0.578861
PRAD	TCGA-J4-A6M7-01	Set 2	0.947506	0.781325	0.547559
PRAD	TCGA-KK-A8IB-01	Set 2	0.937527	0.812198	0.596796
PRAD	TCGA-HC-A6AO-01	Set 2	0.908831	1.06968	0.789123
PRAD	TCGA-X4-A8KS-01	Set 2	0.917986	0.898228	0.653433
PRAD	TCGA-EJ-5506-01	Set 2	0.950385	0.712012	0.501548
PRAD	TCGA-CH-5767-11	Set 2	0.95339	0.664341	0.450085
PRAD	TCGA-KC-A4BV-01	Set 2	0.944355	0.766496	0.533409
PRAD	TCGA-EJ-5509-01	Set 2	0.956151	0.660958	0.454734
PRAD	TCGA-V1-A9OA-01	Set 2	0.927413	0.869574	0.622063
PRAD	TCGA-XA-A8JR-01	Set 2	0.95982	0.643577	0.430702
PRAD	TCGA-EJ-7123-01	Set 2	0.965917	0.629081	0.434562
PRAD	TCGA-G9-6356-11	Set 2	0.890441	1.11939	0.737015
PRAD	TCGA-ZG-A9MC-01	Set 2	0.928742	0.799826	0.536027
PRAD	TCGA-G9-6348-11	Set 2	0.934015	0.814931	0.588869
PRAD	TCGA-EJ-7785-11	Set 2	0.960348	0.602016	0.432457
PRAD	TCGA-G9-7525-01	Set 2	0.944617	0.836109	0.597439
PRAD	TCGA-V1-A8ML-01	Set 2	0.958174	0.676396	0.445352
PRAD	TCGA-ZG-A9LZ-01	Set 2	0.951574	0.729032	0.503639
PRAD	TCGA-G9-6378-01	Set 2	0.935373	0.813196	0.548595
PRAD	TCGA-V1-A9OH-01	Set 2	0.964425	0.628996	0.42512
PRAD	TCGA-EJ-5526-01	Set 2	0.947063	0.743123	0.56657
PRAD	TCGA-ZG-A9L0-01	Set 2	0.922834	0.967791	0.671282
PRAD	TCGA-VP-A87E-01	Set 2	0.925808	0.845925	0.509709
PRAD	TCGA-ZG-A8QW-01	Set 2	0.93666	0.774632	0.498525
PRAD	TCGA-EJ-5521-01	Set 2	0.952196	0.71445	0.501976
PRAD	TCGA-HC-A8D1-01	Set 2	0.970945	0.531179	0.362484
PRAD	TCGA-V1-A9OY-01	Set 2	0.973835	0.512361	0.34649
PRAD	TCGA-KK-A7B3-01	Set 2	0.94738	0.755518	0.525852
PRAD	TCGA-CH-5751-01	Set 2	0.888557	1.10158	0.779155
PRAD	TCGA-CH-5763-01	Set 2	0.947364	0.726467	0.501031
PRAD	TCGA-G9-6343-01	Set 2	0.950637	0.769348	0.563725
PRAD	TCGA-YL-A8SC-01	Set 2	0.941044	0.797347	0.556968
PRAD	TCGA-ZG-A9L9-01	Set 2	0.921643	0.931834	0.654394
PRAD	TCGA-ZG-A9L1-01	Set 2	0.901026	1.09046	0.741179
PRAD	TCGA-EJ-5516-01	Set 2	0.941681	0.785374	0.603366
PRAD	TCGA-G9-6348-01	Set 2	0.952759	0.72931	0.520659
PRAD	TCGA-XK-AAIR-01	Set 2	0.9542	0.66187	0.450853
PRAD	TCGA-VP-AA1N-01	Set 3	0.939036	0.802229	0.533099
PRAD	TCGA-EJ-7783-01	Set 3	0.955774	0.660548	0.486369
PRAD	TCGA-EJ-7784-01	Set 3	0.952374	0.737851	0.532879
PRAD	TCGA-EJ-5530-01	Set 3	0.96	0.678436	0.463571
PRAD	TCGA-HC-7233-01	Set 3	0.952107	0.711591	0.50666
PRAD	TCGA-ZG-A9NI-01	Set 3	0.929308	0.878004	0.607793
PRAD	TCGA-YL-A8HJ-01	Set 3	0.93767	0.761089	0.503807
PRAD	TCGA-EJ-5524-01	Set 3	0.953594	0.688552	0.520511
PRAD	TCGA-HC-7079-01	Set 3	0.911466	0.893814	0.639402
PRAD	TCGA-YL-A8SR-01	Set 3	0.945184	0.812055	0.567103
PRAD	TCGA-G9-6339-01	Set 3	0.957181	0.714496	0.512097
PRAD	TCGA-HC-7213-01	Set 3	0.937788	0.829639	0.568378
PRAD	TCGA-G9-6365-01	Set 3	0.95012	0.710438	0.498137
PRAD	TCGA-G9-6332-01	Set 3	0.949866	0.867322	0.622055
PRAD	TCGA-EJ-A8FS-01	Set 3	0.945641	0.805825	0.54741
PRAD	TCGA-CH-5765-01	Set 3	0.958096	0.687828	0.483561
PRAD	TCGA-QU-A6IN-01	Set 3	0.893776	1.16551	0.884478
PRAD	TCGA-ZG-A9N3-01	Set 3	0.856241	1.31581	0.928563
PRAD	TCGA-ZG-A8QX-01	Set 3	0.90377	1.01672	0.647233
PRAD	TCGA-EJ-5494-01	Set 3	0.926211	0.89166	0.572925
PRAD	TCGA-EJ-A46F-01	Set 3	0.917576	1.03875	0.772577
PRAD	TCGA-EJ-5527-01	Set 3	0.953847	0.677758	0.515981
PRAD	TCGA-CH-5744-01	Set 3	0.95276	0.714551	0.524394
PRAD	TCGA-EJ-A7NJ-01	Set 3	0.949398	0.704535	0.493161
PRAD	TCGA-CH-5753-01	Set 3	0.922304	0.937117	0.693658
PRAD	TCGA-ZG-A8QY-01	Set 3	0.942589	0.763005	0.505972
PRAD	TCGA-CH-5741-01	Set 3	0.939735	0.868311	0.594117
PRAD	TCGA-CH-5794-01	Set 3	0.946392	0.762492	0.510771
PRAD	TCGA-HC-7736-01	Set 3	0.936018	0.804792	0.561073
PRAD	TCGA-J4-A67M-01	Set 3	0.911725	0.964704	0.740229
PRAD	TCGA-EJ-8469-01	Set 3	0.936305	0.836937	0.601154
PRAD	TCGA-G9-6362-01	Set 3	0.909603	1.06749	0.779709
PRAD	TCGA-KK-A59X-01	Set 3	0.925053	0.939439	0.662448
PRAD	TCGA-XJ-A83F-01	Set 3	0.951446	0.743131	0.53386
PRAD	TCGA-YL-A8HM-01	Set 3	0.928864	0.91506	0.630989
PRAD	TCGA-KK-A8I9-01	Set 3	0.941915	0.768917	0.53484
PRAD	TCGA-Y6-A9XI-01	Set 3	0.943062	0.805884	0.542733
PRAD	TCGA-EJ-8470-01	Set 3	0.937283	0.777768	0.554824
PRAD	TCGA-J4-A67T-01	Set 3	0.957226	0.671126	0.463594
PRAD	TCGA-M7-A720-01	Set 3	0.962055	0.605512	0.417268
PRAD	TCGA-EJ-5532-01	Set 3	0.956351	0.699214	0.500189
PRAD	TCGA-ZG-A9LU-01	Set 3	0.926356	0.839971	0.617143
PRAD	TCGA-EJ-7792-01	Set 3	0.950721	0.68435	0.453594
PRAD	TCGA-VP-A872-01	Set 3	0.919977	0.888622	0.609785
PRAD	TCGA-J4-AATZ-01	Set 3	0.9289	0.890779	0.630111
PRAD	TCGA-G9-A9S4-01	Set 3	0.940715	0.82568	0.571363
PRAD	TCGA-EJ-7125-01	Set 3	0.919659	1.05671	0.747366
PRAD	TCGA-XK-AAIV-01	Set 3	0.897658	1.02011	0.727864
PRAD	TCGA-HC-7210-01	Set 3	0.941608	0.795335	0.576801
PRAD	TCGA-VP-A876-01	Set 3	0.953794	0.733431	0.509039
PRAD	TCGA-VP-A875-01	Set 3	0.935545	0.90274	0.620185
PRAD	TCGA-V1-A8MM-01	Set 3	0.934635	0.862546	0.614837
PRAD	TCGA-2A-A8W1-01	Set 3	0.932169	0.970561	0.679939
PRAD	TCGA-HC-7752-11	Set 3	0.926198	0.859328	0.616196
PRAD	TCGA-HC-7821-01	Set 3	0.920315	0.946572	0.658147
PRAD	TCGA-J4-A83J-01	Set 3	0.940827	0.792597	0.525452
PRAD	TCGA-KK-A8IL-01	Set 3	0.9228	0.913202	0.627937
PRAD	TCGA-G9-6369-01	Set 3	0.934279	0.935113	0.67264
PRAD	TCGA-EJ-5508-01	Set 3	0.956807	0.646264	0.484826
PRAD	TCGA-EJ-5514-01	Set 3	0.899557	1.00513	0.729229
PRAD	TCGA-ZG-A9KY-01	Set 3	0.886371	1.12708	0.793925
PRAD	TCGA-KK-A6E8-01	Set 3	0.940423	0.907073	0.635703
PRAD	TCGA-J9-A8CP-01	Set 3	0.937232	0.819973	0.543017
PRAD	TCGA-G9-6364-01	Set 3	0.948188	0.74955	0.524996
PRAD	TCGA-HC-8256-01	Set 3	0.955262	0.717437	0.497158
PRAD	TCGA-M7-A722-01	Set 3	0.866066	1.41517	1.07754
PRAD	TCGA-KK-A8I6-01	Set 3	0.968201	0.575152	0.38366
PRAD	TCGA-KK-A6E1-01	Set 3	0.929293	0.934531	0.66881
PRAD	TCGA-EJ-5515-01	Set 3	0.944313	0.795982	0.573008
PRAD	TCGA-EJ-7786-11	Set 3	0.947437	0.708269	0.507834
PRAD	TCGA-EJ-7331-01	Set 3	0.958575	0.645537	0.486099
PRAD	TCGA-EJ-7115-01	Set 3	0.960657	0.649755	0.453183
PRAD	TCGA-V1-A9ZK-01	Set 3	0.958812	0.646016	0.442181
PRAD	TCGA-SU-A7E7-01	Set 3	0.946645	0.715893	0.519931
PRAD	TCGA-HC-7081-01	Set 3	0.92971	0.850746	0.614892
PRAD	TCGA-VP-A87C-01	Set 3	0.940337	0.732475	0.526702
PRAD	TCGA-EJ-7315-01	Set 3	0.940435	0.799862	0.553263
PRAD	TCGA-J4-A67K-01	Set 3	0.916293	0.961176	0.747529
PRAD	TCGA-EJ-A65E-01	Set 3	0.942266	0.779368	0.535758
PRAD	TCGA-CH-5767-01	Set 3	0.943799	0.830008	0.581873
PRAD	TCGA-G9-6379-01	Set 3	0.883601	1.10658	0.845225
PRAD	TCGA-CH-5746-01	Set 3	0.969382	0.562921	0.395732
PRAD	TCGA-KK-A7AU-01	Set 3	0.942785	0.852487	0.591271
PRAD	TCGA-YL-A8SQ-01	Set 3	0.942386	0.828775	0.56688
PRAD	TCGA-G9-6333-01	Set 3	0.951415	0.719325	0.504867
PRAD	TCGA-G9-6377-01	Set 3	0.961867	0.656188	0.460596
PRAD	TCGA-EJ-A65D-01	Set 3	0.916188	1.08227	0.810668
PRAD	TCGA-KC-A7F6-01	Set 3	0.959952	0.680249	0.471752
PRAD	TCGA-YL-A8SK-01	Set 3	0.933085	0.804665	0.53812
PRAD	TCGA-CH-5754-01	Set 3	0.936844	0.803043	0.550434
PRAD	TCGA-HC-7748-01	Set 3	0.95877	0.641436	0.478152
PRAD	TCGA-XJ-A83G-01	Set 3	0.961992	0.662319	0.455137
PRAD	TCGA-KK-A6E0-01	Set 3	0.930566	0.878709	0.620741
PRAD	TCGA-V1-A9OL-01	Set 3	0.94736	0.746457	0.508646
PRAD	TCGA-KC-A4BL-01	Set 3	0.958563	0.614948	0.419142
PRAD	TCGA-ZG-A9LY-01	Set 3	0.956468	0.659681	0.448805
PRAD	TCGA-CH-5750-01	Set 3	0.930889	0.87111	0.594805
PRAD	TCGA-FC-7961-01	Set 3	0.932682	0.827301	0.581284
PRAD	TCGA-VP-A87H-01	Set 3	0.944268	0.759174	0.526907
PRAD	TCGA-ZG-A9ND-01	Set 3	0.946836	0.812471	0.563198
PRAD	TCGA-G9-6367-01	Set 3	0.961816	0.685124	0.477759
PRAD	TCGA-EJ-A6RA-01	Set 3	0.970915	0.547191	0.378182
PRAD	TCGA-XK-AAJU-01	Set 3	0.962299	0.603876	0.422044
PRAD	TCGA-EJ-A46D-01	Set 3	0.966345	0.573495	0.378342
PRAD	TCGA-2A-AAYO-01	Set 3	0.942254	0.793457	0.530563
LUAD	TCGA-55-8621-01	Set 1	0.946919	0.721771	0.46145
LUAD	TCGA-55-6970-01	Set 1	0.944796	0.804285	0.567792
LUAD	TCGA-38-A44F-01	Set 1	0.904945	0.958856	0.617129
LUAD	TCGA-75-5122-01	Set 1	0.907299	1.11058	0.739156
LUAD	TCGA-97-A4M3-01	Set 1	0.937031	0.8795	0.603164
LUAD	TCGA-55-8514-01	Set 1	0.90465	1.07057	0.764776
LUAD	TCGA-44-7661-01	Set 1	0.941424	0.811793	0.532995
LUAD	TCGA-69-7978-01	Set 1	0.946958	0.761508	0.522052
LUAD	TCGA-50-5072-01	Set 1	0.914608	0.931395	0.64638
LUAD	TCGA-97-8552-01	Set 1	0.931194	0.865956	0.572204
LUAD	TCGA-55-7573-01	Set 1	0.942349	0.765962	0.543309
LUAD	TCGA-62-8398-01	Set 1	0.927871	0.923133	0.614864
LUAD	TCGA-49-6745-01	Set 1	0.941361	0.844337	0.600244
LUAD	TCGA-78-7161-01	Set 1	0.885785	1.21165	0.866294
LUAD	TCGA-55-6712-01	Set 1	0.921693	0.958216	0.678882
LUAD	TCGA-55-8508-01	Set 1	0.919132	0.935934	0.634699
LUAD	TCGA-44-5643-01	Set 1	0.844849	1.42007	1.02685
LUAD	TCGA-55-8085-01	Set 1	0.93255	0.88368	0.589752
LUAD	TCGA-50-5935-01	Set 1	0.929309	0.880648	0.591948
LUAD	TCGA-75-6203-01	Set 1	0.932595	0.889471	0.541529
LUAD	TCGA-55-6982-01	Set 1	0.93152	0.868902	0.604525
LUAD	TCGA-53-7624-01	Set 1	0.866123	1.26053	0.849914
LUAD	TCGA-69-7765-01	Set 1	0.938812	0.829281	0.584552
LUAD	TCGA-91-6848-01	Set 1	0.848684	1.31375	0.903728
LUAD	TCGA-05-4425-01	Set 1	0.898194	1.10332	0.747061
LUAD	TCGA-49-4490-01	Set 1	0.902348	0.999539	0.71591
LUAD	TCGA-69-7764-01	Set 1	0.917303	0.984562	0.685229
LUAD	TCGA-53-7813-01	Set 1	0.905559	1.10921	0.815318
LUAD	TCGA-49-AAR4-01	Set 1	0.897417	1.02098	0.705674
LUAD	TCGA-62-A46O-01	Set 1	0.878994	1.23694	0.900692
LUAD	TCGA-05-4390-01	Set 1	0.913907	1.03194	0.707891
LUAD	TCGA-05-4415-01	Set 1	0.873811	1.32378	0.938785
LUAD	TCGA-97-A4M6-01	Set 1	0.933014	0.822064	0.563171
LUAD	TCGA-97-7547-01	Set 1	0.909721	1.05275	0.718517
LUAD	TCGA-78-7166-01	Set 1	0.920059	0.966547	0.716777
LUAD	TCGA-78-8640-01	Set 1	0.891115	1.15174	0.819247
LUAD	TCGA-49-AAR9-01	Set 1	0.882373	1.27869	0.88436
LUAD	TCGA-MN-A4N1-01	Set 1	0.906193	1.02598	0.739831
LUAD	TCGA-75-7027-01	Set 1	0.928716	0.914696	0.622906
LUAD	TCGA-MP-A4SY-01	Set 1	0.919663	0.93048	0.65876
LUAD	TCGA-50-5936-11	Set 1	0.952323	0.798069	0.536861
LUAD	TCGA-44-A47B-01	Set 1	0.911158	1.02362	0.699029
LUAD	TCGA-55-8510-01	Set 1	0.950669	0.726658	0.505137
LUAD	TCGA-55-8205-01	Set 1	0.941798	0.829965	0.569327
LUAD	TCGA-55-A4DF-01	Set 1	0.889996	1.0582	0.730812
LUAD	TCGA-99-8033-01	Set 1	0.922211	0.961213	0.693192
LUAD	TCGA-50-8459-01	Set 1	0.926545	0.867677	0.605404
LUAD	TCGA-75-5126-01	Set 1	0.931173	0.868206	0.596055
LUAD	TCGA-55-8089-01	Set 1	0.93054	0.904466	0.596532
LUAD	TCGA-55-6986-01	Set 1	0.933646	0.909124	0.656325
LUAD	TCGA-4B-A93V-01	Set 1	0.886662	1.19732	0.824562
LUAD	TCGA-53-7626-01	Set 1	0.938981	0.808254	0.557761
LUAD	TCGA-44-7672-01	Set 1	0.940634	0.798199	0.527406
LUAD	TCGA-55-7994-01	Set 1	0.897451	1.14014	0.786174
LUAD	TCGA-91-8496-01	Set 1	0.896019	1.1086	0.834462
LUAD	TCGA-05-4396-01	Set 1	0.904045	1.06428	0.743631
LUAD	TCGA-50-6673-01	Set 1	0.897013	1.035	0.688288
LUAD	TCGA-75-6207-01	Set 1	0.912132	1.05045	0.751454
LUAD	TCGA-67-6216-01	Set 1	0.942872	0.827846	0.562146
LUAD	TCGA-97-8174-01	Set 1	0.922277	0.920191	0.61534
LUAD	TCGA-97-8171-01	Set 1	0.86264	1.36891	0.936726
LUAD	TCGA-62-A46S-01	Set 1	0.927109	0.909877	0.625173
LUAD	TCGA-78-7146-01	Set 1	0.920182	1.01889	0.720421
LUAD	TCGA-50-6593-01	Set 1	0.940269	0.808692	0.542356
LUAD	TCGA-99-7458-01	Set 1	0.946372	0.750079	0.516347
LUAD	TCGA-05-5420-01	Set 1	0.861524	1.27633	0.93928
LUAD	TCGA-75-6211-01	Set 1	0.884031	1.1634	0.823946
LUAD	TCGA-95-7944-01	Set 1	0.884522	1.21572	0.841801
LUAD	TCGA-44-6148-01	Set 1	0.895377	1.02239	0.685473
LUAD	TCGA-55-A4DG-01	Set 1	0.903759	1.02482	0.734366
LUAD	TCGA-50-5946-01	Set 1	0.867698	1.23447	0.885173
LUAD	TCGA-78-7542-01	Set 1	0.901227	1.16397	0.83737
LUAD	TCGA-99-8025-01	Set 1	0.895697	1.12381	0.718563
LUAD	TCGA-62-8397-01	Set 1	0.906741	1.09348	0.738671
LUAD	TCGA-99-8028-01	Set 1	0.94157	0.776434	0.539523
LUAD	TCGA-44-6778-11	Set 1	0.939097	0.804391	0.553326
LUAD	TCGA-69-7973-01	Set 1	0.921842	0.935621	0.629857
LUAD	TCGA-44-8119-01	Set 1	0.889761	1.12557	0.790667
LUAD	TCGA-49-AARO-01	Set 1	0.899002	1.06125	0.698274
LUAD	TCGA-44-6777-01	Set 1	0.933028	0.89902	0.618732
LUAD	TCGA-MP-A4TI-01	Set 1	0.95333	0.71469	0.500917
LUAD	TCGA-49-AARR-01	Set 1	0.892571	1.00629	0.649766
LUAD	TCGA-73-4676-01	Set 1	0.920816	0.984358	0.692243
LUAD	TCGA-49-AAR0-01	Set 1	0.891857	1.0549	0.72014
LUAD	TCGA-MP-A4TC-01	Set 1	0.939756	0.85252	0.572436
LUAD	TCGA-NJ-A55O-01	Set 1	0.901285	1.04509	0.681031
LUAD	TCGA-L9-A743-01	Set 1	0.937674	0.807439	0.525053
LUAD	TCGA-75-5146-01	Set 1	0.924512	0.918474	0.677514
LUAD	TCGA-05-4417-01	Set 1	0.929164	0.880028	0.613176
LUAD	TCGA-38-4631-01	Set 1	0.860778	1.29202	0.954976
LUAD	TCGA-78-7147-01	Set 1	0.917778	0.97015	0.67025
LUAD	TCGA-93-A4JN-01	Set 1	0.917893	0.914761	0.645072
LUAD	TCGA-95-A4VK-01	Set 1	0.912969	0.970415	0.682
LUAD	TCGA-55-8620-01	Set 1	0.84103	1.29339	0.860576
LUAD	TCGA-55-7911-01	Set 1	0.931931	0.906915	0.629321
LUAD	TCGA-44-6144-11	Set 1	0.935024	0.918812	0.56442
LUAD	TCGA-55-5899-01	Set 1	0.850189	1.30845	0.841192
LUAD	TCGA-49-6767-01	Set 1	0.901944	1.15816	0.815768
LUAD	TCGA-75-6212-01	Set 1	0.917438	0.998771	0.68447
LUAD	TCGA-49-AAR2-01	Set 1	0.849125	1.29733	0.941323
LUAD	TCGA-50-5051-01	Set 1	0.921651	0.927855	0.647841
LUAD	TCGA-86-8585-01	Set 1	0.897136	1.06228	0.737181
LUAD	TCGA-50-5944-01	Set 1	0.928005	0.91123	0.650313
LUAD	TCGA-69-8255-01	Set 1	0.833189	1.40275	0.954502
LUAD	TCGA-55-7816-01	Set 1	0.844489	1.30466	0.848788
LUAD	TCGA-55-6980-01	Set 1	0.928667	0.877176	0.60067
LUAD	TCGA-55-7576-01	Set 1	0.946523	0.779845	0.545399
LUAD	TCGA-49-6744-01	Set 1	0.94649	0.752594	0.50784
LUAD	TCGA-62-8394-01	Set 1	0.929809	0.867541	0.59764
LUAD	TCGA-50-5931-11	Set 1	0.922329	1.08042	0.722731
LUAD	TCGA-50-5935-11	Set 1	0.951007	0.743125	0.511269
LUAD	TCGA-80-5611-01	Set 1	0.894557	1.13727	0.793262
LUAD	TCGA-64-5779-01	Set 1	0.888862	1.08139	0.733428
LUAD	TCGA-75-5147-01	Set 1	0.901496	1.00332	0.695449
LUAD	TCGA-97-A4M1-01	Set 1	0.942203	0.777595	0.5612
LUAD	TCGA-44-A47G-01	Set 1	0.944256	0.767475	0.527338
LUAD	TCGA-MP-A4T4-01	Set 1	0.946297	0.747467	0.520108
LUAD	TCGA-78-7154-01	Set 1	0.893867	1.10283	0.755682
LUAD	TCGA-O1-A52J-01	Set 1	0.901658	1.06598	0.734842
LUAD	TCGA-J2-A4AD-01	Set 1	0.90559	0.98702	0.697954
LUAD	TCGA-75-7030-01	Set 1	0.925424	0.859649	0.565003
LUAD	TCGA-44-2665-11	Set 1	0.947438	0.776961	0.542621
LUAD	TCGA-44-6147-11	Set 1	0.932084	0.895668	0.65311
LUAD	TCGA-86-8054-01	Set 1	0.898198	1.08528	0.744847
LUAD	TCGA-L4-A4E5-01	Set 1	0.935282	0.860772	0.610372
LUAD	TCGA-MP-A4T6-01	Set 1	0.908185	1.00363	0.724898
LUAD	TCGA-55-6642-01	Set 1	0.926522	0.928938	0.655676
LUAD	TCGA-55-7728-01	Set 1	0.885565	1.10102	0.799761
LUAD	TCGA-49-6743-01	Set 1	0.902963	1.0358	0.724098
LUAD	TCGA-50-6595-01	Set 1	0.927837	0.959881	0.678615
LUAD	TCGA-91-A4BD-01	Set 1	0.901523	1.04934	0.753247
LUAD	TCGA-93-A4JO-01	Set 1	0.924954	0.865713	0.606202
LUAD	TCGA-55-A48X-01	Set 1	0.93365	0.809123	0.555287
LUAD	TCGA-73-7498-01	Set 1	0.953021	0.738293	0.514523
LUAD	TCGA-55-6979-01	Set 1	0.943557	0.775238	0.51244
LUAD	TCGA-55-7227-01	Set 1	0.948784	0.754231	0.521399
LUAD	TCGA-NJ-A4YP-01	Set 1	0.922917	0.941333	0.625381
LUAD	TCGA-78-7148-01	Set 1	0.934827	0.884058	0.596856
LUAD	TCGA-55-A48Y-01	Set 1	0.918516	1.05783	0.74318
LUAD	TCGA-86-8674-01	Set 1	0.908784	1.17665	0.840654
LUAD	TCGA-69-8453-01	Set 1	0.937492	0.810704	0.530042
LUAD	TCGA-55-7995-01	Set 1	0.909382	0.980774	0.688575
LUAD	TCGA-49-4514-01	Set 1	0.859271	1.28825	0.971511
LUAD	TCGA-35-5375-01	Set 1	0.837302	1.43297	1.04838
LUAD	TCGA-44-7670-01	Set 1	0.862832	1.20907	0.791133
LUAD	TCGA-62-A470-01	Set 1	0.907731	1.00664	0.69048
LUAD	TCGA-73-7499-01	Set 1	0.903661	1.00356	0.72497
LUAD	TCGA-50-7109-01	Set 1	0.919458	0.945406	0.63507
LUAD	TCGA-69-8254-01	Set 1	0.921709	0.900507	0.57878
LUAD	TCGA-55-8615-01	Set 1	0.913356	1.00786	0.691611
LUAD	TCGA-86-8280-01	Set 1	0.952395	0.729905	0.490787
LUAD	TCGA-44-2668-01	Set 1	0.936402	0.908056	0.651237
LUAD	TCGA-55-7913-01	Set 1	0.87564	1.23203	0.86881
LUAD	TCGA-L9-A8F4-01	Set 1	0.908552	0.984093	0.672341
LUAD	TCGA-62-A46Y-01	Set 1	0.940755	0.803813	0.531697
LUAD	TCGA-95-7567-01	Set 1	0.931362	0.954614	0.652057
LUAD	TCGA-78-7539-01	Set 1	0.917647	1.00982	0.68485
LUAD	TCGA-78-7220-01	Set 1	0.911084	1.01151	0.707897
LUAD	TCGA-86-8673-01	Set 1	0.892079	1.12162	0.79218
LUAD	TCGA-50-6590-01	Set 1	0.900284	1.12254	0.756607
LUAD	TCGA-MN-A4N4-01	Set 1	0.89889	1.04795	0.707019
LUAD	TCGA-75-6206-01	Set 1	0.931962	0.929344	0.652697
LUAD	TCGA-50-5936-01	Set 1	0.937283	0.862657	0.583659
LUAD	TCGA-86-7711-01	Set 1	0.887618	1.28019	0.896466
LUAD	TCGA-86-6562-01	Set 1	0.934168	0.876579	0.604764
LUAD	TCGA-78-7540-01	Set 1	0.917344	0.989004	0.693358
LUAD	TCGA-44-3918-01	Set 1	0.919768	0.937486	0.672393
LUAD	TCGA-69-A59K-01	Set 1	0.892252	1.06716	0.764183
LUAD	TCGA-MP-A4TF-01	Set 1	0.905264	1.06135	0.760297
LUAD	TCGA-97-7553-01	Set 1	0.951772	0.718482	0.504031
LUAD	TCGA-44-7660-01	Set 1	0.872822	1.16402	0.784283
LUAD	TCGA-53-A4EZ-01	Set 1	0.88135	1.20895	0.868532
LUAD	TCGA-97-7937-01	Set 1	0.926211	0.982843	0.683286
LUAD	TCGA-44-6145-01	Set 1	0.941237	0.826344	0.57351
LUAD	TCGA-78-7149-01	Set 1	0.919001	0.961407	0.675922
LUAD	TCGA-50-5939-11	Set 1	0.948085	0.82154	0.532601
LUAD	TCGA-91-6830-01	Set 1	0.909665	0.938505	0.605821
LUAD	TCGA-55-6543-01	Set 1	0.931696	0.899301	0.611933
LUAD	TCGA-86-7954-01	Set 1	0.925502	0.888867	0.609961
LUAD	TCGA-55-6984-01	Set 1	0.903718	1.10277	0.783421
LUAD	TCGA-67-4679-01	Set 1	0.928191	0.934125	0.653723
LUAD	TCGA-55-8614-01	Set 1	0.910897	0.953296	0.647103
LUAD	TCGA-55-6983-01	Set 1	0.928645	0.850155	0.553553
LUAD	TCGA-S2-AA1A-01	Set 1	0.906896	0.974087	0.635707
LUAD	TCGA-J2-8192-01	Set 1	0.934951	0.841942	0.588633
LUAD	TCGA-44-6774-01	Set 1	0.920955	0.954185	0.640588
LUAD	TCGA-78-7167-01	Set 1	0.91387	1.05526	0.733846
LUAD	TCGA-97-8547-01	Set 1	0.924086	0.924342	0.616313
LUAD	TCGA-55-8302-01	Set 1	0.925177	0.936839	0.67141
LUAD	TCGA-95-7562-01	Set 1	0.903879	1.10649	0.768254
LUAD	TCGA-55-8619-01	Set 1	0.937947	0.780297	0.508416
LUAD	TCGA-44-2665-01	Set 2	0.918736	0.946011	0.644611
LUAD	TCGA-05-5423-01	Set 2	0.912854	0.99311	0.735003
LUAD	TCGA-50-8460-01	Set 2	0.933745	0.848658	0.600742
LUAD	TCGA-86-8359-01	Set 2	0.917558	0.979759	0.689806
LUAD	TCGA-L9-A50W-01	Set 2	0.912174	0.998591	0.672355
LUAD	TCGA-95-7043-01	Set 2	0.878706	1.25428	0.857241
LUAD	TCGA-05-5715-01	Set 2	0.900297	1.0841	0.748713
LUAD	TCGA-99-AA5R-01	Set 2	0.93532	0.80478	0.538431
LUAD	TCGA-55-A490-01	Set 2	0.890893	1.18264	0.861023
LUAD	TCGA-86-8075-01	Set 2	0.942536	0.779807	0.539686
LUAD	TCGA-NJ-A55R-01	Set 2	0.826366	1.29824	0.846768
LUAD	TCGA-86-8056-01	Set 2	0.921052	0.926913	0.637847
LUAD	TCGA-55-8512-01	Set 2	0.88492	1.08696	0.683571
LUAD	TCGA-MP-A4TA-01	Set 2	0.869708	1.17176	0.817017
LUAD	TCGA-MP-A4T8-01	Set 2	0.933215	0.882642	0.601563
LUAD	TCGA-97-8176-01	Set 2	0.929593	0.8937	0.595212
LUAD	TCGA-78-7159-01	Set 2	0.931829	0.878099	0.587907
LUAD	TCGA-55-7907-01	Set 2	0.919331	0.938249	0.641443
LUAD	TCGA-44-A479-01	Set 2	0.890308	1.0453	0.675448
LUAD	TCGA-86-8672-01	Set 2	0.924395	1.01706	0.707933
LUAD	TCGA-69-7760-01	Set 2	0.900687	1.10657	0.769036
LUAD	TCGA-97-A4M2-01	Set 2	0.938573	0.7875	0.540208
LUAD	TCGA-97-A4M7-01	Set 2	0.920916	0.917369	0.595946
LUAD	TCGA-50-5049-01	Set 2	0.93447	0.849436	0.579303
LUAD	TCGA-44-2655-11	Set 2	0.957391	0.674886	0.468808
LUAD	TCGA-97-8172-01	Set 2	0.929139	0.862244	0.607461
LUAD	TCGA-49-AARE-01	Set 2	0.899081	1.0278	0.730238
LUAD	TCGA-50-5066-01	Set 2	0.869011	1.20646	0.93774
LUAD	TCGA-44-5645-11	Set 2	0.94872	0.742994	0.501937
LUAD	TCGA-55-6975-01	Set 2	0.920375	1.0318	0.691512
LUAD	TCGA-50-5933-11	Set 2	0.932842	0.893485	0.637479
LUAD	TCGA-69-7979-01	Set 2	0.914818	0.992606	0.690073
LUAD	TCGA-86-8279-01	Set 2	0.929922	0.914538	0.617098
LUAD	TCGA-93-A4JP-01	Set 2	0.925245	0.859508	0.558092
LUAD	TCGA-NJ-A4YF-01	Set 2	0.891939	1.20393	0.858204
LUAD	TCGA-NJ-A4YG-01	Set 2	0.920093	0.958155	0.669643
LUAD	TCGA-86-A4D0-01	Set 2	0.906949	1.02603	0.70634
LUAD	TCGA-55-A492-01	Set 2	0.909542	1.05306	0.773397
LUAD	TCGA-55-7815-01	Set 2	0.813368	1.64823	1.18287
LUAD	TCGA-49-AARQ-01	Set 2	0.872019	1.19159	0.867726
LUAD	TCGA-78-8660-01	Set 2	0.929101	0.903369	0.62322
LUAD	TCGA-44-6147-01	Set 2	0.905138	0.976483	0.604592
LUAD	TCGA-86-8669-01	Set 2	0.908617	1.03304	0.704388
LUAD	TCGA-55-A57B-01	Set 2	0.923045	0.884185	0.610709
LUAD	TCGA-91-6849-01	Set 2	0.923905	0.954373	0.644822
LUAD	TCGA-62-A472-01	Set 2	0.923405	0.937521	0.662487
LUAD	TCGA-50-5932-11	Set 2	0.951636	0.788123	0.521615
LUAD	TCGA-50-5045-01	Set 2	0.93873	0.803118	0.58681
LUAD	TCGA-86-A4JF-01	Set 2	0.918315	1.01251	0.709443
LUAD	TCGA-55-8208-01	Set 2	0.940658	0.776858	0.492462
LUAD	TCGA-80-5607-01	Set 2	0.93057	0.881869	0.607539
LUAD	TCGA-78-7150-01	Set 2	0.917073	0.998949	0.690057
LUAD	TCGA-44-7662-01	Set 2	0.941107	0.838928	0.547195
LUAD	TCGA-73-A9RS-01	Set 2	0.87962	1.25687	0.869206
LUAD	TCGA-86-8073-01	Set 2	0.894253	1.04021	0.742643
LUAD	TCGA-44-5645-01	Set 2	0.926858	0.884582	0.594856
LUAD	TCGA-91-7771-01	Set 2	0.927333	0.867339	0.612088
LUAD	TCGA-55-8207-01	Set 2	0.921965	0.958703	0.676389
LUAD	TCGA-97-A4M5-01	Set 2	0.935346	0.786443	0.524414
LUAD	TCGA-44-7671-01	Set 2	0.916754	0.993052	0.655806
LUAD	TCGA-93-8067-01	Set 2	0.925601	0.924676	0.666501
LUAD	TCGA-95-A4VP-01	Set 2	0.898377	1.0215	0.732633
LUAD	TCGA-55-8206-01	Set 2	0.929116	0.871473	0.597138
LUAD	TCGA-55-8513-01	Set 2	0.912285	0.935509	0.578525
LUAD	TCGA-55-7570-01	Set 2	0.858236	1.31628	0.969456
LUAD	TCGA-64-1681-01	Set 2	0.925801	0.894508	0.586153
LUAD	TCGA-86-8074-01	Set 2	0.938063	0.853933	0.607404
LUAD	TCGA-95-7948-01	Set 2	0.892779	1.13815	0.757264
LUAD	TCGA-86-7953-01	Set 2	0.919804	0.948406	0.643887
LUAD	TCGA-69-7763-01	Set 2	0.950937	0.738488	0.502473
LUAD	TCGA-MP-A4TE-01	Set 2	0.901664	1.10511	0.744731
LUAD	TCGA-NJ-A4YQ-01	Set 2	0.899201	1.03798	0.712788
LUAD	TCGA-50-5941-01	Set 2	0.95044	0.757123	0.523884
LUAD	TCGA-62-A46R-01	Set 2	0.913531	1.00108	0.6926
LUAD	TCGA-71-6725-01	Set 2	0.914288	1.10672	0.773017
LUAD	TCGA-55-8096-01	Set 2	0.908184	0.963829	0.637325
LUAD	TCGA-55-8097-01	Set 2	0.936441	0.828827	0.579172
LUAD	TCGA-64-5778-01	Set 2	0.923005	0.938106	0.696594
LUAD	TCGA-MN-A4N5-01	Set 2	0.925259	0.895904	0.620384
LUAD	TCGA-05-5429-01	Set 2	0.892621	1.14737	0.813091
LUAD	TCGA-55-8299-01	Set 2	0.932731	0.875516	0.563715
LUAD	TCGA-55-8301-01	Set 2	0.942313	0.813847	0.543189
LUAD	TCGA-91-A4BC-01	Set 2	0.890351	1.05773	0.705127
LUAD	TCGA-67-6217-01	Set 2	0.944487	0.768404	0.528289
LUAD	TCGA-86-A4P8-01	Set 2	0.947125	0.744763	0.518466
LUAD	TCGA-78-7633-01	Set 2	0.930149	0.95526	0.661469
LUAD	TCGA-50-6594-01	Set 2	0.877894	1.26009	0.840719
LUAD	TCGA-44-6146-11	Set 2	0.938477	0.887856	0.576252
LUAD	TCGA-97-7554-01	Set 2	0.931481	0.908473	0.633244
LUAD	TCGA-64-5815-01	Set 2	0.935777	0.901369	0.611509
LUAD	TCGA-55-7284-01	Set 2	0.927093	0.869728	0.553186
LUAD	TCGA-78-8648-01	Set 2	0.935657	0.836462	0.561653
LUAD	TCGA-MP-A4TK-01	Set 2	0.937239	0.829498	0.559456
LUAD	TCGA-69-7761-01	Set 2	0.914556	0.992185	0.683227
LUAD	TCGA-86-7714-01	Set 2	0.926805	0.962279	0.665246
LUAD	TCGA-99-8032-01	Set 2	0.928425	0.864557	0.544272
LUAD	TCGA-MP-A4TH-01	Set 2	0.941136	0.807822	0.567193
LUAD	TCGA-62-8395-01	Set 2	0.922239	0.913304	0.615043
LUAD	TCGA-50-5068-01	Set 2	0.867781	1.21819	0.945741
LUAD	TCGA-49-6745-11	Set 2	0.920791	0.925419	0.697138
LUAD	TCGA-78-7155-01	Set 2	0.842899	1.53577	1.09218
LUAD	TCGA-75-7025-01	Set 2	0.919774	0.913465	0.61372
LUAD	TCGA-78-7156-01	Set 2	0.923715	0.991301	0.681616
LUAD	TCGA-55-6978-01	Set 2	0.948117	0.78356	0.540877
LUAD	TCGA-69-7974-01	Set 2	0.929563	0.877293	0.590865
LUAD	TCGA-55-8087-01	Set 2	0.891592	1.13333	0.755269
LUAD	TCGA-91-6829-01	Set 2	0.915454	0.980703	0.67825
LUAD	TCGA-50-5066-02	Set 2	0.894562	1.10334	0.732337
LUAD	TCGA-78-8662-01	Set 2	0.903489	1.14346	0.814734
LUAD	TCGA-44-2656-01	Set 2	0.945101	0.811237	0.562129
LUAD	TCGA-05-4410-01	Set 2	0.925709	0.901336	0.644208
LUAD	TCGA-91-6836-01	Set 2	0.896188	1.16537	0.817433
LUAD	TCGA-95-8494-01	Set 2	0.927395	0.976408	0.685478
LUAD	TCGA-67-6215-01	Set 2	0.933516	0.915893	0.625808
LUAD	TCGA-69-8253-01	Set 2	0.939724	0.856683	0.596413
LUAD	TCGA-73-4658-01	Set 2	0.945317	0.844294	0.585543
LUAD	TCGA-80-5608-01	Set 2	0.937398	0.847053	0.5763
LUAD	TCGA-55-7725-01	Set 2	0.887165	1.18081	0.861514
LUAD	TCGA-97-A4M0-01	Set 2	0.935065	0.866104	0.608201
LUAD	TCGA-69-7980-01	Set 2	0.91328	1.00303	0.718278
LUAD	TCGA-L9-A5IP-01	Set 2	0.896933	1.13746	0.782674
LUAD	TCGA-55-8507-01	Set 2	0.911357	1.00317	0.682395
LUAD	TCGA-93-7347-01	Set 2	0.940645	0.781333	0.509213
LUAD	TCGA-44-6145-11	Set 2	0.949577	0.75451	0.512551
LUAD	TCGA-50-8457-01	Set 2	0.941895	0.781994	0.529389
LUAD	TCGA-55-8505-01	Set 2	0.904783	1.02233	0.713215
LUAD	TCGA-97-A4LX-01	Set 2	0.942896	0.762272	0.514746
LUAD	TCGA-64-1679-01	Set 2	0.930879	0.888127	0.60306
LUAD	TCGA-55-A494-01	Set 2	0.899798	1.1312	0.782277
LUAD	TCGA-95-7947-01	Set 2	0.923918	0.915064	0.637282
LUAD	TCGA-50-6592-01	Set 2	0.900485	1.05074	0.721954
LUAD	TCGA-44-6776-01	Set 2	0.944732	0.835617	0.574591
LUAD	TCGA-86-A456-01	Set 2	0.924285	0.906435	0.621231
LUAD	TCGA-05-4384-01	Set 2	0.948122	0.752232	0.501625
LUAD	TCGA-86-8281-01	Set 2	0.947823	0.805795	0.558188
LUAD	TCGA-75-6214-01	Set 2	0.881696	1.17846	0.801078
LUAD	TCGA-05-5428-01	Set 2	0.880157	1.24126	0.943636
LUAD	TCGA-55-8092-01	Set 2	0.899679	1.06388	0.724932
LUAD	TCGA-NJ-A7XG-01	Set 2	0.917571	1.01504	0.699969
LUAD	TCGA-MP-A5C7-01	Set 2	0.924913	0.971523	0.662095
LUAD	TCGA-44-6146-01	Set 2	0.909435	1.1183	0.779922
LUAD	TCGA-55-6981-01	Set 2	0.921427	1.00669	0.726654
LUAD	TCGA-55-8204-01	Set 2	0.890868	1.07148	0.730657
LUAD	TCGA-50-5930-01	Set 2	0.910847	0.988842	0.683146
LUAD	TCGA-MP-A4SV-01	Set 2	0.94217	0.788639	0.513995
LUAD	TCGA-MP-A4TD-01	Set 2	0.919987	0.893575	0.628451
LUAD	TCGA-86-A4P7-01	Set 2	0.940999	0.758801	0.50057
LUAD	TCGA-49-6742-01	Set 2	0.899168	1.04186	0.721008
LUAD	TCGA-86-8055-01	Set 2	0.946594	0.746737	0.501059
LUAD	TCGA-78-7160-01	Set 2	0.93545	0.833975	0.576339
LUAD	TCGA-L9-A7SV-01	Set 2	0.897346	1.12847	0.786141
LUAD	TCGA-05-5425-01	Set 2	0.92802	0.897819	0.622239
LUAD	TCGA-73-4676-11	Set 2	0.936782	0.93843	0.682975
LUAD	TCGA-55-6971-01	Set 2	0.931088	0.856485	0.577859
LUAD	TCGA-91-6828-01	Set 2	0.922263	0.94519	0.683172
LUAD	TCGA-71-8520-01	Set 2	0.922799	0.945764	0.653306
LUAD	TCGA-J2-8194-01	Set 2	0.931111	0.890834	0.611959
LUAD	TCGA-55-8616-01	Set 2	0.911155	0.984717	0.675288
LUAD	TCGA-97-8177-01	Set 2	0.934561	0.814753	0.574252
LUAD	TCGA-78-7158-01	Set 2	0.889613	1.19489	0.823829
LUAD	TCGA-50-5933-01	Set 2	0.938021	0.944777	0.649569
LUAD	TCGA-NJ-A4YI-01	Set 2	0.897379	1.09947	0.728816
LUAD	TCGA-93-7348-01	Set 2	0.923558	0.871216	0.601976
LUAD	TCGA-55-7574-01	Set 2	0.930927	0.842755	0.582239
LUAD	TCGA-49-4512-01	Set 2	0.931773	0.856261	0.632345
LUAD	TCGA-86-7713-01	Set 2	0.902767	1.08935	0.760886
LUAD	TCGA-55-7726-01	Set 2	0.911518	1.14154	0.818732
LUAD	TCGA-91-6840-01	Set 2	0.885591	1.08498	0.744829
LUAD	TCGA-78-7152-01	Set 2	0.94063	0.85047	0.583537
LUAD	TCGA-50-5931-01	Set 2	0.852966	1.25727	0.86371
LUAD	TCGA-55-6972-01	Set 2	0.877966	1.29255	0.930923
LUAD	TCGA-86-8668-01	Set 2	0.927038	0.887763	0.627085
LUAD	TCGA-86-6851-01	Set 2	0.92389	0.915501	0.641034
LUAD	TCGA-91-6835-01	Set 2	0.916961	0.907058	0.625977
LUAD	TCGA-55-7724-01	Set 2	0.851188	1.28642	0.892234
LUAD	TCGA-64-5774-01	Set 2	0.909867	1.03143	0.684947
LUAD	TCGA-50-5939-01	Set 2	0.937316	0.874756	0.606022
LUAD	TCGA-44-8120-01	Set 2	0.924835	0.935262	0.633624
LUAD	TCGA-50-6597-01	Set 2	0.872192	1.24591	0.928459
LUAD	TCGA-55-8090-01	Set 2	0.935208	0.868094	0.590699
LUAD	TCGA-78-7143-01	Set 2	0.925884	0.942806	0.6589
LUAD	TCGA-50-6591-01	Set 2	0.8284	1.53449	1.0669
LUAD	TCGA-49-4487-01	Set 2	0.9155	0.984789	0.692878
LUAD	TCGA-55-7903-01	Set 2	0.939802	0.850258	0.596959
LUAD	TCGA-50-5932-01	Set 2	0.935216	0.921059	0.64867
LUAD	TCGA-86-7701-01	Set 2	0.913446	0.960737	0.664423
LUAD	TCGA-J2-A4AE-01	Set 2	0.925601	0.876842	0.617412
LUAD	TCGA-55-6969-01	Set 2	0.892344	1.07021	0.686932
LUAD	TCGA-L9-A444-01	Set 2	0.936827	0.847898	0.598144
LUAD	TCGA-55-8203-01	Set 2	0.950034	0.744321	0.482015
LUAD	TCGA-44-5644-01	Set 2	0.868513	1.25564	0.861897
LUAD	TCGA-62-A471-01	Set 3	0.888153	1.16187	0.819279
LUAD	TCGA-05-4424-01	Set 3	0.906817	0.99936	0.701562
LUAD	TCGA-86-8671-01	Set 3	0.940792	0.767173	0.52416
LUAD	TCGA-78-7163-01	Set 3	0.854062	1.49625	1.05596
LUAD	TCGA-64-5775-01	Set 3	0.795007	1.76239	1.19398
LUAD	TCGA-44-2662-11	Set 3	0.926491	0.944919	0.625629
LUAD	TCGA-55-6985-01	Set 3	0.915531	0.949647	0.587378
LUAD	TCGA-NJ-A55A-01	Set 3	0.89779	0.979427	0.654273
LUAD	TCGA-97-8175-01	Set 3	0.911318	1.04285	0.732672
LUAD	TCGA-55-A48Z-01	Set 3	0.925201	0.884212	0.600092
LUAD	TCGA-55-7910-01	Set 3	0.889841	1.13617	0.798461
LUAD	TCGA-86-8278-01	Set 3	0.923052	0.917496	0.618603
LUAD	TCGA-44-2668-11	Set 3	0.935841	0.902103	0.629804
LUAD	TCGA-44-7659-01	Set 3	0.914279	0.964722	0.66725
LUAD	TCGA-49-6761-01	Set 3	0.898916	1.1333	0.808319
LUAD	TCGA-55-A491-01	Set 3	0.896042	1.07617	0.743033
LUAD	TCGA-95-8039-01	Set 3	0.944166	0.783744	0.534185
LUAD	TCGA-62-8399-01	Set 3	0.887813	1.11771	0.773837
LUAD	TCGA-78-7145-01	Set 3	0.911868	1.05194	0.76372
LUAD	TCGA-55-A493-01	Set 3	0.906753	1.03364	0.735528
LUAD	TCGA-49-AAR3-01	Set 3	0.915485	0.984796	0.678375
LUAD	TCGA-97-8179-01	Set 3	0.925511	0.927992	0.622374
LUAD	TCGA-55-7727-01	Set 3	0.889604	1.14204	0.84429
LUAD	TCGA-44-7667-01	Set 3	0.843767	1.41316	0.994076
LUAD	TCGA-44-6148-11	Set 3	0.932105	0.821291	0.544564
LUAD	TCGA-49-4488-01	Set 3	0.900615	1.11752	0.798216
LUAD	TCGA-78-7535-01	Set 3	0.8855	1.21209	0.869467
LUAD	TCGA-62-A46P-01	Set 3	0.8944	1.16161	0.829309
LUAD	TCGA-78-7537-01	Set 3	0.908814	1.05041	0.698716
LUAD	TCGA-55-7281-01	Set 3	0.93152	0.898218	0.623866
LUAD	TCGA-44-6775-01	Set 3	0.936846	0.811217	0.554761
LUAD	TCGA-50-5946-02	Set 3	0.841257	1.46055	1.05858
LUAD	TCGA-75-6205-01	Set 3	0.931751	0.976705	0.654549
LUAD	TCGA-55-8511-01	Set 3	0.921895	0.970807	0.690868
LUAD	TCGA-78-8655-01	Set 3	0.928559	0.923992	0.642121
LUAD	TCGA-50-5930-11	Set 3	0.924648	1.04828	0.683759
LUAD	TCGA-MP-A4T9-01	Set 3	0.916895	0.905433	0.603179
LUAD	TCGA-44-A47A-01	Set 3	0.907653	1.0184	0.689644
LUAD	TCGA-64-5781-01	Set 3	0.893912	1.19683	0.873118
LUAD	TCGA-91-8499-01	Set 3	0.792159	1.52635	1.06134
LUAD	TCGA-50-5055-01	Set 3	0.914114	0.926009	0.654919
LUAD	TCGA-55-7914-01	Set 3	0.901093	1.10578	0.763147
LUAD	TCGA-86-8076-01	Set 3	0.926277	0.873066	0.560155
LUAD	TCGA-62-A46V-01	Set 3	0.890811	1.12754	0.797479
LUAD	TCGA-97-7938-01	Set 3	0.928983	0.889599	0.632469
LUAD	TCGA-91-8497-01	Set 3	0.916603	0.936356	0.598235
LUAD	TCGA-55-8091-01	Set 3	0.92063	0.924824	0.62893
LUAD	TCGA-05-4427-01	Set 3	0.90882	1.07046	0.759256
LUAD	TCGA-62-8402-01	Set 3	0.872393	1.2384	0.837853
LUAD	TCGA-50-5044-01	Set 3	0.877313	1.22469	0.915925
LUAD	TCGA-75-7031-01	Set 3	0.900449	1.08613	0.767267
LUAD	TCGA-75-5125-01	Set 3	0.929806	0.908476	0.64184
LUAD	TCGA-49-AAQV-01	Set 3	0.872051	1.13204	0.833641
LUAD	TCGA-MP-A4T7-01	Set 3	0.940496	0.803418	0.550992
LUAD	TCGA-44-7669-01	Set 3	0.876466	1.13208	0.777315
LUAD	TCGA-38-4632-01	Set 3	0.90028	1.09197	0.79604
LUAD	TCGA-55-8094-01	Set 3	0.825303	1.48561	1.03094
LUAD	TCGA-86-8358-01	Set 3	0.817691	1.37045	0.939336
LUAD	TCGA-05-4405-01	Set 3	0.936251	0.826503	0.566746
LUAD	TCGA-91-6831-01	Set 3	0.908816	1.01425	0.695342
LUAD	TCGA-95-A4VN-01	Set 3	0.938292	0.830671	0.583995
LUAD	TCGA-55-7283-01	Set 3	0.932818	0.8827	0.616367
LUAD	TCGA-38-7271-01	Set 3	0.925086	0.913704	0.629231
LUAD	TCGA-78-7162-01	Set 3	0.948174	0.772391	0.520025
LUAD	TCGA-05-4433-01	Set 3	0.922299	0.946944	0.657306
LUAD	TCGA-MP-A4TJ-01	Set 3	0.917623	0.904295	0.561484
LUAD	TCGA-97-7552-01	Set 3	0.903308	0.982297	0.66262
LUAD	TCGA-62-A46U-01	Set 3	0.892629	1.10857	0.743182
LUAD	TCGA-49-AARN-01	Set 3	0.904755	0.984685	0.62442
LUAD	TCGA-MP-A4SW-01	Set 3	0.933387	0.844002	0.578746
LUAD	TCGA-78-7536-01	Set 3	0.864552	1.32463	0.900298
LUAD	TCGA-86-7955-01	Set 3	0.869418	1.33999	0.95296
LUAD	TCGA-83-5908-01	Set 3	0.926403	0.927315	0.665267
LUAD	TCGA-44-4112-01	Set 3	0.918636	0.961051	0.700815
LUAD	TCGA-44-8117-01	Set 3	0.914432	1.0317	0.709062
LUAD	TCGA-J2-A4AG-01	Set 3	0.916024	0.961286	0.664615
LUAD	TCGA-L9-A443-01	Set 3	0.892378	1.08816	0.738823
LUAD	TCGA-93-A4JQ-01	Set 3	0.922813	0.886983	0.588836
LUAD	TCGA-44-6778-01	Set 3	0.884527	1.04817	0.701456
LUAD	TCGA-91-6847-01	Set 3	0.837729	1.5363	1.07352
LUAD	TCGA-55-6968-01	Set 3	0.8371	1.31834	0.868663
LUAD	TCGA-55-8506-01	Set 3	0.899652	1.13972	0.791445
LUAD	TCGA-38-6178-01	Set 3	0.937441	0.831795	0.594675
LUAD	TCGA-55-6987-01	Set 3	0.935553	0.820918	0.536183
LUAD	TCGA-44-A4SS-01	Set 3	0.897739	1.10494	0.755199
LUAD	TCGA-38-4632-11	Set 3	0.917105	1.04002	0.754954
LUAD	TCGA-44-2666-01	Set 3	0.909448	0.992854	0.684251
LUAD	TCGA-95-7039-01	Set 3	0.926942	0.944055	0.657174
LUAD	TCGA-97-7546-01	Set 3	0.92428	0.893007	0.647902
LUAD	TCGA-44-A4SU-01	Set 3	0.926093	0.878484	0.600994
LUAD	TCGA-97-7941-01	Set 3	0.91404	0.927212	0.590068
LUAD	TCGA-L4-A4E6-01	Set 3	0.935521	0.837093	0.549148
LUAD	TCGA-44-6779-01	Set 3	0.897536	1.31147	0.928191
LUAD	TCGA-50-5942-01	Set 3	0.919699	0.944583	0.647803
LUAD	TCGA-78-7153-01	Set 3	0.910707	1.06566	0.741136
LUSC	TCGA-56-8625-01	Set 1	0.914014	0.931544	0.646245
LUSC	TCGA-56-6545-01	Set 1	0.927726	0.895781	0.625476
LUSC	TCGA-NC-A5HE-01	Set 1	0.904105	1.02179	0.714336
LUSC	TCGA-33-4566-01	Set 1	0.902624	1.26271	0.893076
LUSC	TCGA-21-5782-01	Set 1	0.905495	1.09117	0.776649
LUSC	TCGA-85-7696-01	Set 1	0.924776	0.933957	0.657939
LUSC	TCGA-94-7033-01	Set 1	0.875743	1.19827	0.907932
LUSC	TCGA-22-4601-01	Set 1	0.911894	0.995297	0.730927
LUSC	TCGA-56-7223-01	Set 1	0.863378	1.23961	0.864933
LUSC	TCGA-43-A474-01	Set 1	0.919931	1.06974	0.733725
LUSC	TCGA-98-8020-01	Set 1	0.932797	0.89915	0.624551
LUSC	TCGA-98-A53J-01	Set 1	0.899317	1.113	0.810064
LUSC	TCGA-56-7580-01	Set 1	0.914934	1.02208	0.725372
LUSC	TCGA-22-5477-01	Set 1	0.890108	1.15844	0.813143
LUSC	TCGA-NC-A5HH-01	Set 1	0.88876	1.16543	0.796182
LUSC	TCGA-77-8136-01	Set 1	0.933218	0.858332	0.605824
LUSC	TCGA-58-8393-01	Set 1	0.937581	0.825318	0.581729
LUSC	TCGA-39-5016-01	Set 1	0.925278	0.971029	0.670118
LUSC	TCGA-85-A4QR-01	Set 1	0.900358	1.1925	0.841182
LUSC	TCGA-92-7340-01	Set 1	0.912637	1.00736	0.709317
LUSC	TCGA-77-8140-01	Set 1	0.910493	1.07578	0.770822
LUSC	TCGA-56-A62T-01	Set 1	0.903226	1.09171	0.755181
LUSC	TCGA-58-A46L-01	Set 1	0.920913	0.906437	0.641649
LUSC	TCGA-85-8072-01	Set 1	0.927498	0.907263	0.628479
LUSC	TCGA-92-8064-01	Set 1	0.937325	0.876827	0.603881
LUSC	TCGA-63-7023-01	Set 1	0.888963	1.1452	0.780458
LUSC	TCGA-63-A5MW-01	Set 1	0.85368	1.27252	0.859787
LUSC	TCGA-77-8008-01	Set 1	0.937884	0.846912	0.572969
LUSC	TCGA-85-8276-01	Set 1	0.929635	0.876362	0.599307
LUSC	TCGA-85-8584-01	Set 1	0.899943	1.06311	0.727262
LUSC	TCGA-52-7812-01	Set 1	0.916682	1.03285	0.749735
LUSC	TCGA-43-A56V-01	Set 1	0.929415	0.872574	0.616604
LUSC	TCGA-77-8009-01	Set 1	0.891326	1.19283	0.788807
LUSC	TCGA-77-6843-01	Set 1	0.907134	1.03576	0.752025
LUSC	TCGA-94-8490-01	Set 1	0.911687	1.07556	0.754354
LUSC	TCGA-56-7579-01	Set 1	0.910188	1.12665	0.773439
LUSC	TCGA-22-5480-01	Set 1	0.911674	0.979694	0.658608
LUSC	TCGA-43-6771-01	Set 1	0.889358	1.30541	0.884
LUSC	TCGA-90-7767-01	Set 1	0.903781	1.05607	0.71172
LUSC	TCGA-85-8353-01	Set 1	0.938663	0.820568	0.573066
LUSC	TCGA-85-A50Z-01	Set 1	0.887717	1.26455	0.925632
LUSC	TCGA-LA-A446-01	Set 1	0.943426	0.804688	0.578501
LUSC	TCGA-22-A5C4-01	Set 1	0.893977	1.07178	0.721882
LUSC	TCGA-NC-A5HP-01	Set 1	0.925052	0.913903	0.629016
LUSC	TCGA-33-4586-01	Set 1	0.922276	0.992433	0.695662
LUSC	TCGA-22-4613-01	Set 1	0.928569	0.895917	0.626491
LUSC	TCGA-43-5668-01	Set 1	0.864567	1.26702	0.865407
LUSC	TCGA-39-5036-01	Set 1	0.922317	0.977768	0.713047
LUSC	TCGA-NC-A5HK-01	Set 1	0.87014	1.32514	0.93182
LUSC	TCGA-98-A53I-01	Set 1	0.92018	0.936061	0.630835
LUSC	TCGA-46-6025-01	Set 1	0.925612	1.00647	0.718809
LUSC	TCGA-98-A53A-01	Set 1	0.911058	0.992167	0.696904
LUSC	TCGA-43-5670-01	Set 1	0.894631	1.13941	0.798675
LUSC	TCGA-37-5819-01	Set 1	0.826196	1.38365	0.928025
LUSC	TCGA-56-A4ZK-01	Set 1	0.925767	0.921265	0.646864
LUSC	TCGA-70-6722-01	Set 1	0.93164	0.939777	0.666875
LUSC	TCGA-94-A5I6-01	Set 1	0.922729	0.920806	0.649043
LUSC	TCGA-63-A5M9-01	Set 1	0.904525	1.02485	0.704666
LUSC	TCGA-NC-A5HQ-01	Set 1	0.918639	0.960959	0.664028
LUSC	TCGA-85-A4PA-01	Set 1	0.83417	1.36909	1.02122
LUSC	TCGA-56-8309-01	Set 1	0.899825	1.03129	0.672951
LUSC	TCGA-85-A5B5-01	Set 1	0.888657	1.20655	0.864166
LUSC	TCGA-56-8304-01	Set 1	0.915908	1.05566	0.778986
LUSC	TCGA-56-7730-01	Set 1	0.903776	1.06422	0.751536
LUSC	TCGA-18-4721-01	Set 1	0.911188	1.06145	0.75245
LUSC	TCGA-85-8355-01	Set 1	0.917099	0.926748	0.628521
LUSC	TCGA-58-8386-01	Set 1	0.911651	1.00365	0.700928
LUSC	TCGA-85-8052-01	Set 1	0.935926	0.831499	0.568084
LUSC	TCGA-85-8352-01	Set 1	0.853072	1.43665	0.96207
LUSC	TCGA-63-7021-01	Set 1	0.908139	1.01984	0.702267
LUSC	TCGA-21-A5DI-01	Set 1	0.898361	1.23325	0.873703
LUSC	TCGA-52-7811-01	Set 1	0.94151	0.809912	0.562667
LUSC	TCGA-98-A53C-01	Set 1	0.929193	0.830518	0.552811
LUSC	TCGA-33-4589-01	Set 1	0.840972	1.67218	1.28041
LUSC	TCGA-43-8115-01	Set 1	0.926807	0.86603	0.6105
LUSC	TCGA-43-6773-01	Set 1	0.899589	1.05273	0.707554
LUSC	TCGA-77-8156-01	Set 1	0.924172	0.910596	0.620997
LUSC	TCGA-33-4583-01	Set 1	0.915611	1.139	0.835818
LUSC	TCGA-56-A4BX-01	Set 1	0.906858	1.10044	0.798066
LUSC	TCGA-22-5479-01	Set 1	0.918964	0.969413	0.646065
LUSC	TCGA-77-8133-01	Set 1	0.92647	0.88757	0.61653
LUSC	TCGA-63-A5MY-01	Set 1	0.884465	1.28253	0.888289
LUSC	TCGA-43-7657-01	Set 1	0.892179	1.13094	0.800018
LUSC	TCGA-22-5492-01	Set 1	0.917718	0.9668	0.677209
LUSC	TCGA-98-A53D-01	Set 1	0.927675	0.881596	0.624678
LUSC	TCGA-98-A53H-01	Set 1	0.898015	1.0238	0.625073
LUSC	TCGA-77-8146-01	Set 1	0.936521	0.875294	0.605987
LUSC	TCGA-77-A5FZ-01	Set 1	0.934952	0.83453	0.57671
LUSC	TCGA-85-8580-01	Set 1	0.903804	1.00044	0.711651
LUSC	TCGA-68-8250-01	Set 1	0.917305	0.949357	0.658874
LUSC	TCGA-56-7822-01	Set 1	0.904718	1.04436	0.75285
LUSC	TCGA-68-A59J-01	Set 1	0.91914	0.905972	0.627609
LUSC	TCGA-34-5232-01	Set 1	0.918721	0.935369	0.651685
LUSC	TCGA-63-A5MV-01	Set 1	0.894095	1.04459	0.712884
LUSC	TCGA-34-5231-01	Set 1	0.890549	1.14979	0.781316
LUSC	TCGA-22-5485-01	Set 1	0.92407	0.963359	0.665426
LUSC	TCGA-22-5473-01	Set 1	0.937451	0.865633	0.605179
LUSC	TCGA-85-8351-01	Set 1	0.932674	0.897494	0.617083
LUSC	TCGA-77-A5G8-01	Set 1	0.948964	0.76759	0.530125
LUSC	TCGA-56-7582-01	Set 1	0.923918	0.962895	0.685968
LUSC	TCGA-63-A5MT-01	Set 1	0.918998	0.985808	0.696684
LUSC	TCGA-22-5478-11	Set 1	0.929038	0.956615	0.678007
LUSC	TCGA-90-7964-01	Set 1	0.929165	0.914127	0.645241
LUSC	TCGA-58-A46K-01	Set 1	0.927587	0.913081	0.660136
LUSC	TCGA-77-7463-01	Set 1	0.913796	1.10419	0.808851
LUSC	TCGA-34-5239-01	Set 1	0.926289	0.906755	0.625361
LUSC	TCGA-37-A5EN-01	Set 1	0.914719	0.936126	0.64049
LUSC	TCGA-77-6845-01	Set 1	0.90603	1.07376	0.743431
LUSC	TCGA-56-8624-01	Set 1	0.892716	1.05365	0.737599
LUSC	TCGA-63-A5MU-01	Set 1	0.917184	1.05758	0.750051
LUSC	TCGA-22-5472-11	Set 1	0.939464	0.810879	0.566274
LUSC	TCGA-39-5021-01	Set 1	0.918646	0.931183	0.652007
LUSC	TCGA-77-A5G6-01	Set 1	0.92633	0.910644	0.633858
LUSC	TCGA-85-A50M-01	Set 1	0.895936	1.11244	0.807862
[truncated: 2,257 more rows]
