# Supplementary material for: MethCORR infers gene expression from DNA methylation and allows molecular analysis of ten common cancer types using fresh-frozen and formalin-fixed paraffin-embedded tumor samples
Source: Clin Epigenetics. 2021 Jan 28;13:20. doi: 10.1186/s13148-021-01000-0 (PMC7842045; doi:10.1186/s13148-021-01000-0)
Supplement: Supplementary file 4 — Additional file 4: Table S13. GDC database UUIDs and TCGA barcodes for data files (https://portal.gdc.cancer.gov/) from 25 patients with available RNA-seq. and 450K DNA methylation profiles from matched fresh-frozen and FFPE tissues. [file 13148_2021_1000_MOESM4_ESM.xlsx]

## Sheet: S13 GDC FF and FFPE samples
Supplementary Table 13
Database UUIDs and TCGA barcode for data files from 25 patients with available RNA-seq. and 450K DNA methylation profiles from matched fresh-frozen and FFPE tissues.
RNA sequencing profiles from fresh-frozen and FFPE samples were downloaded from the GDC Data Portal (https://portal.gdc.cancer.gov/).
450K DNA methylation profiles from FFPE samples were downloaded from the GDC Data Portal (https://portal.gdc.cancer.gov/). One 450K file is marked with * and was downloaded from the GDC data legacy archieve (https://portal.gdc.cancer.gov/legacy-archive/search/f).
Patient id	Correlation analysis	UUID RNA-seq. fresh-frozen sample	TCGA Barcode RNA-seq. fresh-frozen sample	450K DNA methylation FFPE sample/UUID RNA-seq. FFPE sample	TCGA Barcode 450K DNA methylation FFPE sample/RNA-seq. FFPE sample
BLCA TCGA-BL-A0C8	Fresh-frozen RNA seq. vs FFPE iRNA	0a360b17-8286-46d5-9379-211a1a90c546	TCGA-BL-A0C8-01A-11R-A10U-07	4121d775-5546-4493-9b26-4fe1fd420469	TCGA-BL-A0C8-01B-04D-A276-05
BLCA TCGA-BL-A0C8	Fresh-frozen RNA seq. vs FFPE RNA seq.	d638b334-c28d-47c8-8c55-a7d0d00918b7	TCGA-BL-A0C8-01A-11R-A277-07	936c0db4-af45-4a2b-891a-dcde4a3897ed	TCGA-BL-A0C8-01B-04R-A277-07
BLCA TCGA-BL-A13I	Fresh-frozen RNA seq. vs FFPE iRNA	a5134a99-7364-4164-bfaa-4867a9cb54df	TCGA-BL-A13I-01A-11R-A13Y-07	79e66bef-80a0-42c8-8e35-00687018b4b0	TCGA-BL-A13I-01B-04D-A276-05
BLCA TCGA-BL-A13I	Fresh-frozen RNA seq. vs FFPE RNA seq.	1edc7409-2d42-4d3e-89c8-3499bc364323	TCGA-BL-A13I-01A-11R-A277-07	6e6131cf-fdea-452b-9b65-49d334a097e8	TCGA-BL-A13I-01B-04R-A277-07
BLCA TCGA-BL-A13J	Fresh-frozen RNA seq. vs FFPE iRNA	5b902084-dcfc-4b37-a411-4a1db76ed61d	TCGA-BL-A13J-01A-11R-A10U-07	8e2df3f9-f647-4438-b4a9-ac044f961d8c	TCGA-BL-A13J-01B-04D-A276-05
BLCA TCGA-BL-A13J	Fresh-frozen RNA seq. vs FFPE RNA seq.	30f7c07d-32f3-4148-9309-21a193bae631	TCGA-BL-A13J-01A-11R-A277-07	e8e1abd1-9fa2-4d5b-899c-0fba5ef14ef1	TCGA-BL-A13J-01B-04R-A277-07
BRCA TCGA-A7-A0DC	Fresh-frozen RNA seq. vs FFPE iRNA	31367167-cfb2-48e0-ab71-4268a9615790	TCGA-A7-A0DC-01A-11R-A00Z-07	a73aeee6-dac1-4ff1-9075-d478853675cc*	TCGA-A7-A0DC-01B-04D-A22R-05
BRCA TCGA-A7-A0DC	Fresh-frozen RNA seq. vs FFPE RNA seq.	31367167-cfb2-48e0-ab71-4268a9615790	TCGA-A7-A0DC-01A-11R-A00Z-07	fe16c6ef-a6c1-44bb-984c-b6c249712707	TCGA-A7-A0DC-01B-04R-A22O-07
BRCA TCGA-A7-A26E	Fresh-frozen RNA seq. vs FFPE iRNA	0ae0b107-b2cb-4e0a-8f65-4d0343d1a364	TCGA-A7-A26E-01A-11R-A169-07	40a5381e-385b-4674-b704-661b61d2adc3	TCGA-A7-A26E-01B-06D-A27B-05
BRCA TCGA-A7-A26E	Fresh-frozen RNA seq. vs FFPE RNA seq.	fdbac226-ffe4-427b-b9aa-d6859c0c6cf5	TCGA-A7-A26E-01A-11R-A277-07	38a237aa-0693-4b3c-9add-f859f93038cf	TCGA-A7-A26E-01B-06R-A277-07
BRCA TCGA-A7-A26J	Fresh-frozen RNA seq. vs FFPE iRNA	ca14cefb-2742-47bb-a9ee-227b56eaa84f	TCGA-A7-A26J-01A-11R-A169-07	e0efd772-b942-4b7e-b9e7-e97fff3009c5	TCGA-A7-A26J-01B-02D-A27B-05
BRCA TCGA-A7-A26J	Fresh-frozen RNA seq. vs FFPE RNA seq.	b5707100-b786-43db-bf68-f42a498c1fc4	TCGA-A7-A26J-01A-11R-A277-07	9d19afb7-c09e-4370-92b6-584e429e4314	TCGA-A7-A26J-01B-02R-A277-07
KIRC TCGA-B2-3924	Fresh-frozen RNA seq. vs FFPE iRNA	c7f59c30-6cba-44ba-bcb6-a4249a5db967	TCGA-B2-3924-01A-02R-1325-07	f302df2d-a9a0-45ed-ab83-85382115d747	TCGA-B2-3924-01B-03D-A27A-05
KIRC TCGA-B2-3924	Fresh-frozen RNA seq. vs FFPE RNA seq.	2e0b8417-b468-4bcb-8b4a-22de159fa66c	TCGA-B2-3924-01A-02R-A277-07	a60c7fdb-b995-4cd5-bd7f-c2c288220d45	TCGA-B2-3924-01B-03R-A277-07
KIRC TCGA-B2-5633	Fresh-frozen RNA seq. vs FFPE iRNA	47f8842f-10d6-47ec-a26f-c6f6242b2800	TCGA-B2-5633-01A-01R-1541-07	4b2410e6-a6af-47f2-a5b8-9bd15f926500	TCGA-B2-5633-01B-04D-A27A-05
KIRC TCGA-B2-5633	Fresh-frozen RNA seq. vs FFPE RNA seq.	9e24501d-31ba-4857-af30-920b9c9565de	TCGA-B2-5633-01A-01R-A277-07	3b7c81a4-9c1d-4082-82dd-f3fe678d31ea	TCGA-B2-5633-01B-04R-A277-07
KIRC TCGA-B2-5635	Fresh-frozen RNA seq. vs FFPE iRNA	0d1c99d5-d871-4e5e-a9e4-b744105c43ea	TCGA-B2-5635-01A-01R-1541-07	0d9dc538-66cb-481c-b08a-bc96c18846b8	TCGA-B2-5635-01B-04D-A27A-05
KIRC TCGA-B2-5635	Fresh-frozen RNA seq. vs FFPE RNA seq.	2fbb8751-b31d-4e66-903f-39e1ef88f657	TCGA-B2-5635-01A-01R-A277-07	1d34d770-d546-498f-b3fb-06b1bed1cab8	TCGA-B2-5635-01B-04R-A277-07
LUAD TCGA-44-2656	Fresh-frozen RNA seq. vs FFPE iRNA	d14611f9-f7ea-49d5-90be-03241ba2671b	TCGA-44-2656-01A-02R-0946-07	7bebe987-c9b9-4149-9136-4ca49a758a21	TCGA-44-2656-01B-06D-A276-05
LUAD TCGA-44-2656	Fresh-frozen RNA seq. vs FFPE RNA seq.	6a7d16b9-e238-4fe4-9ae8-2d5d77b31217	TCGA-44-2656-01A-02R-A278-07	14d75c66-833b-461f-9fb5-4453ba74a857	TCGA-44-2656-01B-06R-A277-07
LUAD TCGA-44-2666	Fresh-frozen RNA seq. vs FFPE iRNA	0d8e0de7-ddfa-42eb-9ddf-a369540c39ed	TCGA-44-2666-01A-01R-0946-07	f768aa0c-3221-4674-90e3-99a4aa7ea4a7	TCGA-44-2666-01B-02D-A276-05
LUAD TCGA-44-2666	Fresh-frozen RNA seq. vs FFPE RNA seq.	1bd8243b-ca67-4604-8ebb-99fc960b3ed9	TCGA-44-2666-01A-01R-A278-07	ae6b28a0-b7b0-41bd-baee-5063e9985823	TCGA-44-2666-01B-02R-A277-07
LUAD TCGA-44-2668	Fresh-frozen RNA seq. vs FFPE iRNA	acd984e5-23a5-4d14-a5e7-6febf735a386	TCGA-44-2668-01A-01R-0946-07	ec1dee27-add0-44d6-9153-c2d14dc94fdc	TCGA-44-2668-01B-02D-A276-05
LUAD TCGA-44-2668	Fresh-frozen RNA seq. vs FFPE RNA seq.	418aed95-d68d-446d-96dc-4507f3019476	TCGA-44-2668-01A-01R-A278-07	e557764a-1399-4143-a2f5-d90359d746bc	TCGA-44-2668-01B-02R-A277-07
LUAD TCGA-44-3917	Fresh-frozen RNA seq. vs FFPE iRNA	b89f1093-5f28-4a58-9ff1-d8609997f550	TCGA-44-3917-01A-01R-A278-07	f725e065-3f55-41c8-83ea-19386a0a6173	TCGA-44-3917-01B-02D-A276-05
LUAD TCGA-44-3917	Fresh-frozen RNA seq. vs FFPE RNA seq.	b89f1093-5f28-4a58-9ff1-d8609997f550	TCGA-44-3917-01A-01R-A278-07	ade47f20-a7a5-4673-b631-b2dc7d63f66c	TCGA-44-3917-01B-02R-A277-07
LUAD TCGA-44-3918	Fresh-frozen RNA seq. vs FFPE iRNA	69ace1d0-7703-4de8-bf92-0d89e9947967	TCGA-44-3918-01A-01R-1107-07	61a194de-f748-495b-a4bf-49b9c0c9cc6a	TCGA-44-3918-01B-02D-A276-05
LUAD TCGA-44-3918	Fresh-frozen RNA seq. vs FFPE RNA seq.	810bed03-efda-43e9-954b-e78fc995c7c8	TCGA-44-3918-01A-01R-A278-07	e82bee10-cfc8-478a-90ec-8407e809dcb6	TCGA-44-3918-01B-02R-A277-07
LUAD TCGA-44-5645	Fresh-frozen RNA seq. vs FFPE iRNA	babd6bab-0c34-4b1f-97a9-8d6e99f645e5	TCGA-44-5645-01A-01R-1628-07	30850674-bc24-4c53-841f-be9b71be9357	TCGA-44-5645-01B-04D-A276-05
LUAD TCGA-44-5645	Fresh-frozen RNA seq. vs FFPE RNA seq.	b5ad3e5f-41b3-475c-b39c-5371a491f9ad	TCGA-44-5645-01A-01R-A278-07	2b05fda0-924f-4579-843a-f4a6559a2827	TCGA-44-5645-01B-04R-A277-07
LUAD TCGA-44-6146	Fresh-frozen RNA seq. vs FFPE iRNA	0a299310-bd1c-4393-9b3f-4e397c8d90ac	TCGA-44-6146-01A-11R-1755-07	04cf77f3-2006-465b-bf0f-235f78d421bf	TCGA-44-6146-01B-04D-A276-05
LUAD TCGA-44-6146	Fresh-frozen RNA seq. vs FFPE RNA seq.	f5a9877c-297f-4c07-9dba-33b75fba66c7	TCGA-44-6146-01A-11R-A278-07	bd02a650-eefa-4e9c-9c62-d892a7f136ca	TCGA-44-6146-01B-04R-A277-07
LUAD TCGA-44-6147	Fresh-frozen RNA seq. vs FFPE iRNA	b2f22565-6535-4a9f-b0d7-d769bf428056	TCGA-44-6147-01A-11R-1755-07	af26ea8b-f450-47df-a702-b6d34af8ee29	TCGA-44-6147-01B-06D-A276-05
LUAD TCGA-44-6147	Fresh-frozen RNA seq. vs FFPE RNA seq.	e68bd2a2-76d4-4b2b-b808-54ef5dc86119	TCGA-44-6147-01A-11R-A278-07	07b6829b-4da3-4294-b9a9-e03acea85e76	TCGA-44-6147-01B-06R-A277-07
LUAD TCGA-44-6775	Fresh-frozen RNA seq. vs FFPE iRNA	c4dd030d-3786-4479-b45d-a033d8b83690	TCGA-44-6775-01A-11R-1858-07	0c663c29-ca25-4012-9d83-811e5325d454	TCGA-44-6775-01C-02D-A276-05
LUAD TCGA-44-6775	Fresh-frozen RNA seq. vs FFPE RNA seq.	eb114738-4f41-4ab5-960d-1daa72289f8f	TCGA-44-6775-01A-11R-A278-07	2c229251-a725-47e3-9d11-31a99d46ac58	TCGA-44-6775-01C-02R-A277-07
PRAD TCGA-HC-7740	Fresh-frozen RNA seq. vs FFPE iRNA	96fba8a8-2766-4c2d-8876-eb306873a09b	TCGA-HC-7740-01A-11R-2118-07	c5b5004e-c057-4c1c-8131-c6ef5a0d4059	TCGA-HC-7740-01B-04D-2299-05
PRAD TCGA-HC-7740	Fresh-frozen RNA seq. vs FFPE RNA seq.	96fba8a8-2766-4c2d-8876-eb306873a09b	TCGA-HC-7740-01A-11R-2118-07	8d5fef0d-5dbd-44e9-9416-869ba7e99113	TCGA-HC-7740-01B-04R-2302-07
PRAD TCGA-HC-8258	Fresh-frozen RNA seq. vs FFPE iRNA	9ce89bb6-b694-4f37-952b-88484c3e1e6b	TCGA-HC-8258-01A-11R-2263-07	73757768-ea89-4072-a158-9bf4f695bf39	TCGA-HC-8258-01B-05D-2299-05
PRAD TCGA-HC-8258	Fresh-frozen RNA seq. vs FFPE RNA seq.	9ce89bb6-b694-4f37-952b-88484c3e1e6b	TCGA-HC-8258-01A-11R-2263-07	47998d6a-a07a-4e9b-9ec1-e8e9a29ce384	TCGA-HC-8258-01B-05R-2302-07
PRAD TCGA-HC-8265	Fresh-frozen RNA seq. vs FFPE iRNA	ab00e1f2-e9ef-4735-a1de-3a63f9baf5d2	TCGA-HC-8265-01A-11R-2263-07	5f494899-b9bc-4708-9326-4409b3b7d9f7	TCGA-HC-8265-01B-04D-2299-05
PRAD TCGA-HC-8265	Fresh-frozen RNA seq. vs FFPE RNA seq.	ab00e1f2-e9ef-4735-a1de-3a63f9baf5d2	TCGA-HC-8265-01A-11R-2263-07	6ab61082-4dca-4a36-a3e3-e540b698bce1	TCGA-HC-8265-01B-04R-2302-07
UCEC TCGA-BK-A0CA	Fresh-frozen RNA seq. vs FFPE iRNA	6f9fe88d-e51b-4c1c-b57e-8e96dc78ee2d	TCGA-BK-A0CA-01A-21R-A118-07	541655ee-f545-4a92-b6fd-eeb17762f995	TCGA-BK-A0CA-01B-02D-A27B-05
UCEC TCGA-BK-A0CA	Fresh-frozen RNA seq. vs FFPE RNA seq.	f4997bba-30ed-43b3-8f2b-f35b2025509c	TCGA-BK-A0CA-01A-21R-A277-07	bbf22819-add2-448d-afa4-afc8bb219626	TCGA-BK-A0CA-01B-02R-A277-07
UCEC TCGA-BK-A0CC	Fresh-frozen RNA seq. vs FFPE iRNA	0482f27f-e6e7-4dc1-962e-3915da10a6c1	TCGA-BK-A0CC-01A-21R-A16W-07	62d4321d-19e9-4913-b46e-ed2984090465	TCGA-BK-A0CC-01B-04D-A27B-05
UCEC TCGA-BK-A0CC	Fresh-frozen RNA seq. vs FFPE RNA seq.	5461139f-3d25-4bb0-ab5f-ba110a83de88	TCGA-BK-A0CC-01A-21R-A277-07	115fcc56-917f-4f32-8901-fc34180e3816	TCGA-BK-A0CC-01B-04R-A277-07
UCEC TCGA-BK-A139	Fresh-frozen RNA seq. vs FFPE iRNA	9f263fd5-0037-46fe-81a8-9d1d8c308ea2	TCGA-BK-A139-01A-11R-A118-07	eb720237-9319-4c28-b6fa-00bed19a13f8	TCGA-BK-A139-01C-08D-A27B-05
UCEC TCGA-BK-A139	Fresh-frozen RNA seq. vs FFPE RNA seq.	5d964123-3145-4fe4-8112-73f68a96fc84	TCGA-BK-A139-01A-11R-A277-07	978dd5c6-030e-4b86-b532-796598a8007a	TCGA-BK-A139-01C-08R-A277-07
UCEC TCGA-BK-A26L	Fresh-frozen RNA seq. vs FFPE iRNA	8b54c45c-1621-454f-b616-732832a06245	TCGA-BK-A26L-01A-11R-A16F-07	c6142103-6bd1-4d96-aa8a-19d14b5be474	TCGA-BK-A26L-01C-04D-A27B-05
UCEC TCGA-BK-A26L	Fresh-frozen RNA seq. vs FFPE RNA seq.	7c184aa4-4aa8-463e-a0ee-8a31266d70fb	TCGA-BK-A26L-01A-11R-A277-07	4ede7e2b-dcff-4ac6-8515-17a20759c230	TCGA-BK-A26L-01C-04R-A277-07
